# Supplementary material for: Tale of Three Dithienylethenes: Following the Photocycloreversion with Ultrafast Spectroscopy and Quantum Dynamics Simulations
Source: J Phys Chem B. 2025 Jan 27;129(5):1605–13. doi: 10.1021/acs.jpcb.4c04135 (PMC11808639; doi:10.1021/acs.jpcb.4c04135)
Supplement: Supplementary file 1 — jp4c04135_si_001.zip [file jp4c04135_si_001.zip]

Archive with 3 entries (3 files):
- drgania pliki/DMT-I_closed_frequencies.log
- drgania pliki/DMT-M_closed_frequencies.log
- drgania pliki/DMT-N_closed_frequencies.log
