# Supplementary material for: Tale of Three Dithienylethenes: Following the Photocycloreversion with Ultrafast Spectroscopy and Quantum Dynamics Simulations
Source: J Phys Chem B. 2025 Jan 27;129(5):1605–13. doi: 10.1021/acs.jpcb.4c04135 (PMC11808639; doi:10.1021/acs.jpcb.4c04135)
Supplement: Supplementary file 1 — jp4c04135_si_001.zip [file jp4c04135_si_001.zip › drgania pliki/DMT-M_closed_frequencies.log]

 Entering Gaussian System, Link 0=g09
 Input=closed_L2.com
 Output=closed_L2.log
 Initial command:
 /home/ewapastorczak/software/g09d01/g09/l1.exe "/home/ewapastorczak/test_MH/Gau-4917.inp" -scrdir="/home/ewapastorczak/test_MH/"
 Entering Link 1 = /home/ewapastorczak/software/g09d01/g09/l1.exe PID=      4919.
  
 Copyright (c) 1988,1990,1992,1993,1995,1998,2003,2009,2013,
            Gaussian, Inc.  All Rights Reserved.
  
 This is part of the Gaussian(R) 09 program.  It is based on
 the Gaussian(R) 03 system (copyright 2003, Gaussian, Inc.),
 the Gaussian(R) 98 system (copyright 1998, Gaussian, Inc.),
 the Gaussian(R) 94 system (copyright 1995, Gaussian, Inc.),
 the Gaussian 92(TM) system (copyright 1992, Gaussian, Inc.),
 the Gaussian 90(TM) system (copyright 1990, Gaussian, Inc.),
 the Gaussian 88(TM) system (copyright 1988, Gaussian, Inc.),
 the Gaussian 86(TM) system (copyright 1986, Carnegie Mellon
 University), and the Gaussian 82(TM) system (copyright 1983,
 Carnegie Mellon University). Gaussian is a federally registered
 trademark of Gaussian, Inc.
  
 This software contains proprietary and confidential information,
 including trade secrets, belonging to Gaussian, Inc.
  
 This software is provided under written license and may be
 used, copied, transmitted, or stored only in accord with that
 written license.
  
 The following legend is applicable only to US Government
 contracts under FAR:
  
                    RESTRICTED RIGHTS LEGEND
  
 Use, reproduction and disclosure by the US Government is
 subject to restrictions as set forth in subparagraphs (a)
 and (c) of the Commercial Computer Software - Restricted
 Rights clause in FAR 52.227-19.
  
 Gaussian, Inc.
 340 Quinnipiac St., Bldg. 40, Wallingford CT 06492
  
  
 ---------------------------------------------------------------
 Warning -- This program may not be used in any manner that
 competes with the business of Gaussian, Inc. or will provide
 assistance to any competitor of Gaussian, Inc.  The licensee
 of this program is prohibited from giving any competitor of
 Gaussian, Inc. access to this program.  By using this program,
 the user acknowledges that Gaussian, Inc. is engaged in the
 business of creating and licensing software in the field of
 computational chemistry and represents and warrants to the
 licensee that it is not a competitor of Gaussian, Inc. and that
 it will not use this program in any manner prohibited above.
 ---------------------------------------------------------------
  

 Cite this work as:
 Gaussian 09, Revision D.01,
 M. J. Frisch, G. W. Trucks, H. B. Schlegel, G. E. Scuseria, 
 M. A. Robb, J. R. Cheeseman, G. Scalmani, V. Barone, B. Mennucci, 
 G. A. Petersson, H. Nakatsuji, M. Caricato, X. Li, H. P. Hratchian, 
 A. F. Izmaylov, J. Bloino, G. Zheng, J. L. Sonnenberg, M. Hada, 
 M. Ehara, K. Toyota, R. Fukuda, J. Hasegawa, M. Ishida, T. Nakajima, 
 Y. Honda, O. Kitao, H. Nakai, T. Vreven, J. A. Montgomery, Jr., 
 J. E. Peralta, F. Ogliaro, M. Bearpark, J. J. Heyd, E. Brothers, 
 K. N. Kudin, V. N. Staroverov, T. Keith, R. Kobayashi, J. Normand, 
 K. Raghavachari, A. Rendell, J. C. Burant, S. S. Iyengar, J. Tomasi, 
 M. Cossi, N. Rega, J. M. Millam, M. Klene, J. E. Knox, J. B. Cross, 
 V. Bakken, C. Adamo, J. Jaramillo, R. Gomperts, R. E. Stratmann, 
 O. Yazyev, A. J. Austin, R. Cammi, C. Pomelli, J. W. Ochterski, 
 R. L. Martin, K. Morokuma, V. G. Zakrzewski, G. A. Voth, 
 P. Salvador, J. J. Dannenberg, S. Dapprich, A. D. Daniels, 
 O. Farkas, J. B. Foresman, J. V. Ortiz, J. Cioslowski, 
 and D. J. Fox, Gaussian, Inc., Wallingford CT, 2013.
 
 ******************************************
 Gaussian 09:  ES64L-G09RevD.01 24-Apr-2013
                16-Oct-2020 
 ******************************************
 %chk=closed_pbe0d3.chk
 %NProcShared=8
 Will use up to    8 processors via shared memory.
 %Mem=4GB
 -----------------------------------------------------------
 #P opt freq=Raman PBE1PBE/Def2SVP EmpiricalDispersion=GD3BJ
 -----------------------------------------------------------
 1/14=-1,18=20,19=15,26=3,38=1/1,3;
 2/9=110,12=2,17=6,18=5,40=1/2;
 3/5=43,7=101,11=2,16=1,25=1,30=1,71=1,74=-13,124=41/1,2,3;
 4//1;
 5/5=2,38=5/2;
 6/7=2,8=2,9=2,10=2,28=1/1;
 7//1,2,3,16;
 1/14=-1,18=20,19=15,26=3/3(2);
 2/9=110/2;
 99//99;
 2/9=110/2;
 3/5=43,7=101,11=2,16=1,25=1,30=1,71=1,74=-13,124=41/1,2,3;
 4/5=5,16=3,69=1/1;
 5/5=2,38=5/2;
 7//1,2,3,16;
 1/14=-1,18=20,19=15,26=3/3(-5);
 2/9=110/2;
 6/7=2,8=2,9=2,10=2,19=2,28=1/1;
 99/9=1/99;
 Leave Link    1 at Fri Oct 16 13:15:33 2020, MaxMem=   536870912 cpu:         0.5
 (Enter /home/ewapastorczak/software/g09d01/g09/l101.exe)
 -------------------
 Title Card Required
 -------------------
 Symbolic Z-matrix:
 Charge =  0 Multiplicity = 1
 C                    -0.53389  -1.43924  -0.04006 
 C                    -0.85051  -2.82795  -0.49381 
 C                    -2.35662  -2.8126   -0.43428 
 S                    -2.85875  -1.64246  -0.15461 
 C                    -1.85908  -0.73276   0.19141 
 C                     0.6556   -0.77222  -0.17182 
 C                     2.05707  -1.2793   -0.03879 
 C                     0.62618   0.60026  -0.18598 
 C                     2.93831  -0.02311  -0.29478 
 C                     2.00322   1.2033   -0.0555 
 F                     2.32309  -2.26359  -0.92166 
 F                     2.26271  -1.78863   1.19282 
 F                     4.02775   0.00323   0.50336 
 F                     3.40183  -0.02374  -1.56478 
 F                     2.19789   1.73081   1.17073 
 F                     2.24515   2.18392  -0.95073 
 C                    -1.85849   0.70911  -0.38936 
 C                    -0.56338   1.31365  -0.24041 
 C                    -2.00939   0.41565  -1.88566 
 H                    -1.95575   1.34537  -2.45884 
 H                    -2.98287  -0.02423  -2.12111 
 H                    -1.23144  -0.2346   -2.29517 
 C                    -2.11215  -0.64769   1.74066 
 S                    -0.56393   3.01974   0.06655 
 C                    -2.29835   2.89327   0.22199 
 C                    -2.77038   1.62078   0.05769 
 C                    -3.14432   4.12471   0.36943 
 H                    -4.19418   3.86823   0.52807 
 H                    -2.81154   4.72274   1.22056 
 H                    -3.08009   4.74598  -0.52656 
 H                    -3.83748   1.41032   0.03448 
 H                    -3.16173  -0.42676   1.96457 
 H                    -1.51974   0.16445   2.17031 
 H                    -1.82924  -1.54678   2.30712 
 H                    -3.22385  -3.4789   -0.31445 
 C                    -0.25715  -3.94664   0.39978 
 H                     0.82861  -3.9872    0.30863 
 H                    -0.65375  -4.91862   0.09826 
 H                    -0.50903  -3.78375   1.45052 
 
 NAtoms=     39 NQM=       39 NQMF=       0 NMMI=      0 NMMIF=      0
                NMic=       0 NMicF=      0.
                    Isotopes and Nuclear Properties:
 (Nuclear quadrupole moments (NQMom) in fm**2, nuclear magnetic moments (NMagM)
  in nuclear magnetons)

  Atom         1           2           3           4           5           6           7           8           9          10
 IAtWgt=          12          12          12          32          12          12          12          12          12          12
 AtmWgt=  12.0000000  12.0000000  12.0000000  31.9720718  12.0000000  12.0000000  12.0000000  12.0000000  12.0000000  12.0000000
 NucSpn=           0           0           0           0           0           0           0           0           0           0
 AtZEff=   0.0000000   0.0000000   0.0000000   0.0000000   0.0000000   0.0000000   0.0000000   0.0000000   0.0000000   0.0000000
 NQMom=    0.0000000   0.0000000   0.0000000   0.0000000   0.0000000   0.0000000   0.0000000   0.0000000   0.0000000   0.0000000
 NMagM=    0.0000000   0.0000000   0.0000000   0.0000000   0.0000000   0.0000000   0.0000000   0.0000000   0.0000000   0.0000000
 AtZNuc=   6.0000000   6.0000000   6.0000000  16.0000000   6.0000000   6.0000000   6.0000000   6.0000000   6.0000000   6.0000000

  Atom        11          12          13          14          15          16          17          18          19          20
 IAtWgt=          19          19          19          19          19          19          12          12          12           1
 AtmWgt=  18.9984033  18.9984033  18.9984033  18.9984033  18.9984033  18.9984033  12.0000000  12.0000000  12.0000000   1.0078250
 NucSpn=           1           1           1           1           1           1           0           0           0           1
 AtZEff=   0.0000000   0.0000000   0.0000000   0.0000000   0.0000000   0.0000000   0.0000000   0.0000000   0.0000000   0.0000000
 NQMom=    0.0000000   0.0000000   0.0000000   0.0000000   0.0000000   0.0000000   0.0000000   0.0000000   0.0000000   0.0000000
 NMagM=    2.6288670   2.6288670   2.6288670   2.6288670   2.6288670   2.6288670   0.0000000   0.0000000   0.0000000   2.7928460
 AtZNuc=   9.0000000   9.0000000   9.0000000   9.0000000   9.0000000   9.0000000   6.0000000   6.0000000   6.0000000   1.0000000

  Atom        21          22          23          24          25          26          27          28          29          30
 IAtWgt=           1           1          12          32          12          12          12           1           1           1
 AtmWgt=   1.0078250   1.0078250  12.0000000  31.9720718  12.0000000  12.0000000  12.0000000   1.0078250   1.0078250   1.0078250
 NucSpn=           1           1           0           0           0           0           0           1           1           1
 AtZEff=   0.0000000   0.0000000   0.0000000   0.0000000   0.0000000   0.0000000   0.0000000   0.0000000   0.0000000   0.0000000
 NQMom=    0.0000000   0.0000000   0.0000000   0.0000000   0.0000000   0.0000000   0.0000000   0.0000000   0.0000000   0.0000000
 NMagM=    2.7928460   2.7928460   0.0000000   0.0000000   0.0000000   0.0000000   0.0000000   2.7928460   2.7928460   2.7928460
 AtZNuc=   1.0000000   1.0000000   6.0000000  16.0000000   6.0000000   6.0000000   6.0000000   1.0000000   1.0000000   1.0000000

  Atom        31          32          33          34          35          36          37          38          39
 IAtWgt=           1           1           1           1           1          12           1           1           1
 AtmWgt=   1.0078250   1.0078250   1.0078250   1.0078250   1.0078250  12.0000000   1.0078250   1.0078250   1.0078250
 NucSpn=           1           1           1           1           1           0           1           1           1
 AtZEff=   0.0000000   0.0000000   0.0000000   0.0000000   0.0000000   0.0000000   0.0000000   0.0000000   0.0000000
 NQMom=    0.0000000   0.0000000   0.0000000   0.0000000   0.0000000   0.0000000   0.0000000   0.0000000   0.0000000
 NMagM=    2.7928460   2.7928460   2.7928460   2.7928460   2.7928460   0.0000000   2.7928460   2.7928460   2.7928460
 AtZNuc=   1.0000000   1.0000000   1.0000000   1.0000000   1.0000000   6.0000000   1.0000000   1.0000000   1.0000000
 Leave Link  101 at Fri Oct 16 13:15:34 2020, MaxMem=   536870912 cpu:         1.8
 (Enter /home/ewapastorczak/software/g09d01/g09/l103.exe)

 GradGradGradGradGradGradGradGradGradGradGradGradGradGradGradGradGradGrad
 Berny optimization.
 Initialization pass.
                           ----------------------------
                           !    Initial Parameters    !
                           ! (Angstroms and Degrees)  !
 --------------------------                            --------------------------
 ! Name  Definition              Value          Derivative Info.                !
 --------------------------------------------------------------------------------
 ! R1    R(1,2)                  1.4949         estimate D2E/DX2                !
 ! R2    R(1,5)                  1.5195         estimate D2E/DX2                !
 ! R3    R(1,6)                  1.3701         estimate D2E/DX2                !
 ! R4    R(2,3)                  1.5074         estimate D2E/DX2                !
 ! R5    R(2,36)                 1.5499         estimate D2E/DX2                !
 ! R6    R(3,4)                  1.3037         estimate D2E/DX2                !
 ! R7    R(3,35)                 1.1002         estimate D2E/DX2                !
 ! R8    R(4,5)                  1.3952         estimate D2E/DX2                !
 ! R9    R(5,17)                 1.5544         estimate D2E/DX2                !
 ! R10   R(5,23)                 1.5721         estimate D2E/DX2                !
 ! R11   R(6,7)                  1.4963         estimate D2E/DX2                !
 ! R12   R(6,8)                  1.3729         estimate D2E/DX2                !
 ! R13   R(7,9)                  1.5557         estimate D2E/DX2                !
 ! R14   R(7,11)                 1.3487         estimate D2E/DX2                !
 ! R15   R(7,12)                 1.3485         estimate D2E/DX2                !
 ! R16   R(8,10)                 1.5089         estimate D2E/DX2                !
 ! R17   R(8,18)                 1.3881         estimate D2E/DX2                !
 ! R18   R(9,10)                 1.5607         estimate D2E/DX2                !
 ! R19   R(9,13)                 1.3508         estimate D2E/DX2                !
 ! R20   R(9,14)                 1.3519         estimate D2E/DX2                !
 ! R21   R(10,15)                1.349          estimate D2E/DX2                !
 ! R22   R(10,16)                1.3497         estimate D2E/DX2                !
 ! R23   R(17,18)                1.437          estimate D2E/DX2                !
 ! R24   R(17,19)                1.5323         estimate D2E/DX2                !
 ! R25   R(17,26)                1.3647         estimate D2E/DX2                !
 ! R26   R(18,24)                1.7335         estimate D2E/DX2                !
 ! R27   R(19,20)                1.0935         estimate D2E/DX2                !
 ! R28   R(19,21)                1.0939         estimate D2E/DX2                !
 ! R29   R(19,22)                1.0935         estimate D2E/DX2                !
 ! R30   R(23,32)                1.0957         estimate D2E/DX2                !
 ! R31   R(23,33)                1.0932         estimate D2E/DX2                !
 ! R32   R(23,34)                1.0997         estimate D2E/DX2                !
 ! R33   R(24,25)                1.746          estimate D2E/DX2                !
 ! R34   R(25,26)                1.3671         estimate D2E/DX2                !
 ! R35   R(25,27)                1.5013         estimate D2E/DX2                !
 ! R36   R(26,31)                1.0879         estimate D2E/DX2                !
 ! R37   R(27,28)                1.0923         estimate D2E/DX2                !
 ! R38   R(27,29)                1.0922         estimate D2E/DX2                !
 ! R39   R(27,30)                1.0922         estimate D2E/DX2                !
 ! R40   R(36,37)                1.0903         estimate D2E/DX2                !
 ! R41   R(36,38)                1.0922         estimate D2E/DX2                !
 ! R42   R(36,39)                1.0927         estimate D2E/DX2                !
 ! A1    A(2,1,5)              107.0646         estimate D2E/DX2                !
 ! A2    A(2,1,6)              127.3696         estimate D2E/DX2                !
 ! A3    A(5,1,6)              123.0563         estimate D2E/DX2                !
 ! A4    A(1,2,3)              100.9632         estimate D2E/DX2                !
 ! A5    A(1,2,36)             114.4845         estimate D2E/DX2                !
 ! A6    A(3,2,36)             111.5372         estimate D2E/DX2                !
 ! A7    A(2,3,4)              113.7318         estimate D2E/DX2                !
 ! A8    A(2,3,35)             141.7891         estimate D2E/DX2                !
 ! A9    A(4,3,35)             102.5104         estimate D2E/DX2                !
 ! A10   A(3,4,5)              111.2513         estimate D2E/DX2                !
 ! A11   A(1,5,4)              106.496          estimate D2E/DX2                !
 ! A12   A(1,5,17)             111.9645         estimate D2E/DX2                !
 ! A13   A(1,5,23)             108.4015         estimate D2E/DX2                !
 ! A14   A(4,5,17)             120.8244         estimate D2E/DX2                !
 ! A15   A(4,5,23)              99.4589         estimate D2E/DX2                !
 ! A16   A(17,5,23)            108.546          estimate D2E/DX2                !
 ! A17   A(1,6,7)              129.7632         estimate D2E/DX2                !
 ! A18   A(1,6,8)              117.9753         estimate D2E/DX2                !
 ! A19   A(7,6,8)              111.0867         estimate D2E/DX2                !
 ! A20   A(6,7,9)              104.0214         estimate D2E/DX2                !
 ! A21   A(6,7,11)             111.9533         estimate D2E/DX2                !
 ! A22   A(6,7,12)             110.6107         estimate D2E/DX2                !
 ! A23   A(9,7,11)             111.7065         estimate D2E/DX2                !
 ! A24   A(9,7,12)             111.6471         estimate D2E/DX2                !
 ! A25   A(11,7,12)            106.9854         estimate D2E/DX2                !
 ! A26   A(6,8,10)             112.2766         estimate D2E/DX2                !
 ! A27   A(6,8,18)             122.1769         estimate D2E/DX2                !
 ! A28   A(10,8,18)            125.4538         estimate D2E/DX2                !
 ! A29   A(7,9,10)             105.6586         estimate D2E/DX2                !
 ! A30   A(7,9,13)             112.048          estimate D2E/DX2                !
 ! A31   A(7,9,14)             110.3909         estimate D2E/DX2                !
 ! A32   A(10,9,13)            112.1676         estimate D2E/DX2                !
 ! A33   A(10,9,14)            110.4761         estimate D2E/DX2                !
 ! A34   A(13,9,14)            106.1737         estimate D2E/DX2                !
 ! A35   A(8,10,9)             102.6783         estimate D2E/DX2                !
 ! A36   A(8,10,15)            111.5043         estimate D2E/DX2                !
 ! A37   A(8,10,16)            113.3651         estimate D2E/DX2                !
 ! A38   A(9,10,15)            111.1118         estimate D2E/DX2                !
 ! A39   A(9,10,16)            111.2138         estimate D2E/DX2                !
 ! A40   A(15,10,16)           107.0349         estimate D2E/DX2                !
 ! A41   A(5,17,18)            110.6003         estimate D2E/DX2                !
 ! A42   A(5,17,19)            100.7873         estimate D2E/DX2                !
 ! A43   A(5,17,26)            119.8012         estimate D2E/DX2                !
 ! A44   A(18,17,19)           105.6971         estimate D2E/DX2                !
 ! A45   A(18,17,26)           106.6916         estimate D2E/DX2                !
 ! A46   A(19,17,26)           112.4587         estimate D2E/DX2                !
 ! A47   A(8,18,17)            124.0693         estimate D2E/DX2                !
 ! A48   A(8,18,24)            119.9417         estimate D2E/DX2                !
 ! A49   A(17,18,24)           115.602          estimate D2E/DX2                !
 ! A50   A(17,19,20)           110.1326         estimate D2E/DX2                !
 ! A51   A(17,19,21)           112.0151         estimate D2E/DX2                !
 ! A52   A(17,19,22)           114.1754         estimate D2E/DX2                !
 ! A53   A(20,19,21)           105.8263         estimate D2E/DX2                !
 ! A54   A(20,19,22)           105.9251         estimate D2E/DX2                !
 ! A55   A(21,19,22)           108.2641         estimate D2E/DX2                !
 ! A56   A(5,23,32)            111.5002         estimate D2E/DX2                !
 ! A57   A(5,23,33)            109.8936         estimate D2E/DX2                !
 ! A58   A(5,23,34)            114.9599         estimate D2E/DX2                !
 ! A59   A(32,23,33)           106.796          estimate D2E/DX2                !
 ! A60   A(32,23,34)           107.82           estimate D2E/DX2                !
 ! A61   A(33,23,34)           105.3979         estimate D2E/DX2                !
 ! A62   A(18,24,25)            86.8349         estimate D2E/DX2                !
 ! A63   A(24,25,26)           113.56           estimate D2E/DX2                !
 ! A64   A(24,25,27)           120.6036         estimate D2E/DX2                !
 ! A65   A(26,25,27)           125.5017         estimate D2E/DX2                !
 ! A66   A(17,26,25)           115.4953         estimate D2E/DX2                !
 ! A67   A(17,26,31)           121.2774         estimate D2E/DX2                !
 ! A68   A(25,26,31)           121.419          estimate D2E/DX2                !
 ! A69   A(25,27,28)           111.3002         estimate D2E/DX2                !
 ! A70   A(25,27,29)           110.7312         estimate D2E/DX2                !
 ! A71   A(25,27,30)           110.6636         estimate D2E/DX2                !
 ! A72   A(28,27,29)           107.9536         estimate D2E/DX2                !
 ! A73   A(28,27,30)           108.0124         estimate D2E/DX2                !
 ! A74   A(29,27,30)           108.0551         estimate D2E/DX2                !
 ! A75   A(2,36,37)            111.0938         estimate D2E/DX2                !
 ! A76   A(2,36,38)            110.1308         estimate D2E/DX2                !
 ! A77   A(2,36,39)            111.0125         estimate D2E/DX2                !
 ! A78   A(37,36,38)           107.7825         estimate D2E/DX2                !
 ! A79   A(37,36,39)           108.3887         estimate D2E/DX2                !
 ! A80   A(38,36,39)           108.3253         estimate D2E/DX2                !
 ! D1    D(5,1,2,3)             -1.9832         estimate D2E/DX2                !
 ! D2    D(5,1,2,36)          -121.9234         estimate D2E/DX2                !
 ! D3    D(6,1,2,3)           -164.2312         estimate D2E/DX2                !
 ! D4    D(6,1,2,36)            75.8286         estimate D2E/DX2                !
 ! D5    D(2,1,5,4)             -1.9999         estimate D2E/DX2                !
 ! D6    D(2,1,5,17)          -136.08           estimate D2E/DX2                !
 ! D7    D(2,1,5,23)           104.2097         estimate D2E/DX2                !
 ! D8    D(6,1,5,4)            161.1955         estimate D2E/DX2                !
 ! D9    D(6,1,5,17)            27.1153         estimate D2E/DX2                !
 ! D10   D(6,1,5,23)           -92.5949         estimate D2E/DX2                !
 ! D11   D(2,1,6,7)            -38.5647         estimate D2E/DX2                !
 ! D12   D(2,1,6,8)            155.0425         estimate D2E/DX2                !
 ! D13   D(5,1,6,7)            161.786          estimate D2E/DX2                !
 ! D14   D(5,1,6,8)             -4.6069         estimate D2E/DX2                !
 ! D15   D(1,2,3,4)              5.9451         estimate D2E/DX2                !
 ! D16   D(1,2,3,35)          -154.2749         estimate D2E/DX2                !
 ! D17   D(36,2,3,4)           127.9701         estimate D2E/DX2                !
 ! D18   D(36,2,3,35)          -32.2499         estimate D2E/DX2                !
 ! D19   D(1,2,36,37)          -69.2997         estimate D2E/DX2                !
 ! D20   D(1,2,36,38)          171.3575         estimate D2E/DX2                !
 ! D21   D(1,2,36,39)           51.389          estimate D2E/DX2                !
 ! D22   D(3,2,36,37)          176.8478         estimate D2E/DX2                !
 ! D23   D(3,2,36,38)           57.505          estimate D2E/DX2                !
 ! D24   D(3,2,36,39)          -62.4635         estimate D2E/DX2                !
 ! D25   D(2,3,4,5)             -7.7763         estimate D2E/DX2                !
 ! D26   D(35,3,4,5)           159.8424         estimate D2E/DX2                !
 ! D27   D(3,4,5,1)              5.9411         estimate D2E/DX2                !
 ! D28   D(3,4,5,17)           135.062          estimate D2E/DX2                !
 ! D29   D(3,4,5,23)          -106.5849         estimate D2E/DX2                !
 ! D30   D(1,5,17,18)          -35.5587         estimate D2E/DX2                !
 ! D31   D(1,5,17,19)           75.9012         estimate D2E/DX2                !
 ! D32   D(1,5,17,26)         -160.231          estimate D2E/DX2                !
 ! D33   D(4,5,17,18)         -162.2273         estimate D2E/DX2                !
 ! D34   D(4,5,17,19)          -50.7675         estimate D2E/DX2                !
 ! D35   D(4,5,17,26)           73.1004         estimate D2E/DX2                !
 ! D36   D(23,5,17,18)          84.0668         estimate D2E/DX2                !
 ! D37   D(23,5,17,19)        -164.4733         estimate D2E/DX2                !
 ! D38   D(23,5,17,26)         -40.6055         estimate D2E/DX2                !
 ! D39   D(1,5,23,32)         -163.0758         estimate D2E/DX2                !
 ! D40   D(1,5,23,33)           78.706          estimate D2E/DX2                !
 ! D41   D(1,5,23,34)          -39.9726         estimate D2E/DX2                !
 ! D42   D(4,5,23,32)          -52.0492         estimate D2E/DX2                !
 ! D43   D(4,5,23,33)         -170.2674         estimate D2E/DX2                !
 ! D44   D(4,5,23,34)           71.054          estimate D2E/DX2                !
 ! D45   D(17,5,23,32)          75.0949         estimate D2E/DX2                !
 ! D46   D(17,5,23,33)         -43.1234         estimate D2E/DX2                !
 ! D47   D(17,5,23,34)        -161.8019         estimate D2E/DX2                !
 ! D48   D(1,6,7,9)           -179.5728         estimate D2E/DX2                !
 ! D49   D(1,6,7,11)            59.6519         estimate D2E/DX2                !
 ! D50   D(1,6,7,12)           -59.5638         estimate D2E/DX2                !
 ! D51   D(8,6,7,9)            -12.4396         estimate D2E/DX2                !
 ! D52   D(8,6,7,11)          -133.2148         estimate D2E/DX2                !
 ! D53   D(8,6,7,12)           107.5695         estimate D2E/DX2                !
 ! D54   D(1,6,8,10)           168.4579         estimate D2E/DX2                !
 ! D55   D(1,6,8,18)            -8.22           estimate D2E/DX2                !
 ! D56   D(7,6,8,10)            -0.366          estimate D2E/DX2                !
 ! D57   D(7,6,8,18)          -177.0439         estimate D2E/DX2                !
 ! D58   D(6,7,9,10)            19.7503         estimate D2E/DX2                !
 ! D59   D(6,7,9,13)           142.1827         estimate D2E/DX2                !
 ! D60   D(6,7,9,14)           -99.7074         estimate D2E/DX2                !
 ! D61   D(11,7,9,10)          140.6911         estimate D2E/DX2                !
 ! D62   D(11,7,9,13)          -96.8766         estimate D2E/DX2                !
 ! D63   D(11,7,9,14)           21.2334         estimate D2E/DX2                !
 ! D64   D(12,7,9,10)          -99.5553         estimate D2E/DX2                !
 ! D65   D(12,7,9,13)           22.8771         estimate D2E/DX2                !
 ! D66   D(12,7,9,14)          140.987          estimate D2E/DX2                !
 ! D67   D(6,8,10,9)            12.89           estimate D2E/DX2                !
 ! D68   D(6,8,10,15)         -106.1518         estimate D2E/DX2                !
 ! D69   D(6,8,10,16)          132.9702         estimate D2E/DX2                !
 ! D70   D(18,8,10,9)         -170.562          estimate D2E/DX2                !
 ! D71   D(18,8,10,15)          70.3961         estimate D2E/DX2                !
 ! D72   D(18,8,10,16)         -50.4819         estimate D2E/DX2                !
 ! D73   D(6,8,18,17)           -4.9473         estimate D2E/DX2                !
 ! D74   D(6,8,18,24)          167.5889         estimate D2E/DX2                !
 ! D75   D(10,8,18,17)         178.8272         estimate D2E/DX2                !
 ! D76   D(10,8,18,24)          -8.6366         estimate D2E/DX2                !
 ! D77   D(7,9,10,8)           -19.6574         estimate D2E/DX2                !
 ! D78   D(7,9,10,15)           99.6586         estimate D2E/DX2                !
 ! D79   D(7,9,10,16)         -141.2158         estimate D2E/DX2                !
 ! D80   D(13,9,10,8)         -142.0132         estimate D2E/DX2                !
 ! D81   D(13,9,10,15)         -22.6972         estimate D2E/DX2                !
 ! D82   D(13,9,10,16)          96.4285         estimate D2E/DX2                !
 ! D83   D(14,9,10,8)           99.7441         estimate D2E/DX2                !
 ! D84   D(14,9,10,15)        -140.9399         estimate D2E/DX2                !
 ! D85   D(14,9,10,16)         -21.8143         estimate D2E/DX2                !
 ! D86   D(5,17,18,8)           27.4454         estimate D2E/DX2                !
 ! D87   D(5,17,18,24)        -145.3844         estimate D2E/DX2                !
 ! D88   D(19,17,18,8)         -80.8146         estimate D2E/DX2                !
 ! D89   D(19,17,18,24)        106.3556         estimate D2E/DX2                !
 ! D90   D(26,17,18,8)         159.2819         estimate D2E/DX2                !
 ! D91   D(26,17,18,24)        -13.5479         estimate D2E/DX2                !
 ! D92   D(5,17,19,20)        -176.009          estimate D2E/DX2                !
 ! D93   D(5,17,19,21)          66.5044         estimate D2E/DX2                !
 ! D94   D(5,17,19,22)         -57.0033         estimate D2E/DX2                !
 ! D95   D(18,17,19,20)        -60.8205         estimate D2E/DX2                !
 ! D96   D(18,17,19,21)       -178.3071         estimate D2E/DX2                !
 ! D97   D(18,17,19,22)         58.1851         estimate D2E/DX2                !
 ! D98   D(26,17,19,20)         55.2196         estimate D2E/DX2                !
 ! D99   D(26,17,19,21)        -62.2669         estimate D2E/DX2                !
 ! D100  D(26,17,19,22)        174.2253         estimate D2E/DX2                !
 ! D101  D(5,17,26,25)         140.5345         estimate D2E/DX2                !
 ! D102  D(5,17,26,31)         -54.5754         estimate D2E/DX2                !
 ! D103  D(18,17,26,25)         14.0189         estimate D2E/DX2                !
 ! D104  D(18,17,26,31)        178.909          estimate D2E/DX2                !
 ! D105  D(19,17,26,25)       -101.4222         estimate D2E/DX2                !
 ! D106  D(19,17,26,31)         63.4679         estimate D2E/DX2                !
 ! D107  D(8,18,24,25)        -165.6248         estimate D2E/DX2                !
 ! D108  D(17,18,24,25)          7.5224         estimate D2E/DX2                !
 ! D109  D(18,24,25,26)          0.7212         estimate D2E/DX2                !
 ! D110  D(18,24,25,27)       -172.9919         estimate D2E/DX2                !
 ! D111  D(24,25,26,17)         -9.2654         estimate D2E/DX2                !
 ! D112  D(24,25,26,31)       -174.1322         estimate D2E/DX2                !
 ! D113  D(27,25,26,17)        164.0862         estimate D2E/DX2                !
 ! D114  D(27,25,26,31)         -0.7806         estimate D2E/DX2                !
 ! D115  D(24,25,27,28)       -175.8261         estimate D2E/DX2                !
 ! D116  D(24,25,27,29)        -55.7387         estimate D2E/DX2                !
 ! D117  D(24,25,27,30)         64.0576         estimate D2E/DX2                !
 ! D118  D(26,25,27,28)         11.2565         estimate D2E/DX2                !
 ! D119  D(26,25,27,29)        131.3439         estimate D2E/DX2                !
 ! D120  D(26,25,27,30)       -108.8598         estimate D2E/DX2                !
 --------------------------------------------------------------------------------
 Trust Radius=3.00D-01 FncErr=1.00D-07 GrdErr=1.00D-06
 Number of steps in this run=    234 maximum allowed number of steps=    234.
 GradGradGradGradGradGradGradGradGradGradGradGradGradGradGradGradGradGrad

 Leave Link  103 at Fri Oct 16 13:15:34 2020, MaxMem=   536870912 cpu:         0.1
 (Enter /home/ewapastorczak/software/g09d01/g09/l202.exe)
                          Input orientation:                          
 ---------------------------------------------------------------------
 Center     Atomic      Atomic             Coordinates (Angstroms)
 Number     Number       Type             X           Y           Z
 ---------------------------------------------------------------------
      1          6           0       -0.533892   -1.439237   -0.040056
      2          6           0       -0.850509   -2.827945   -0.493810
      3          6           0       -2.356623   -2.812598   -0.434276
      4         16           0       -2.858753   -1.642462   -0.154609
      5          6           0       -1.859078   -0.732757    0.191413
      6          6           0        0.655599   -0.772216   -0.171825
      7          6           0        2.057073   -1.279298   -0.038788
      8          6           0        0.626179    0.600263   -0.185982
      9          6           0        2.938312   -0.023110   -0.294783
     10          6           0        2.003222    1.203300   -0.055497
     11          9           0        2.323090   -2.263586   -0.921663
     12          9           0        2.262706   -1.788627    1.192816
     13          9           0        4.027746    0.003228    0.503358
     14          9           0        3.401830   -0.023737   -1.564779
     15          9           0        2.197891    1.730808    1.170729
     16          9           0        2.245150    2.183915   -0.950727
     17          6           0       -1.858486    0.709111   -0.389358
     18          6           0       -0.563384    1.313647   -0.240415
     19          6           0       -2.009391    0.415647   -1.885656
     20          1           0       -1.955745    1.345369   -2.458839
     21          1           0       -2.982870   -0.024227   -2.121107
     22          1           0       -1.231438   -0.234603   -2.295165
     23          6           0       -2.112148   -0.647695    1.740656
     24         16           0       -0.563932    3.019741    0.066548
     25          6           0       -2.298355    2.893268    0.221994
     26          6           0       -2.770380    1.620777    0.057693
     27          6           0       -3.144320    4.124714    0.369428
     28          1           0       -4.194185    3.868233    0.528067
     29          1           0       -2.811541    4.722739    1.220560
     30          1           0       -3.080091    4.745977   -0.526564
     31          1           0       -3.837485    1.410317    0.034484
     32          1           0       -3.161728   -0.426756    1.964575
     33          1           0       -1.519740    0.164449    2.170315
     34          1           0       -1.829240   -1.546781    2.307117
     35          1           0       -3.223850   -3.478896   -0.314454
     36          6           0       -0.257153   -3.946640    0.399779
     37          1           0        0.828605   -3.987201    0.308635
     38          1           0       -0.653749   -4.918620    0.098264
     39          1           0       -0.509026   -3.783752    1.450523
 ---------------------------------------------------------------------
                    Distance matrix (angstroms):
                    1          2          3          4          5
     1  C    0.000000
     2  C    1.494875   0.000000
     3  C    2.316005   1.507369   0.000000
     4  S    2.336536   2.356581   1.303674   0.000000
     5  C    1.519476   2.424161   2.228178   1.395222   0.000000
     6  C    1.370099   2.568669   3.647674   3.620538   2.541082
     7  C    2.595897   3.325565   4.689151   4.930583   3.960800
     8  C    2.350877   3.745394   4.539425   4.144340   2.845324
     9  C    3.758524   4.718249   5.986405   6.020624   4.873903
    10  C    3.663357   4.958511   5.939626   5.634446   4.327429
    11  F    3.101473   3.251659   4.736948   5.275004   4.590524
    12  F    3.076201   3.690122   5.003414   5.297760   4.371130
    13  F    4.815034   5.727762   7.040469   7.110913   5.940848
    14  F    4.451778   5.205088   6.497351   6.618440   5.591428
    15  F    4.356355   5.731114   6.630399   6.221344   4.846361
    16  F    4.656139   5.908521   6.812355   6.428436   5.162959
    17  C    2.547932   3.679361   3.557048   2.566229   1.554438
    18  C    2.760323   4.159259   4.503242   3.743616   2.460298
    19  C    3.003986   3.714988   3.556493   2.820240   2.378160
    20  H    3.952999   4.743357   4.642009   3.879695   3.369241
    21  H    3.511484   3.880193   3.318523   2.549746   2.666959
    22  H    2.650138   3.180473   3.372686   3.035161   2.612501
    23  C    2.507661   3.367204   3.078458   2.266938   1.572079
    24  S    4.460353   5.881459   6.122152   5.201081   3.971679
    25  C    4.685359   5.944822   5.743778   4.585708   3.652664
    26  C    3.791453   4.876597   4.479737   3.271332   2.527346
    27  C    6.159509   7.371989   7.027994   5.797972   5.027779
    28  H    6.472229   7.554020   6.995445   5.711146   5.170607
    29  H    6.689304   7.987337   7.728308   6.512227   5.632830
    30  H    6.706466   7.895341   7.593680   6.403085   5.658877
    31  H    4.363397   5.211908   4.499522   3.211406   2.920871
    32  H    3.456759   4.141389   3.477776   2.461843   2.221404
    33  H    2.903350   4.062001   4.043152   3.234680   2.199132
    34  H    2.683042   3.231793   3.065235   2.670046   2.267097
    35  H    3.386942   2.467520   1.100178   1.879185   3.108019
    36  C    2.560686   1.549855   2.527741   3.519220   3.597030
    37  H    2.910345   2.192536   3.475240   4.394202   4.222415
    38  H    3.484194   2.181785   2.760201   3.957171   4.356942
    39  H    2.778344   2.193310   2.812335   3.561290   3.566030
                    6          7          8          9         10
     6  C    0.000000
     7  C    1.496315   0.000000
     8  C    1.372868   2.366828   0.000000
     9  C    2.405630   1.555675   2.397163   0.000000
    10  C    2.394219   2.483238   1.508949   1.560683   0.000000
    11  F    2.359443   1.348724   3.409160   2.406493   3.587738
    12  F    2.340541   1.348537   3.207196   2.405503   3.252268
    13  F    3.525416   2.412954   3.521690   1.350774   2.418923
    14  F    3.168963   2.390283   3.161439   1.351939   2.395758
    15  F    3.232066   3.247076   2.364123   2.402536   1.348997
    16  F    3.445587   3.586203   2.390367   2.404516   1.349657
    17  C    2.926137   4.405482   2.495350   4.853284   3.907490
    18  C    2.416909   3.691993   1.388142   3.748566   2.575624
    19  C    3.383845   4.777017   3.141528   5.215663   4.480060
    20  H    4.066167   5.371055   3.519572   5.523374   4.633536
    21  H    4.194955   5.595738   4.142455   6.196439   5.534861
    22  H    2.891109   4.122733   2.931961   4.629586   4.188879
    23  C    3.366529   4.576871   3.573202   5.480900   4.856812
    24  S    3.990365   5.036119   2.708137   4.653516   3.147162
    25  C    4.724056   6.037223   3.738611   6.016228   4.629963
    26  C    4.185263   5.632410   3.554917   5.951115   4.793159
    27  C    6.221918   7.511623   5.191040   7.392160   5.934004
    28  H    6.748631   8.117674   5.867316   8.166526   6.771283
    29  H    6.644873   7.830314   5.548972   7.607901   6.098911
    30  H    6.673206   7.932989   5.571299   7.682388   6.213898
    31  H    4.999382   6.479599   4.541925   6.933581   5.845067
    32  H    4.388113   5.654748   4.475254   6.517524   5.780526
    33  H    3.330925   4.445012   3.216681   5.097657   4.294730
    34  H    3.594375   4.547334   4.105414   5.641011   5.275666
    35  H    4.732503   5.727335   5.610594   7.065060   7.022271
    36  C    3.352136   3.558468   4.668803   5.107592   5.642557
    37  H    3.255289   2.993756   4.618491   4.530893   5.334193
    38  H    4.356605   4.540044   5.672485   6.084686   6.675406
    39  H    3.613546   3.882680   4.815229   5.391907   5.783612
                   11         12         13         14         15
    11  F    0.000000
    12  F    2.168008   0.000000
    13  F    3.174111   2.607961   0.000000
    14  F    2.567918   3.466521   2.160946   0.000000
    15  F    4.510983   3.520102   2.603515   3.465675   0.000000
    16  F    4.448279   4.513998   3.169765   2.566846   2.169820
    17  C    5.158087   5.072100   5.995244   5.439633   4.464520
    18  C    4.646765   4.434528   4.832067   4.389244   3.128897
    19  C    5.184396   5.708470   6.505728   5.438505   5.363988
    20  H    5.804817   6.399363   6.810148   5.601554   5.529469
    21  H    5.882738   6.450680   7.485807   6.408892   6.384092
    22  H    4.317169   5.175911   5.962156   4.695221   5.256954
    23  C    5.419445   4.554252   6.297056   6.459039   4.955657
    24  S    6.101229   5.690234   5.511230   5.258446   3.241640
    25  C    7.018465   6.608019   6.960679   6.647826   4.740004
    26  C    6.480035   6.184214   7.002114   6.590373   5.092610
    27  C    8.507048   8.054906   8.273036   7.987671   5.908645
    28  H    9.065087   8.610076   9.085099   8.787883   6.770542
    29  H    8.930975   8.255099   8.340505   8.300189   5.835113
    30  H    8.859145   8.614105   8.606727   8.114393   6.311033
    31  H    7.236330   6.984791   8.003849   7.551280   6.149759
    32  H    6.464329   5.645777   7.349053   7.463180   5.831877
    33  H    5.497547   4.367712   5.794768   6.181277   4.156132
    34  H    5.308548   4.247844   6.321421   6.683961   5.315238
    35  H    5.710886   5.935585   8.085768   7.576349   7.664337
    36  C    3.352094   3.411103   5.828597   5.712864   6.233380
    37  H    2.591904   2.769865   5.118197   5.083327   5.942540
    38  H    4.117162   4.415950   6.804784   6.570640   7.314160
    39  H    3.994879   3.424826   5.985035   6.206815   6.149477
                   16         17         18         19         20
    16  F    0.000000
    17  C    4.396591   0.000000
    18  C    3.024859   1.436989   0.000000
    19  C    4.701274   1.532254   2.367310   0.000000
    20  H    4.541484   2.167264   2.619366   1.093525   0.000000
    21  H    5.794642   2.191113   3.343774   1.093887   1.744948
    22  H    4.443355   2.217180   2.658077   1.093496   1.745773
    23  C    5.852145   2.538154   3.189071   3.780396   4.651077
    24  S    3.102320   2.687515   1.733489   3.561146   3.334403
    25  C    4.745723   2.310363   2.391474   3.265623   3.114520
    26  C    5.146802   1.364749   2.248116   2.409989   2.659400
    27  C    5.878426   3.727663   3.864614   4.486719   4.139633
    28  H    6.818269   4.034503   4.505463   4.745497   4.505226
    29  H    6.060548   4.428246   4.337115   5.370574   5.067247
    30  H    5.924716   4.219885   4.265746   4.663184   4.069641
    31  H    6.210277   2.141907   3.287043   2.831649   3.124391
    32  H    6.674497   2.920553   3.826535   4.106313   4.915425
    33  H    5.290892   2.638812   2.836704   4.093136   4.797263
    34  H    6.413447   3.515804   4.034149   4.632810   5.576277
    35  H    7.898242   4.405590   5.481973   4.371619   5.429549
    36  C    6.757891   4.986283   5.307942   5.227151   6.249982
    37  H    6.455639   5.455548   5.508001   5.679279   6.621769
    38  H    7.742739   5.775856   6.242116   5.850479   6.889958
    39  H    6.997467   5.039050   5.370819   5.569214   6.609386
                   21         22         23         24         25
    21  H    0.000000
    22  H    1.772589   0.000000
    23  C    4.007503   4.151403   0.000000
    24  S    4.461260   4.076029   4.318529   0.000000
    25  C    3.804006   4.154273   3.857385   1.745962   0.000000
    26  C    2.738313   3.368490   2.900276   2.612583   1.367126
    27  C    4.841750   5.455532   5.071640   2.823315   1.501284
    28  H    4.861754   5.794979   5.118482   3.756552   2.153697
    29  H    5.807735   6.279514   5.440700   3.046916   2.146500
    30  H    5.030593   5.599255   5.930337   3.108494   2.145689
    31  H    2.726693   3.863226   3.181700   3.647934   2.145513
    32  H    4.109357   4.680633   1.095706   4.714805   3.847669
    33  H    4.537912   4.492535   1.093222   3.673158   3.442186
    34  H    4.822676   4.822881   1.099669   5.241591   4.927661
    35  H    3.905995   4.291661   3.670838   7.032255   6.461330
    36  C    5.400900   4.689475   4.015221   6.981090   7.140200
    37  H    6.011335   5.010543   4.674507   7.148077   7.558190
    38  H    5.857089   5.291714   4.802622   7.938932   7.984086
    39  H    5.745474   5.210424   3.533982   6.943048   7.020938
                   26         27         28         29         30
    26  C    0.000000
    27  C    2.550825   0.000000
    28  H    2.701765   1.092321   0.000000
    29  H    3.313023   1.092154   1.766757   0.000000
    30  H    3.194393   1.092197   1.767452   1.767795   0.000000
    31  H    1.087909   2.821457   2.532235   3.664898   3.466273
    32  H    2.825198   4.822932   4.645046   5.214738   5.741916
    33  H    2.854499   4.643937   4.854653   4.832059   5.540600
    34  H    3.997384   6.135954   6.170929   6.438355   7.013785
    35  H    5.133303   7.634717   7.458666   8.354226   8.228863
    36  C    6.117963   8.572247   8.751510   9.075061   9.186331
    37  H    6.668215   9.032774   9.326544   9.483952   9.604367
    38  H    6.873535   9.383942   9.483049   9.943411   9.984086
    39  H    6.021847   8.405794   8.543079   8.815603   9.125542
                   31         32         33         34         35
    31  H    0.000000
    32  H    2.748951   0.000000
    33  H    3.389085   1.757264   0.000000
    34  H    4.235839   1.774068   1.744367   0.000000
    35  H    4.939909   3.809644   4.727794   3.542688   0.000000
    36  C    6.453619   4.824389   4.650804   3.445101   3.087103
    37  H    7.140081   5.598363   5.120232   4.124769   4.131465
    38  H    7.084891   5.472652   5.557061   4.198822   2.974653
    39  H    6.329467   4.309350   4.138591   2.735097   3.252438
                   36         37         38         39
    36  C    0.000000
    37  H    1.090332   0.000000
    38  H    1.092220   1.763284   0.000000
    39  H    1.092720   1.770468   1.771292   0.000000
 Stoichiometry    C17H14F6S2
 Framework group  C1[X(C17H14F6S2)]
 Deg. of freedom   111
 Full point group                 C1      NOp   1
 Largest Abelian subgroup         C1      NOp   1
 Largest concise Abelian subgroup C1      NOp   1
                         Standard orientation:                         
 ---------------------------------------------------------------------
 Center     Atomic      Atomic             Coordinates (Angstroms)
 Number     Number       Type             X           Y           Z
 ---------------------------------------------------------------------
      1          6           0        0.106462    1.555440   -0.008289
      2          6           0        0.342391    2.958507    0.450394
      3          6           0       -1.062013    3.505779    0.432988
      4         16           0       -1.971295    2.609159    0.170600
      5          6           0       -1.392245    1.395307   -0.200758
      6          6           0        0.964869    0.492309    0.092001
      7          6           0        2.450237    0.441868   -0.081487
      8          6           0        0.426596   -0.770497    0.110666
      9          6           0        2.806537   -1.054163    0.153174
     10          6           0        1.475758   -1.842042   -0.056605
     11          9           0        3.087493    1.249204    0.790965
     12          9           0        2.797599    0.847665   -1.319719
     13          9           0        3.785807   -1.478115   -0.675007
     14          9           0        3.270920   -1.236293    1.409723
     15          9           0        1.426785   -2.394382   -1.286367
     16          9           0        1.358908   -2.849250    0.834154
     17          6           0       -1.913280    0.052447    0.383645
     18          6           0       -0.941182   -0.989820    0.200217
     19          6           0       -1.903641    0.369155    1.882780
     20          1           0       -2.184850   -0.518140    2.456739
     21          1           0       -2.636420    1.138124    2.144142
     22          1           0       -0.928709    0.679549    2.268653
     23          6           0       -1.700391    1.422897   -1.742094
     24         16           0       -1.585617   -2.570433   -0.102022
     25          6           0       -3.151544   -1.805747   -0.209308
     26          6           0       -3.110866   -0.450349   -0.035311
     27          6           0       -4.399054   -2.632226   -0.329747
     28          1           0       -5.281627   -2.001874   -0.459692
     29          1           0       -4.336092   -3.304420   -1.188229
     30          1           0       -4.546828   -3.239769    0.565769
     31          1           0       -4.021681    0.142281    0.017125
     32          1           0       -2.762336    1.610617   -1.936018
     33          1           0       -1.465026    0.451953   -2.185945
     34          1           0       -1.118226    2.156339   -2.318651
     35          1           0       -1.621433    4.448098    0.335641
     36          6           0        1.285547    3.782688   -0.462422
     37          1           0        2.310270    3.415152   -0.401746
     38          1           0        1.287922    4.830031   -0.152563
     39          1           0        0.962933    3.733667   -1.505281
 ---------------------------------------------------------------------
 Rotational constants (GHZ):      0.2698224      0.2168450      0.1374295
 Leave Link  202 at Fri Oct 16 13:15:34 2020, MaxMem=   536870912 cpu:         0.0
 (Enter /home/ewapastorczak/software/g09d01/g09/l301.exe)
 Standard basis: def2SVP (5D, 7F)
 Ernie: Thresh=  0.10000D-02 Tol=  0.10000D-05 Strict=F.
 There are   453 symmetry adapted cartesian basis functions of A   symmetry.
 There are   428 symmetry adapted basis functions of A   symmetry.
   428 basis functions,   747 primitive gaussians,   453 cartesian basis functions
   101 alpha electrons      101 beta electrons
       nuclear repulsion energy      2955.3974067570 Hartrees.
 IExCor= 1009 DFT=T Ex+Corr=PBE1PBE ExCW=0 ScaHFX=  0.250000
 ScaDFX=  0.750000  0.750000  1.000000  1.000000 ScalE2=  1.000000  1.000000
 IRadAn=      0 IRanWt=     -1 IRanGd=            0 ICorTp=0 IEmpDi=141
 NAtoms=   39 NActive=   39 NUniq=   39 SFac= 1.00D+00 NAtFMM=   60 NAOKFM=F Big=F
 Integral buffers will be    131072 words long.
 Raffenetti 2 integral format.
 Two-electron integral symmetry is turned on.
 R6Disp:  Grimme-D3(BJ) Dispersion energy=       -0.0567725132 Hartrees.
 Nuclear repulsion after empirical dispersion term =     2955.3406342438 Hartrees.
 Leave Link  301 at Fri Oct 16 13:15:34 2020, MaxMem=   536870912 cpu:         0.5
 (Enter /home/ewapastorczak/software/g09d01/g09/l302.exe)
 NPDir=0 NMtPBC=     1 NCelOv=     1 NCel=       1 NClECP=     1 NCelD=      1
         NCelK=      1 NCelE2=     1 NClLst=     1 CellRange=     0.0.
 One-electron integrals computed using PRISM.
   1 Symmetry operations used in ECPInt.
 ECPInt:  NShTT=   19306 NPrTT=   73540 LenC2=   17561 LenP2D=   45615.
 LDataN:  DoStor=T MaxTD1= 4 Len=   56
 NBasis=   428 RedAO= T EigKep=  1.92D-04  NBF=   428
 NBsUse=   428 1.00D-06 EigRej= -1.00D+00 NBFU=   428
 Precomputing XC quadrature grid using
 IXCGrd= 4 IRadAn=           0 IRanWt=          -1 IRanGd=           0 AccXCQ= 0.00D+00.
 Generated NRdTot=       0 NPtTot=           0 NUsed=           0 NTot=          32
 NSgBfM=   450   450   450   450   450 MxSgAt=    39 MxSgA2=    39.
 Leave Link  302 at Fri Oct 16 13:15:35 2020, MaxMem=   536870912 cpu:         3.6
 (Enter /home/ewapastorczak/software/g09d01/g09/l303.exe)
 DipDrv:  MaxL=1.
 Leave Link  303 at Fri Oct 16 13:15:35 2020, MaxMem=   536870912 cpu:         0.6
 (Enter /home/ewapastorczak/software/g09d01/g09/l401.exe)
 ExpMin= 1.22D-01 ExpMax= 9.18D+03 ExpMxC= 1.38D+03 IAcc=1 IRadAn=         1 AccDes= 0.00D+00
 Harris functional with IExCor= 1009 and IRadAn=       1 diagonalized for initial guess.
 HarFok:  IExCor= 1009 AccDes= 0.00D+00 IRadAn=         1 IDoV= 1 UseB2=F ITyADJ=14
 ICtDFT=  3500011 ScaDFX=  1.000000  1.000000  1.000000  1.000000
 FoFCou: FMM=F IPFlag=           0 FMFlag=      100000 FMFlg1=           0
         NFxFlg=           0 DoJE=T BraDBF=F KetDBF=T FulRan=T
         wScrn=  0.000000 ICntrl=     500 IOpCl=  0 I1Cent=   200000004 NGrid=           0
         NMat0=    1 NMatS0=      1 NMatT0=    0 NMatD0=    1 NMtDS0=    0 NMtDT0=    0
 Petite list used in FoFCou.
 Harris En= -2048.57462375460    
 JPrj=0 DoOrth=F DoCkMO=F.
 Leave Link  401 at Fri Oct 16 13:15:36 2020, MaxMem=   536870912 cpu:         6.5
 (Enter /home/ewapastorczak/software/g09d01/g09/l502.exe)
 Closed shell SCF:
 Using DIIS extrapolation, IDIIS=  1040.
 Integral symmetry usage will be decided dynamically.
 IVT=      641221 IEndB=      641221 NGot=   536870912 MDV=   536451994
 LenX=   536451994 LenY=   536246332
 Requested convergence on RMS density matrix=1.00D-08 within 128 cycles.
 Requested convergence on MAX density matrix=1.00D-06.
 Requested convergence on             energy=1.00D-06.
 No special actions if energy rises.
 Fock matrices will be formed incrementally for  20 cycles.
 Integral accuracy reduced to 1.0D-05 until final iterations.

 Cycle   1  Pass 0  IDiag  1:
 FoFJK:  IHMeth= 1 ICntrl=       0 DoSepK=F KAlg= 0 I1Cent=   0 FoldK=F
 IRaf= 820000000 NMat=   1 IRICut=       1 DoRegI=T DoRafI=F ISym2E= 0.
 FoFCou: FMM=F IPFlag=           0 FMFlag=      100000 FMFlg1=           0
         NFxFlg=           0 DoJE=F BraDBF=F KetDBF=F FulRan=T
         wScrn=  0.000000 ICntrl=       0 IOpCl=  0 I1Cent=           0 NGrid=           0
         NMat0=    1 NMatS0=      1 NMatT0=    0 NMatD0=    1 NMtDS0=    0 NMtDT0=    0
 Symmetry not used in FoFCou.
 E= -2047.88306511401    
 DIIS: error= 1.77D-02 at cycle   1 NSaved=   1.
 NSaved= 1 IEnMin= 1 EnMin= -2047.88306511401     IErMin= 1 ErrMin= 1.77D-02
 ErrMax= 1.77D-02  0.00D+00 EMaxC= 1.00D-01 BMatC= 5.85D-01 BMatP= 5.85D-01
 IDIUse=3 WtCom= 8.23D-01 WtEn= 1.77D-01
 Coeff-Com:  0.100D+01
 Coeff-En:   0.100D+01
 Coeff:      0.100D+01
 Gap=     0.119 Goal=   None    Shift=    0.000
 GapD=    0.119 DampG=1.000 DampE=0.500 DampFc=0.5000 IDamp=-1.
 Damping current iteration by 5.00D-01
 RMSDP=7.17D-03 MaxDP=4.11D-01              OVMax= 4.58D-01

 Cycle   2  Pass 0  IDiag  1:
 RMSU=  3.57D-03    CP:  9.87D-01
 E= -2048.06769386086     Delta-E=       -0.184628746847 Rises=F Damp=T
 DIIS: error= 8.76D-03 at cycle   2 NSaved=   2.
 NSaved= 2 IEnMin= 2 EnMin= -2048.06769386086     IErMin= 2 ErrMin= 8.76D-03
 ErrMax= 8.76D-03  0.00D+00 EMaxC= 1.00D-01 BMatC= 6.17D-02 BMatP= 5.85D-01
 IDIUse=3 WtCom= 9.12D-01 WtEn= 8.76D-02
 Coeff-Com:  0.162D+00 0.838D+00
 Coeff-En:   0.311D+00 0.689D+00
 Coeff:      0.175D+00 0.825D+00
 Gap=     0.226 Goal=   None    Shift=    0.000
 RMSDP=2.97D-03 MaxDP=1.11D-01 DE=-1.85D-01 OVMax= 4.45D-01

 Cycle   3  Pass 0  IDiag  1:
 RMSU=  2.38D-03    CP:  9.84D-01  5.03D-01
 E= -2048.39841231261     Delta-E=       -0.330718451749 Rises=F Damp=F
 DIIS: error= 6.33D-03 at cycle   3 NSaved=   3.
 NSaved= 3 IEnMin= 3 EnMin= -2048.39841231261     IErMin= 3 ErrMin= 6.33D-03
 ErrMax= 6.33D-03  0.00D+00 EMaxC= 1.00D-01 BMatC= 6.47D-02 BMatP= 6.17D-02
 IDIUse=3 WtCom= 9.37D-01 WtEn= 6.33D-02
 Coeff-Com:  0.477D-01 0.504D+00 0.448D+00
 Coeff-En:   0.000D+00 0.000D+00 0.100D+01
 Coeff:      0.447D-01 0.472D+00 0.483D+00
 Gap=     0.088 Goal=   None    Shift=    0.000
 RMSDP=1.58D-03 MaxDP=6.51D-02 DE=-3.31D-01 OVMax= 2.39D-01

 Cycle   4  Pass 0  IDiag  1:
 RMSU=  1.11D-03    CP:  9.82D-01  7.14D-01  6.50D-01
 E= -2048.45560516719     Delta-E=       -0.057192854578 Rises=F Damp=F
 DIIS: error= 2.94D-03 at cycle   4 NSaved=   4.
 NSaved= 4 IEnMin= 4 EnMin= -2048.45560516719     IErMin= 4 ErrMin= 2.94D-03
 ErrMax= 2.94D-03  0.00D+00 EMaxC= 1.00D-01 BMatC= 1.52D-02 BMatP= 6.17D-02
 IDIUse=3 WtCom= 9.71D-01 WtEn= 2.94D-02
 Coeff-Com:  0.689D-03 0.146D+00 0.325D+00 0.528D+00
 Coeff-En:   0.000D+00 0.000D+00 0.229D+00 0.771D+00
 Coeff:      0.669D-03 0.142D+00 0.323D+00 0.535D+00
 Gap=     0.087 Goal=   None    Shift=    0.000
 RMSDP=6.99D-04 MaxDP=3.50D-02 DE=-5.72D-02 OVMax= 1.16D-01

 Cycle   5  Pass 0  IDiag  1:
 RMSU=  4.43D-04    CP:  9.81D-01  6.62D-01  7.45D-01  5.90D-01
 E= -2048.46981635108     Delta-E=       -0.014211183892 Rises=F Damp=F
 DIIS: error= 1.54D-03 at cycle   5 NSaved=   5.
 NSaved= 5 IEnMin= 5 EnMin= -2048.46981635108     IErMin= 5 ErrMin= 1.54D-03
 ErrMax= 1.54D-03  0.00D+00 EMaxC= 1.00D-01 BMatC= 3.16D-03 BMatP= 1.52D-02
 IDIUse=3 WtCom= 9.85D-01 WtEn= 1.54D-02
 Coeff-Com: -0.504D-02 0.302D-01 0.160D+00 0.376D+00 0.439D+00
 Coeff-En:   0.000D+00 0.000D+00 0.000D+00 0.168D+00 0.832D+00
 Coeff:     -0.496D-02 0.297D-01 0.158D+00 0.372D+00 0.445D+00
 Gap=     0.087 Goal=   None    Shift=    0.000
 RMSDP=2.57D-04 MaxDP=1.51D-02 DE=-1.42D-02 OVMax= 3.80D-02

 Cycle   6  Pass 0  IDiag  1:
 RMSU=  1.24D-04    CP:  9.82D-01  6.65D-01  7.37D-01  6.92D-01  5.66D-01
 E= -2048.47295593117     Delta-E=       -0.003139580089 Rises=F Damp=F
 DIIS: error= 4.28D-04 at cycle   6 NSaved=   6.
 NSaved= 6 IEnMin= 6 EnMin= -2048.47295593117     IErMin= 6 ErrMin= 4.28D-04
 ErrMax= 4.28D-04  0.00D+00 EMaxC= 1.00D-01 BMatC= 2.17D-04 BMatP= 3.16D-03
 IDIUse=3 WtCom= 9.96D-01 WtEn= 4.28D-03
 Coeff-Com: -0.172D-02-0.331D-02 0.399D-01 0.128D+00 0.253D+00 0.584D+00
 Coeff-En:   0.000D+00 0.000D+00 0.000D+00 0.000D+00 0.321D-01 0.968D+00
 Coeff:     -0.171D-02-0.329D-02 0.397D-01 0.127D+00 0.252D+00 0.586D+00
 Gap=     0.088 Goal=   None    Shift=    0.000
 RMSDP=6.99D-05 MaxDP=2.93D-03 DE=-3.14D-03 OVMax= 7.49D-03

 Cycle   7  Pass 0  IDiag  1:
 RMSU=  4.46D-05    CP:  9.81D-01  6.62D-01  7.42D-01  6.92D-01  6.49D-01
                    CP:  7.18D-01
 E= -2048.47315694496     Delta-E=       -0.000201013790 Rises=F Damp=F
 DIIS: error= 1.50D-04 at cycle   7 NSaved=   7.
 NSaved= 7 IEnMin= 7 EnMin= -2048.47315694496     IErMin= 7 ErrMin= 1.50D-04
 ErrMax= 1.50D-04  0.00D+00 EMaxC= 1.00D-01 BMatC= 3.09D-05 BMatP= 2.17D-04
 IDIUse=3 WtCom= 9.99D-01 WtEn= 1.50D-03
 Coeff-Com: -0.495D-04-0.546D-02 0.455D-02 0.290D-01 0.922D-01 0.346D+00
 Coeff-Com:  0.533D+00
 Coeff-En:   0.000D+00 0.000D+00 0.000D+00 0.000D+00 0.000D+00 0.762D-01
 Coeff-En:   0.924D+00
 Coeff:     -0.494D-04-0.545D-02 0.455D-02 0.290D-01 0.920D-01 0.346D+00
 Coeff:      0.534D+00
 Gap=     0.088 Goal=   None    Shift=    0.000
 RMSDP=2.65D-05 MaxDP=1.43D-03 DE=-2.01D-04 OVMax= 2.48D-03

 Cycle   8  Pass 0  IDiag  1:
 RMSU=  2.25D-05    CP:  9.82D-01  6.62D-01  7.44D-01  6.92D-01  6.41D-01
                    CP:  7.78D-01  7.86D-01
 E= -2048.47318584657     Delta-E=       -0.000028901609 Rises=F Damp=F
 DIIS: error= 5.17D-05 at cycle   8 NSaved=   8.
 NSaved= 8 IEnMin= 8 EnMin= -2048.47318584657     IErMin= 8 ErrMin= 5.17D-05
 ErrMax= 5.17D-05  0.00D+00 EMaxC= 1.00D-01 BMatC= 3.30D-06 BMatP= 3.09D-05
 IDIUse=1 WtCom= 1.00D+00 WtEn= 0.00D+00
 Coeff-Com:  0.214D-03-0.283D-02-0.102D-02 0.322D-02 0.250D-01 0.136D+00
 Coeff-Com:  0.309D+00 0.531D+00
 Coeff:      0.214D-03-0.283D-02-0.102D-02 0.322D-02 0.250D-01 0.136D+00
 Coeff:      0.309D+00 0.531D+00
 Gap=     0.088 Goal=   None    Shift=    0.000
 RMSDP=1.21D-05 MaxDP=4.97D-04 DE=-2.89D-05 OVMax= 1.27D-03

 Cycle   9  Pass 0  IDiag  1:
 RMSU=  9.15D-06    CP:  9.82D-01  6.61D-01  7.44D-01  6.94D-01  6.40D-01
                    CP:  7.93D-01  8.38D-01  7.01D-01
 E= -2048.47318862232     Delta-E=       -0.000002775756 Rises=F Damp=F
 DIIS: error= 1.77D-05 at cycle   9 NSaved=   9.
 NSaved= 9 IEnMin= 9 EnMin= -2048.47318862232     IErMin= 9 ErrMin= 1.77D-05
 ErrMax= 1.77D-05  0.00D+00 EMaxC= 1.00D-01 BMatC= 4.51D-07 BMatP= 3.30D-06
 IDIUse=1 WtCom= 1.00D+00 WtEn= 0.00D+00
 Coeff-Com:  0.228D-03-0.651D-03-0.159D-02-0.464D-02-0.451D-02 0.129D-01
 Coeff-Com:  0.776D-01 0.297D+00 0.624D+00
 Coeff:      0.228D-03-0.651D-03-0.159D-02-0.464D-02-0.451D-02 0.129D-01
 Coeff:      0.776D-01 0.297D+00 0.624D+00
 Gap=     0.088 Goal=   None    Shift=    0.000
 RMSDP=4.05D-06 MaxDP=2.02D-04 DE=-2.78D-06 OVMax= 5.33D-04

 Initial convergence to 1.0D-05 achieved.  Increase integral accuracy.
 Cycle  10  Pass 1  IDiag  1:
 E= -2048.47331825564     Delta-E=       -0.000129633320 Rises=F Damp=F
 DIIS: error= 7.79D-05 at cycle   1 NSaved=   1.
 NSaved= 1 IEnMin= 1 EnMin= -2048.47331825564     IErMin= 1 ErrMin= 7.79D-05
 ErrMax= 7.79D-05  0.00D+00 EMaxC= 1.00D-01 BMatC= 3.53D-06 BMatP= 3.53D-06
 IDIUse=1 WtCom= 1.00D+00 WtEn= 0.00D+00
 Coeff-Com:  0.100D+01
 Coeff:      0.100D+01
 Gap=     0.088 Goal=   None    Shift=    0.000
 RMSDP=4.05D-06 MaxDP=2.02D-04 DE=-1.30D-04 OVMax= 2.66D-04

 Cycle  11  Pass 1  IDiag  1:
 RMSU=  1.08D-04    CP:  1.00D+00
 E= -2048.47332158699     Delta-E=       -0.000003331351 Rises=F Damp=F
 DIIS: error= 1.16D-05 at cycle   2 NSaved=   2.
 NSaved= 2 IEnMin= 2 EnMin= -2048.47332158699     IErMin= 2 ErrMin= 1.16D-05
 ErrMax= 1.16D-05  0.00D+00 EMaxC= 1.00D-01 BMatC= 1.17D-07 BMatP= 3.53D-06
 IDIUse=1 WtCom= 1.00D+00 WtEn= 0.00D+00
 Coeff-Com:  0.351D-01 0.965D+00
 Coeff:      0.351D-01 0.965D+00
 Gap=     0.088 Goal=   None    Shift=    0.000
 RMSDP=4.65D-06 MaxDP=2.01D-04 DE=-3.33D-06 OVMax= 4.12D-04

 Cycle  12  Pass 1  IDiag  1:
 RMSU=  4.14D-06    CP:  1.00D+00  1.02D+00
 E= -2048.47332136537     Delta-E=        0.000000221621 Rises=F Damp=F
 DIIS: error= 1.97D-05 at cycle   3 NSaved=   3.
 NSaved= 3 IEnMin= 2 EnMin= -2048.47332158699     IErMin= 2 ErrMin= 1.16D-05
 ErrMax= 1.97D-05  0.00D+00 EMaxC= 1.00D-01 BMatC= 3.28D-07 BMatP= 1.17D-07
 IDIUse=1 WtCom= 1.00D+00 WtEn= 0.00D+00
 Coeff-Com: -0.905D-02 0.632D+00 0.377D+00
 Coeff:     -0.905D-02 0.632D+00 0.377D+00
 Gap=     0.088 Goal=   None    Shift=    0.000
 RMSDP=2.68D-06 MaxDP=1.37D-04 DE= 2.22D-07 OVMax= 2.73D-04

 Cycle  13  Pass 1  IDiag  1:
 RMSU=  9.24D-07    CP:  1.00D+00  1.02D+00  3.94D-01
 E= -2048.47332170975     Delta-E=       -0.000000344376 Rises=F Damp=F
 DIIS: error= 1.40D-06 at cycle   4 NSaved=   4.
 NSaved= 4 IEnMin= 4 EnMin= -2048.47332170975     IErMin= 4 ErrMin= 1.40D-06
 ErrMax= 1.40D-06  0.00D+00 EMaxC= 1.00D-01 BMatC= 3.46D-09 BMatP= 1.17D-07
 IDIUse=1 WtCom= 1.00D+00 WtEn= 0.00D+00
 Coeff-Com: -0.552D-02 0.309D+00 0.196D+00 0.500D+00
 Coeff:     -0.552D-02 0.309D+00 0.196D+00 0.500D+00
 Gap=     0.088 Goal=   None    Shift=    0.000
 RMSDP=3.26D-07 MaxDP=1.96D-05 DE=-3.44D-07 OVMax= 3.46D-05

 Cycle  14  Pass 1  IDiag  1:
 RMSU=  2.76D-07    CP:  1.00D+00  1.02D+00  4.22D-01  8.61D-01
 E= -2048.47332171292     Delta-E=       -0.000000003170 Rises=F Damp=F
 DIIS: error= 5.30D-07 at cycle   5 NSaved=   5.
 NSaved= 5 IEnMin= 5 EnMin= -2048.47332171292     IErMin= 5 ErrMin= 5.30D-07
 ErrMax= 5.30D-07  0.00D+00 EMaxC= 1.00D-01 BMatC= 4.44D-10 BMatP= 3.46D-09
 IDIUse=1 WtCom= 1.00D+00 WtEn= 0.00D+00
 Coeff-Com: -0.185D-02 0.899D-01 0.572D-01 0.283D+00 0.572D+00
 Coeff:     -0.185D-02 0.899D-01 0.572D-01 0.283D+00 0.572D+00
 Gap=     0.088 Goal=   None    Shift=    0.000
 RMSDP=1.38D-07 MaxDP=6.62D-06 DE=-3.17D-09 OVMax= 1.98D-05

 Cycle  15  Pass 1  IDiag  1:
 RMSU=  1.18D-07    CP:  1.00D+00  1.02D+00  4.19D-01  9.24D-01  8.80D-01
 E= -2048.47332171328     Delta-E=       -0.000000000358 Rises=F Damp=F
 DIIS: error= 4.56D-07 at cycle   6 NSaved=   6.
 NSaved= 6 IEnMin= 6 EnMin= -2048.47332171328     IErMin= 6 ErrMin= 4.56D-07
 ErrMax= 4.56D-07  0.00D+00 EMaxC= 1.00D-01 BMatC= 1.78D-10 BMatP= 4.44D-10
 IDIUse=1 WtCom= 1.00D+00 WtEn= 0.00D+00
 Coeff-Com: -0.190D-03-0.707D-04-0.129D-02 0.113D+00 0.431D+00 0.457D+00
 Coeff:     -0.190D-03-0.707D-04-0.129D-02 0.113D+00 0.431D+00 0.457D+00
 Gap=     0.088 Goal=   None    Shift=    0.000
 RMSDP=6.54D-08 MaxDP=2.92D-06 DE=-3.58D-10 OVMax= 7.46D-06

 Cycle  16  Pass 1  IDiag  1:
 RMSU=  4.33D-08    CP:  1.00D+00  1.02D+00  4.18D-01  9.44D-01  9.68D-01
                    CP:  6.84D-01
 E= -2048.47332171347     Delta-E=       -0.000000000195 Rises=F Damp=F
 DIIS: error= 8.46D-08 at cycle   7 NSaved=   7.
 NSaved= 7 IEnMin= 7 EnMin= -2048.47332171347     IErMin= 7 ErrMin= 8.46D-08
 ErrMax= 8.46D-08  0.00D+00 EMaxC= 1.00D-01 BMatC= 1.17D-11 BMatP= 1.78D-10
 IDIUse=1 WtCom= 1.00D+00 WtEn= 0.00D+00
 Coeff-Com:  0.174D-03-0.142D-01-0.107D-01 0.275D-01 0.168D+00 0.239D+00
 Coeff-Com:  0.590D+00
 Coeff:      0.174D-03-0.142D-01-0.107D-01 0.275D-01 0.168D+00 0.239D+00
 Coeff:      0.590D+00
 Gap=     0.088 Goal=   None    Shift=    0.000
 RMSDP=2.53D-08 MaxDP=8.89D-07 DE=-1.95D-10 OVMax= 4.34D-06

 Cycle  17  Pass 1  IDiag  1:
 RMSU=  2.14D-08    CP:  1.00D+00  1.02D+00  4.18D-01  9.52D-01  9.74D-01
                    CP:  7.54D-01  8.39D-01
 E= -2048.47332171357     Delta-E=       -0.000000000101 Rises=F Damp=F
 DIIS: error= 4.49D-08 at cycle   8 NSaved=   8.
 NSaved= 8 IEnMin= 8 EnMin= -2048.47332171357     IErMin= 8 ErrMin= 4.49D-08
 ErrMax= 4.49D-08  0.00D+00 EMaxC= 1.00D-01 BMatC= 3.16D-12 BMatP= 1.17D-11
 IDIUse=1 WtCom= 1.00D+00 WtEn= 0.00D+00
 Coeff-Com:  0.123D-03-0.835D-02-0.651D-02 0.482D-02 0.477D-01 0.608D-01
 Coeff-Com:  0.370D+00 0.531D+00
 Coeff:      0.123D-03-0.835D-02-0.651D-02 0.482D-02 0.477D-01 0.608D-01
 Coeff:      0.370D+00 0.531D+00
 Gap=     0.088 Goal=   None    Shift=    0.000
 RMSDP=9.16D-09 MaxDP=2.73D-07 DE=-1.01D-10 OVMax= 7.38D-07

 SCF Done:  E(RPBE1PBE) =  -2048.47332171     A.U. after   17 cycles
            NFock= 17  Conv=0.92D-08     -V/T= 2.0039
 KE= 2.040538639288D+03 PE=-1.074641798050D+04 EE= 3.702065385250D+03
 Leave Link  502 at Fri Oct 16 13:17:02 2020, MaxMem=   536870912 cpu:       681.6
 (Enter /home/ewapastorczak/software/g09d01/g09/l601.exe)
 Copying SCF densities to generalized density rwf, IOpCl= 0 IROHF=0.

 **********************************************************************

            Population analysis using the SCF density.

 **********************************************************************

 Orbital symmetries:
       Occupied  (A) (A) (A) (A) (A) (A) (A) (A) (A) (A) (A) (A)
                 (A) (A) (A) (A) (A) (A) (A) (A) (A) (A) (A) (A)
                 (A) (A) (A) (A) (A) (A) (A) (A) (A) (A) (A) (A)
                 (A) (A) (A) (A) (A) (A) (A) (A) (A) (A) (A) (A)
                 (A) (A) (A) (A) (A) (A) (A) (A) (A) (A) (A) (A)
                 (A) (A) (A) (A) (A) (A) (A) (A) (A) (A) (A) (A)
                 (A) (A) (A) (A) (A) (A) (A) (A) (A) (A) (A) (A)
                 (A) (A) (A) (A) (A) (A) (A) (A) (A) (A) (A) (A)
                 (A) (A) (A) (A) (A)
       Virtual   (A) (A) (A) (A) (A) (A) (A) (A) (A) (A) (A) (A)
                 (A) (A) (A) (A) (A) (A) (A) (A) (A) (A) (A) (A)
                 (A) (A) (A) (A) (A) (A) (A) (A) (A) (A) (A) (A)
                 (A) (A) (A) (A) (A) (A) (A) (A) (A) (A) (A) (A)
                 (A) (A) (A) (A) (A) (A) (A) (A) (A) (A) (A) (A)
                 (A) (A) (A) (A) (A) (A) (A) (A) (A) (A) (A) (A)
                 (A) (A) (A) (A) (A) (A) (A) (A) (A) (A) (A) (A)
                 (A) (A) (A) (A) (A) (A) (A) (A) (A) (A) (A) (A)
                 (A) (A) (A) (A) (A) (A) (A) (A) (A) (A) (A) (A)
                 (A) (A) (A) (A) (A) (A) (A) (A) (A) (A) (A) (A)
                 (A) (A) (A) (A) (A) (A) (A) (A) (A) (A) (A) (A)
                 (A) (A) (A) (A) (A) (A) (A) (A) (A) (A) (A) (A)
                 (A) (A) (A) (A) (A) (A) (A) (A) (A) (A) (A) (A)
                 (A) (A) (A) (A) (A) (A) (A) (A) (A) (A) (A) (A)
                 (A) (A) (A) (A) (A) (A) (A) (A) (A) (A) (A) (A)
                 (A) (A) (A) (A) (A) (A) (A) (A) (A) (A) (A) (A)
                 (A) (A) (A) (A) (A) (A) (A) (A) (A) (A) (A) (A)
                 (A) (A) (A) (A) (A) (A) (A) (A) (A) (A) (A) (A)
                 (A) (A) (A) (A) (A) (A) (A) (A) (A) (A) (A) (A)
                 (A) (A) (A) (A) (A) (A) (A) (A) (A) (A) (A) (A)
                 (A) (A) (A) (A) (A) (A) (A) (A) (A) (A) (A) (A)
                 (A) (A) (A) (A) (A) (A) (A) (A) (A) (A) (A) (A)
                 (A) (A) (A) (A) (A) (A) (A) (A) (A) (A) (A) (A)
                 (A) (A) (A) (A) (A) (A) (A) (A) (A) (A) (A) (A)
                 (A) (A) (A) (A) (A) (A) (A) (A) (A) (A) (A) (A)
                 (A) (A) (A) (A) (A) (A) (A) (A) (A) (A) (A) (A)
                 (A) (A) (A) (A) (A) (A) (A) (A) (A) (A) (A) (A)
                 (A) (A) (A)
 The electronic state is 1-A.
 Alpha  occ. eigenvalues --  -89.03585 -89.03039 -24.79358 -24.79104 -24.79053
 Alpha  occ. eigenvalues --  -24.79019 -24.78582 -24.78163 -10.40740 -10.40723
 Alpha  occ. eigenvalues --  -10.40225 -10.28921 -10.28744 -10.28441 -10.27999
 Alpha  occ. eigenvalues --  -10.27721 -10.27381 -10.27000 -10.25531 -10.25094
 Alpha  occ. eigenvalues --  -10.24952 -10.24350 -10.24323 -10.23405 -10.23034
 Alpha  occ. eigenvalues --   -8.06949  -8.03217  -6.01011  -6.00257  -6.00161
 Alpha  occ. eigenvalues --   -5.97393  -5.97046  -5.96522  -1.29809  -1.28061
 Alpha  occ. eigenvalues --   -1.26872  -1.22575  -1.21528  -1.20766  -1.07176
 Alpha  occ. eigenvalues --   -0.95241  -0.89996  -0.87560  -0.82175  -0.81783
 Alpha  occ. eigenvalues --   -0.79940  -0.76321  -0.74744  -0.74344  -0.72007
 Alpha  occ. eigenvalues --   -0.70082  -0.69195  -0.65992  -0.64713  -0.62279
 Alpha  occ. eigenvalues --   -0.60839  -0.60262  -0.59524  -0.58552  -0.57110
 Alpha  occ. eigenvalues --   -0.56679  -0.56067  -0.55076  -0.54978  -0.54180
 Alpha  occ. eigenvalues --   -0.53892  -0.50143  -0.49110  -0.47487  -0.47083
 Alpha  occ. eigenvalues --   -0.46850  -0.46604  -0.46333  -0.45706  -0.45090
 Alpha  occ. eigenvalues --   -0.44744  -0.43994  -0.43642  -0.43395  -0.43236
 Alpha  occ. eigenvalues --   -0.43002  -0.42271  -0.41752  -0.41578  -0.41195
 Alpha  occ. eigenvalues --   -0.40984  -0.40837  -0.40089  -0.39822  -0.38767
 Alpha  occ. eigenvalues --   -0.38547  -0.37695  -0.37128  -0.36059  -0.35158
 Alpha  occ. eigenvalues --   -0.33605  -0.32469  -0.31947  -0.28085  -0.23303
 Alpha  occ. eigenvalues --   -0.16993
 Alpha virt. eigenvalues --   -0.08177  -0.03036  -0.01072   0.02707   0.03491
 Alpha virt. eigenvalues --    0.05360   0.06091   0.07042   0.07326   0.08153
 Alpha virt. eigenvalues --    0.09079   0.09303   0.10707   0.11285   0.11634
 Alpha virt. eigenvalues --    0.12130   0.12917   0.13754   0.14148   0.14263
 Alpha virt. eigenvalues --    0.15071   0.15955   0.16990   0.17294   0.17820
 Alpha virt. eigenvalues --    0.18674   0.20029   0.21329   0.22652   0.23418
 Alpha virt. eigenvalues --    0.23890   0.24132   0.25469   0.25919   0.27576
 Alpha virt. eigenvalues --    0.28197   0.29306   0.30062   0.30848   0.31688
 Alpha virt. eigenvalues --    0.31995   0.33682   0.34518   0.35447   0.36049
 Alpha virt. eigenvalues --    0.37693   0.38287   0.39034   0.40495   0.41270
 Alpha virt. eigenvalues --    0.41986   0.42177   0.42847   0.43192   0.44015
 Alpha virt. eigenvalues --    0.45381   0.46635   0.46857   0.48227   0.49433
 Alpha virt. eigenvalues --    0.49546   0.49879   0.50607   0.51914   0.52079
 Alpha virt. eigenvalues --    0.52923   0.53674   0.55006   0.55770   0.56427
 Alpha virt. eigenvalues --    0.57133   0.57747   0.58381   0.58671   0.59736
 Alpha virt. eigenvalues --    0.61091   0.61293   0.61936   0.63213   0.63274
 Alpha virt. eigenvalues --    0.63981   0.64125   0.64942   0.65545   0.65843
 Alpha virt. eigenvalues --    0.65953   0.66418   0.66800   0.67048   0.67561
 Alpha virt. eigenvalues --    0.68382   0.68459   0.68890   0.69310   0.69808
 Alpha virt. eigenvalues --    0.70566   0.71057   0.71910   0.72323   0.72855
 Alpha virt. eigenvalues --    0.73204   0.74297   0.74758   0.75350   0.76121
 Alpha virt. eigenvalues --    0.76986   0.77488   0.78534   0.79550   0.80644
 Alpha virt. eigenvalues --    0.81213   0.82072   0.82638   0.83275   0.85443
 Alpha virt. eigenvalues --    0.86458   0.87334   0.88267   0.90065   0.90688
 Alpha virt. eigenvalues --    0.91647   0.93754   0.94687   0.95476   0.99420
 Alpha virt. eigenvalues --    0.99474   1.00856   1.01755   1.02862   1.04473
 Alpha virt. eigenvalues --    1.06548   1.07675   1.10224   1.10593   1.11942
 Alpha virt. eigenvalues --    1.13131   1.13465   1.15082   1.16128   1.17118
 Alpha virt. eigenvalues --    1.17931   1.19453   1.19574   1.21051   1.21813
 Alpha virt. eigenvalues --    1.21974   1.23733   1.26160   1.26323   1.28228
 Alpha virt. eigenvalues --    1.30230   1.34324   1.36169   1.37074   1.37382
 Alpha virt. eigenvalues --    1.38051   1.38985   1.39465   1.40105   1.41635
 Alpha virt. eigenvalues --    1.42359   1.43300   1.44255   1.44561   1.46296
 Alpha virt. eigenvalues --    1.47092   1.47663   1.49105   1.50104   1.51265
 Alpha virt. eigenvalues --    1.52612   1.53128   1.53215   1.54074   1.54549
 Alpha virt. eigenvalues --    1.54975   1.56077   1.57363   1.58396   1.58924
 Alpha virt. eigenvalues --    1.61590   1.62472   1.63406   1.65424   1.65707
 Alpha virt. eigenvalues --    1.67870   1.69217   1.71068   1.72509   1.72966
 Alpha virt. eigenvalues --    1.73279   1.74589   1.74809   1.75608   1.75844
 Alpha virt. eigenvalues --    1.76842   1.77536   1.78516   1.78674   1.79625
 Alpha virt. eigenvalues --    1.79975   1.82156   1.82535   1.83196   1.84116
 Alpha virt. eigenvalues --    1.85238   1.85444   1.85901   1.87665   1.88113
 Alpha virt. eigenvalues --    1.88524   1.89235   1.90693   1.92652   1.93458
 Alpha virt. eigenvalues --    1.93772   1.94306   1.95800   1.96204   1.98046
 Alpha virt. eigenvalues --    1.98504   1.99965   2.01402   2.01715   2.03028
 Alpha virt. eigenvalues --    2.03718   2.03974   2.05226   2.06342   2.07744
 Alpha virt. eigenvalues --    2.09093   2.10319   2.11277   2.12706   2.14570
 Alpha virt. eigenvalues --    2.15513   2.16461   2.17097   2.17298   2.19785
 Alpha virt. eigenvalues --    2.20167   2.22193   2.23956   2.25100   2.25726
 Alpha virt. eigenvalues --    2.26308   2.28114   2.28573   2.30616   2.32771
 Alpha virt. eigenvalues --    2.35315   2.35928   2.37067   2.38292   2.40530
 Alpha virt. eigenvalues --    2.44052   2.44255   2.45970   2.47870   2.48485
 Alpha virt. eigenvalues --    2.49620   2.50740   2.51568   2.52745   2.53466
 Alpha virt. eigenvalues --    2.56977   2.58132   2.59170   2.59837   2.61336
 Alpha virt. eigenvalues --    2.63215   2.64642   2.65484   2.67244   2.69942
 Alpha virt. eigenvalues --    2.72317   2.74697   2.77079   2.80457   2.80934
 Alpha virt. eigenvalues --    2.85874   2.86517   2.88526   2.89862   2.94118
 Alpha virt. eigenvalues --    2.95398   2.97105   2.98357   3.00319   3.00693
 Alpha virt. eigenvalues --    3.02227   3.04248   3.05039   3.06555   3.06966
 Alpha virt. eigenvalues --    3.07251   3.07721   3.07969   3.08264   3.08780
 Alpha virt. eigenvalues --    3.09622   3.11282   3.11863   3.14101   3.14388
 Alpha virt. eigenvalues --    3.16847   3.18308   3.20219   3.21431   3.22476
 Alpha virt. eigenvalues --    3.24058   3.29240   3.32241   3.37271   3.39851
 Alpha virt. eigenvalues --    3.40706   3.46943   3.48617   3.48742   3.58843
 Alpha virt. eigenvalues --    3.64338   3.70745   3.76477   3.78100   3.87522
 Alpha virt. eigenvalues --    3.91203   3.93215
          Condensed to atoms (all electrons):
               1          2          3          4          5          6
     1  C    5.914910   0.351099  -0.072281  -0.025582   0.172794   0.176634
     2  C    0.351099   5.455636   0.318739  -0.086784  -0.091029  -0.077357
     3  C   -0.072281   0.318739   5.053000   0.497785  -0.076418   0.012350
     4  S   -0.025582  -0.086784   0.497785  15.748576  -0.130580   0.029258
     5  C    0.172794  -0.091029  -0.076418  -0.130580   6.497976  -0.088957
     6  C    0.176634  -0.077357   0.012350   0.029258  -0.088957   5.977481
     7  C   -0.100243  -0.007739   0.000527  -0.000117   0.009349   0.014237
     8  C   -0.011482   0.013709  -0.001209   0.003908  -0.067925   0.201086
     9  C    0.012590  -0.000651   0.000029   0.000004  -0.001309  -0.079478
    10  C    0.029531  -0.000399  -0.000006   0.000030   0.001867   0.103033
    11  F   -0.024206   0.010636   0.000114   0.000000  -0.000101  -0.034238
    12  F   -0.008555  -0.004199   0.000033  -0.000006  -0.000001  -0.050932
    13  F   -0.000153   0.000000   0.000000   0.000000   0.000000   0.004599
    14  F   -0.000533   0.000003   0.000000   0.000000   0.000002   0.004072
    15  F   -0.000482  -0.000001   0.000000   0.000000  -0.000065  -0.007488
    16  F   -0.000271   0.000000   0.000000   0.000000  -0.000002   0.000746
    17  C   -0.031003   0.010099   0.003503  -0.071997   0.058334  -0.074446
    18  C   -0.109960   0.003925  -0.000336   0.012995  -0.042909  -0.055087
    19  C   -0.015742   0.000250  -0.004316  -0.005227  -0.155291   0.006933
    20  H   -0.000318  -0.000150   0.000054   0.000177   0.013013   0.000866
    21  H   -0.003567   0.001668  -0.003817   0.022824  -0.033361  -0.000756
    22  H    0.009239  -0.000316   0.002547  -0.009137   0.009772  -0.004964
    23  C   -0.090335   0.001782  -0.011349  -0.139676   0.353811  -0.014276
    24  S    0.001840   0.000005   0.000009  -0.000203   0.005235   0.004401
    25  C   -0.000068   0.000032   0.000023  -0.001317  -0.000364  -0.000868
    26  C    0.013126  -0.001069  -0.000536   0.000838  -0.048984   0.004498
    27  C    0.000014   0.000000   0.000000   0.000004  -0.000599  -0.000004
    28  H    0.000000   0.000000   0.000000  -0.000007  -0.000054  -0.000001
    29  H    0.000000   0.000000   0.000000   0.000000   0.000089   0.000000
    30  H   -0.000001   0.000000   0.000000   0.000001  -0.000051   0.000001
    31  H    0.000450   0.000013  -0.000014   0.007387  -0.008335  -0.000051
    32  H    0.010043   0.000933  -0.003499   0.006402  -0.020291   0.000357
    33  H   -0.005800  -0.002189   0.000298   0.012063   0.004021   0.006348
    34  H   -0.004965   0.002062   0.003279  -0.001402  -0.014856  -0.002574
    35  H    0.005523  -0.023331   0.417130  -0.080238   0.020210  -0.000282
    36  C   -0.071659   0.397197  -0.080166   0.001143   0.020122  -0.015198
    37  H    0.001346  -0.026891   0.009233  -0.000273  -0.000223  -0.005973
    38  H    0.009488  -0.032310  -0.003374   0.000207  -0.000804   0.000737
    39  H   -0.009067  -0.032515  -0.010730   0.003419  -0.002126  -0.002111
               7          8          9         10         11         12
     1  C   -0.100243  -0.011482   0.012590   0.029531  -0.024206  -0.008555
     2  C   -0.007739   0.013709  -0.000651  -0.000399   0.010636  -0.004199
     3  C    0.000527  -0.001209   0.000029  -0.000006   0.000114   0.000033
     4  S   -0.000117   0.003908   0.000004   0.000030   0.000000  -0.000006
     5  C    0.009349  -0.067925  -0.001309   0.001867  -0.000101  -0.000001
     6  C    0.014237   0.201086  -0.079478   0.103033  -0.034238  -0.050932
     7  C    5.002091   0.083519   0.138624  -0.215569   0.321731   0.341122
     8  C    0.083519   5.919967  -0.042870  -0.026180   0.001182  -0.008158
     9  C    0.138624  -0.042870   4.963931   0.131125  -0.029287  -0.036188
    10  C   -0.215569  -0.026180   0.131125   5.016852   0.003895   0.006880
    11  F    0.321731   0.001182  -0.029287   0.003895   8.988729  -0.043834
    12  F    0.341122  -0.008158  -0.036188   0.006880  -0.043834   8.997252
    13  F   -0.036863   0.002639   0.327438  -0.035066   0.000247   0.000142
    14  F   -0.042963   0.001750   0.344484  -0.042048  -0.000766   0.000295
    15  F    0.009383  -0.035352  -0.041821   0.338851  -0.000001  -0.000093
    16  F    0.004414  -0.044111  -0.030837   0.330795  -0.000001  -0.000001
    17  C   -0.000240  -0.042612  -0.000468   0.006758  -0.000032  -0.000026
    18  C    0.026442   0.218559   0.012576  -0.073893  -0.000105  -0.000372
    19  C   -0.000269  -0.022884   0.000064  -0.000955  -0.000001   0.000001
    20  H    0.000022  -0.006319   0.000011  -0.000139   0.000000   0.000000
    21  H    0.000002   0.001272  -0.000001   0.000033   0.000000   0.000000
    22  H   -0.000294   0.005094   0.000060  -0.000205   0.000029   0.000001
    23  C    0.000015  -0.001698   0.000023  -0.000321  -0.000001   0.000065
    24  S   -0.000397  -0.056277   0.000334  -0.010016   0.000000   0.000000
    25  C    0.000009   0.008623   0.000006   0.000799   0.000000   0.000000
    26  C   -0.000009   0.024704   0.000029  -0.000420   0.000000   0.000000
    27  C    0.000000  -0.000231   0.000000  -0.000002   0.000000   0.000000
    28  H    0.000000   0.000012   0.000000   0.000000   0.000000   0.000000
    29  H    0.000000   0.000031   0.000000   0.000001   0.000000   0.000000
    30  H    0.000000  -0.000027   0.000000  -0.000001   0.000000   0.000000
    31  H   -0.000001  -0.000669   0.000000   0.000005   0.000000   0.000000
    32  H    0.000013  -0.000286  -0.000001   0.000001   0.000000  -0.000001
    33  H   -0.000099  -0.000957  -0.000016   0.000164   0.000001   0.000006
    34  H    0.000019   0.000178  -0.000005   0.000009   0.000001   0.000001
    35  H   -0.000004   0.000002   0.000000   0.000000   0.000000   0.000000
    36  C    0.004896  -0.001158  -0.000121   0.000054  -0.005431   0.001431
    37  H    0.006961   0.000027   0.000741  -0.000142   0.009614   0.003464
    38  H   -0.000335   0.000036   0.000007  -0.000002   0.000049   0.000063
    39  H    0.000447  -0.000146  -0.000059   0.000027   0.000108  -0.000113
              13         14         15         16         17         18
     1  C   -0.000153  -0.000533  -0.000482  -0.000271  -0.031003  -0.109960
     2  C    0.000000   0.000003  -0.000001   0.000000   0.010099   0.003925
     3  C    0.000000   0.000000   0.000000   0.000000   0.003503  -0.000336
     4  S    0.000000   0.000000   0.000000   0.000000  -0.071997   0.012995
     5  C    0.000000   0.000002  -0.000065  -0.000002   0.058334  -0.042909
     6  C    0.004599   0.004072  -0.007488   0.000746  -0.074446  -0.055087
     7  C   -0.036863  -0.042963   0.009383   0.004414  -0.000240   0.026442
     8  C    0.002639   0.001750  -0.035352  -0.044111  -0.042612   0.218559
     9  C    0.327438   0.344484  -0.041821  -0.030837  -0.000468   0.012576
    10  C   -0.035066  -0.042048   0.338851   0.330795   0.006758  -0.073893
    11  F    0.000247  -0.000766  -0.000001  -0.000001  -0.000032  -0.000105
    12  F    0.000142   0.000295  -0.000093  -0.000001  -0.000026  -0.000372
    13  F    8.975191  -0.044684   0.000101   0.000266   0.000000  -0.000208
    14  F   -0.044684   8.968130   0.000314  -0.000578  -0.000004  -0.000735
    15  F    0.000101   0.000314   8.984704  -0.043307  -0.000065  -0.015810
    16  F    0.000266  -0.000578  -0.043307   8.986922  -0.000259  -0.008270
    17  C    0.000000  -0.000004  -0.000065  -0.000259   5.817855   0.181241
    18  C   -0.000208  -0.000735  -0.015810  -0.008270   0.181241   5.930675
    19  C    0.000000   0.000001  -0.000004   0.000052   0.398653  -0.098602
    20  H    0.000000   0.000000   0.000000   0.000003  -0.016546  -0.001305
    21  H    0.000000   0.000000   0.000000  -0.000001  -0.003761   0.010830
    22  H    0.000000   0.000000   0.000001   0.000003  -0.027009  -0.010328
    23  C    0.000000   0.000000  -0.000013   0.000000  -0.063325   0.003928
    24  S    0.000000  -0.000003   0.004068   0.003274  -0.082189   0.263442
    25  C    0.000000   0.000000  -0.000048   0.000095   0.013815  -0.088323
    26  C    0.000000   0.000000   0.000033   0.000000   0.141411  -0.019727
    27  C    0.000000   0.000000  -0.000001   0.000000   0.014428   0.007006
    28  H    0.000000   0.000000   0.000000   0.000000   0.001281  -0.000355
    29  H    0.000000   0.000000   0.000000   0.000000  -0.000886   0.000030
    30  H    0.000000   0.000000   0.000000   0.000000  -0.000877   0.000019
    31  H    0.000000   0.000000   0.000000   0.000000  -0.071441   0.015829
    32  H    0.000000   0.000000   0.000000   0.000000  -0.017577  -0.001749
    33  H    0.000000   0.000000   0.000109   0.000002  -0.030538   0.004145
    34  H    0.000000   0.000000   0.000000   0.000000   0.011482  -0.000660
    35  H    0.000000   0.000000   0.000000   0.000000  -0.000737   0.000049
    36  C    0.000001   0.000000   0.000000   0.000000  -0.000696  -0.000141
    37  H   -0.000007  -0.000008   0.000000   0.000000   0.000017   0.000051
    38  H    0.000000   0.000000   0.000000   0.000000   0.000022   0.000004
    39  H    0.000000   0.000000   0.000000   0.000000  -0.000162  -0.000051
              19         20         21         22         23         24
     1  C   -0.015742  -0.000318  -0.003567   0.009239  -0.090335   0.001840
     2  C    0.000250  -0.000150   0.001668  -0.000316   0.001782   0.000005
     3  C   -0.004316   0.000054  -0.003817   0.002547  -0.011349   0.000009
     4  S   -0.005227   0.000177   0.022824  -0.009137  -0.139676  -0.000203
     5  C   -0.155291   0.013013  -0.033361   0.009772   0.353811   0.005235
     6  C    0.006933   0.000866  -0.000756  -0.004964  -0.014276   0.004401
     7  C   -0.000269   0.000022   0.000002  -0.000294   0.000015  -0.000397
     8  C   -0.022884  -0.006319   0.001272   0.005094  -0.001698  -0.056277
     9  C    0.000064   0.000011  -0.000001   0.000060   0.000023   0.000334
    10  C   -0.000955  -0.000139   0.000033  -0.000205  -0.000321  -0.010016
    11  F   -0.000001   0.000000   0.000000   0.000029  -0.000001   0.000000
    12  F    0.000001   0.000000   0.000000   0.000001   0.000065   0.000000
    13  F    0.000000   0.000000   0.000000   0.000000   0.000000   0.000000
    14  F    0.000001   0.000000   0.000000   0.000000   0.000000  -0.000003
    15  F   -0.000004   0.000000   0.000000   0.000001  -0.000013   0.004068
    16  F    0.000052   0.000003  -0.000001   0.000003   0.000000   0.003274
    17  C    0.398653  -0.016546  -0.003761  -0.027009  -0.063325  -0.082189
    18  C   -0.098602  -0.001305   0.010830  -0.010328   0.003928   0.263442
    19  C    4.749368   0.380892   0.378288   0.403070   0.018269   0.005776
    20  H    0.380892   0.614835  -0.019514  -0.017258  -0.000424   0.004885
    21  H    0.378288  -0.019514   0.624932  -0.021018  -0.000195  -0.000265
    22  H    0.403070  -0.017258  -0.021018   0.571399   0.000366  -0.000605
    23  C    0.018269  -0.000424  -0.000195   0.000366   4.654100  -0.000496
    24  S    0.005776   0.004885  -0.000265  -0.000605  -0.000496  15.585580
    25  C   -0.010852   0.001915  -0.001167   0.000457   0.001073   0.249240
    26  C   -0.088837  -0.003404  -0.003442   0.009284   0.006817  -0.062780
    27  C   -0.000153  -0.000767   0.000051   0.000017  -0.000001  -0.063455
    28  H    0.000026   0.000010  -0.000012   0.000001   0.000030   0.004610
    29  H   -0.000090   0.000014   0.000003   0.000001  -0.000010   0.000731
    30  H    0.000427   0.000023  -0.000013  -0.000013   0.000003   0.001829
    31  H   -0.003802  -0.000124   0.003313  -0.000187  -0.001634   0.006887
    32  H   -0.000382   0.000000   0.000031  -0.000024   0.387632   0.000077
    33  H    0.000788  -0.000030  -0.000041  -0.000008   0.379939   0.001376
    34  H   -0.000464   0.000013   0.000003  -0.000014   0.390608  -0.000008
    35  H   -0.000009   0.000001  -0.000184   0.000001  -0.001692   0.000000
    36  C    0.000076   0.000000  -0.000034   0.000152   0.002482   0.000000
    37  H    0.000007   0.000000   0.000001  -0.000012  -0.000028   0.000000
    38  H   -0.000003   0.000000   0.000001  -0.000007  -0.000100   0.000000
    39  H   -0.000027   0.000000   0.000002   0.000017   0.000707   0.000000
              25         26         27         28         29         30
     1  C   -0.000068   0.013126   0.000014   0.000000   0.000000  -0.000001
     2  C    0.000032  -0.001069   0.000000   0.000000   0.000000   0.000000
     3  C    0.000023  -0.000536   0.000000   0.000000   0.000000   0.000000
     4  S   -0.001317   0.000838   0.000004  -0.000007   0.000000   0.000001
     5  C   -0.000364  -0.048984  -0.000599  -0.000054   0.000089  -0.000051
     6  C   -0.000868   0.004498  -0.000004  -0.000001   0.000000   0.000001
     7  C    0.000009  -0.000009   0.000000   0.000000   0.000000   0.000000
     8  C    0.008623   0.024704  -0.000231   0.000012   0.000031  -0.000027
     9  C    0.000006   0.000029   0.000000   0.000000   0.000000   0.000000
    10  C    0.000799  -0.000420  -0.000002   0.000000   0.000001  -0.000001
    11  F    0.000000   0.000000   0.000000   0.000000   0.000000   0.000000
    12  F    0.000000   0.000000   0.000000   0.000000   0.000000   0.000000
    13  F    0.000000   0.000000   0.000000   0.000000   0.000000   0.000000
    14  F    0.000000   0.000000   0.000000   0.000000   0.000000   0.000000
    15  F   -0.000048   0.000033  -0.000001   0.000000   0.000000   0.000000
    16  F    0.000095   0.000000   0.000000   0.000000   0.000000   0.000000
    17  C    0.013815   0.141411   0.014428   0.001281  -0.000886  -0.000877
    18  C   -0.088323  -0.019727   0.007006  -0.000355   0.000030   0.000019
    19  C   -0.010852  -0.088837  -0.000153   0.000026  -0.000090   0.000427
    20  H    0.001915  -0.003404  -0.000767   0.000010   0.000014   0.000023
    21  H   -0.001167  -0.003442   0.000051  -0.000012   0.000003  -0.000013
    22  H    0.000457   0.009284   0.000017   0.000001   0.000001  -0.000013
    23  C    0.001073   0.006817  -0.000001   0.000030  -0.000010   0.000003
    24  S    0.249240  -0.062780  -0.063455   0.004610   0.000731   0.001829
    25  C    5.148244   0.558573   0.398668  -0.008099  -0.015300  -0.016613
    26  C    0.558573   5.124503  -0.058254  -0.016608   0.006485  -0.001601
    27  C    0.398668  -0.058254   4.518907   0.392785   0.374328   0.388024
    28  H   -0.008099  -0.016608   0.392785   0.611161  -0.020850  -0.017660
    29  H   -0.015300   0.006485   0.374328  -0.020850   0.617846  -0.022020
    30  H   -0.016613  -0.001601   0.388024  -0.017660  -0.022020   0.598017
    31  H   -0.044426   0.440335  -0.011467   0.004873   0.000232   0.000062
    32  H    0.000522   0.012751  -0.000007   0.000006  -0.000004   0.000000
    33  H   -0.001779   0.006010  -0.000119  -0.000005   0.000002   0.000002
    34  H    0.000023  -0.000404   0.000001   0.000000   0.000000   0.000000
    35  H   -0.000002   0.000017   0.000000   0.000000   0.000000   0.000000
    36  C    0.000000   0.000024   0.000000   0.000000   0.000000   0.000000
    37  H    0.000000   0.000000   0.000000   0.000000   0.000000   0.000000
    38  H    0.000000  -0.000001   0.000000   0.000000   0.000000   0.000000
    39  H    0.000000  -0.000003   0.000000   0.000000   0.000000   0.000000
              31         32         33         34         35         36
     1  C    0.000450   0.010043  -0.005800  -0.004965   0.005523  -0.071659
     2  C    0.000013   0.000933  -0.002189   0.002062  -0.023331   0.397197
     3  C   -0.000014  -0.003499   0.000298   0.003279   0.417130  -0.080166
     4  S    0.007387   0.006402   0.012063  -0.001402  -0.080238   0.001143
     5  C   -0.008335  -0.020291   0.004021  -0.014856   0.020210   0.020122
     6  C   -0.000051   0.000357   0.006348  -0.002574  -0.000282  -0.015198
     7  C   -0.000001   0.000013  -0.000099   0.000019  -0.000004   0.004896
     8  C   -0.000669  -0.000286  -0.000957   0.000178   0.000002  -0.001158
     9  C    0.000000  -0.000001  -0.000016  -0.000005   0.000000  -0.000121
    10  C    0.000005   0.000001   0.000164   0.000009   0.000000   0.000054
    11  F    0.000000   0.000000   0.000001   0.000001   0.000000  -0.005431
    12  F    0.000000  -0.000001   0.000006   0.000001   0.000000   0.001431
    13  F    0.000000   0.000000   0.000000   0.000000   0.000000   0.000001
    14  F    0.000000   0.000000   0.000000   0.000000   0.000000   0.000000
    15  F    0.000000   0.000000   0.000109   0.000000   0.000000   0.000000
    16  F    0.000000   0.000000   0.000002   0.000000   0.000000   0.000000
    17  C   -0.071441  -0.017577  -0.030538   0.011482  -0.000737  -0.000696
    18  C    0.015829  -0.001749   0.004145  -0.000660   0.000049  -0.000141
    19  C   -0.003802  -0.000382   0.000788  -0.000464  -0.000009   0.000076
    20  H   -0.000124   0.000000  -0.000030   0.000013   0.000001   0.000000
    21  H    0.003313   0.000031  -0.000041   0.000003  -0.000184  -0.000034
    22  H   -0.000187  -0.000024  -0.000008  -0.000014   0.000001   0.000152
    23  C   -0.001634   0.387632   0.379939   0.390608  -0.001692   0.002482
    24  S    0.006887   0.000077   0.001376  -0.000008   0.000000   0.000000
    25  C   -0.044426   0.000522  -0.001779   0.000023  -0.000002   0.000000
    26  C    0.440335   0.012751   0.006010  -0.000404   0.000017   0.000024
    27  C   -0.011467  -0.000007  -0.000119   0.000001   0.000000   0.000000
    28  H    0.004873   0.000006  -0.000005   0.000000   0.000000   0.000000
    29  H    0.000232  -0.000004   0.000002   0.000000   0.000000   0.000000
    30  H    0.000062   0.000000   0.000002   0.000000   0.000000   0.000000
    31  H    0.653257   0.000316   0.000076   0.000007   0.000000  -0.000001
    32  H    0.000316   0.592547  -0.015439  -0.023139  -0.000029  -0.000065
    33  H    0.000076  -0.015439   0.575036  -0.017122   0.000032   0.000131
    34  H    0.000007  -0.023139  -0.017122   0.585514  -0.000158  -0.000818
    35  H    0.000000  -0.000029   0.000032  -0.000158   0.583234  -0.003062
    36  C   -0.000001  -0.000065   0.000131  -0.000818  -0.003062   4.586718
    37  H    0.000000   0.000003  -0.000017  -0.000006   0.000136   0.381299
    38  H    0.000000   0.000001  -0.000006   0.000012   0.001528   0.380926
    39  H   -0.000001  -0.000088   0.000314   0.002467  -0.000225   0.405431
              37         38         39
     1  C    0.001346   0.009488  -0.009067
     2  C   -0.026891  -0.032310  -0.032515
     3  C    0.009233  -0.003374  -0.010730
     4  S   -0.000273   0.000207   0.003419
     5  C   -0.000223  -0.000804  -0.002126
     6  C   -0.005973   0.000737  -0.002111
     7  C    0.006961  -0.000335   0.000447
     8  C    0.000027   0.000036  -0.000146
     9  C    0.000741   0.000007  -0.000059
    10  C   -0.000142  -0.000002   0.000027
    11  F    0.009614   0.000049   0.000108
    12  F    0.003464   0.000063  -0.000113
    13  F   -0.000007   0.000000   0.000000
    14  F   -0.000008   0.000000   0.000000
    15  F    0.000000   0.000000   0.000000
    16  F    0.000000   0.000000   0.000000
    17  C    0.000017   0.000022  -0.000162
    18  C    0.000051   0.000004  -0.000051
    19  C    0.000007  -0.000003  -0.000027
    20  H    0.000000   0.000000   0.000000
    21  H    0.000001   0.000001   0.000002
    22  H   -0.000012  -0.000007   0.000017
    23  C   -0.000028  -0.000100   0.000707
    24  S    0.000000   0.000000   0.000000
    25  C    0.000000   0.000000   0.000000
    26  C    0.000000  -0.000001  -0.000003
    27  C    0.000000   0.000000   0.000000
    28  H    0.000000   0.000000   0.000000
    29  H    0.000000   0.000000   0.000000
    30  H    0.000000   0.000000   0.000000
    31  H    0.000000   0.000000  -0.000001
    32  H    0.000003   0.000001  -0.000088
    33  H   -0.000017  -0.000006   0.000314
    34  H   -0.000006   0.000012   0.002467
    35  H    0.000136   0.001528  -0.000225
    36  C    0.381299   0.380926   0.405431
    37  H    0.598351  -0.012440  -0.028440
    38  H   -0.012440   0.647364  -0.030157
    39  H   -0.028440  -0.030157   0.675485
 Mulliken charges:
               1
     1  C   -0.122356
     2  C   -0.180859
     3  C   -0.050602
     4  S    0.205528
     5  C   -0.381957
     6  C   -0.032596
     7  C    0.441319
     8  C   -0.115748
     9  C    0.331036
    10  C    0.434653
    11  F   -0.198330
    12  F   -0.198278
    13  F   -0.193642
    14  F   -0.186729
    15  F   -0.193012
    16  F   -0.198937
    17  C   -0.122007
    18  C   -0.162819
    19  C    0.064968
    20  H    0.049565
    21  H    0.047892
    22  H    0.079886
    23  C    0.123921
    24  S    0.133096
    25  C   -0.192891
    26  C   -0.043360
    27  C    0.040828
    28  H    0.048854
    29  H    0.059368
    30  H    0.070470
    31  H    0.009112
    32  H    0.070945
    33  H    0.083303
    34  H    0.070918
    35  H    0.082090
    36  C   -0.003533
    37  H    0.063210
    38  H    0.039095
    39  H    0.027596
 Sum of Mulliken charges =   0.00000
 Mulliken charges with hydrogens summed into heavy atoms:
               1
     1  C   -0.122356
     2  C   -0.180859
     3  C    0.031488
     4  S    0.205528
     5  C   -0.381957
     6  C   -0.032596
     7  C    0.441319
     8  C   -0.115748
     9  C    0.331036
    10  C    0.434653
    11  F   -0.198330
    12  F   -0.198278
    13  F   -0.193642
    14  F   -0.186729
    15  F   -0.193012
    16  F   -0.198937
    17  C   -0.122007
    18  C   -0.162819
    19  C    0.242313
    23  C    0.349087
    24  S    0.133096
    25  C   -0.192891
    26  C   -0.034248
    27  C    0.219521
    36  C    0.126367
 Electronic spatial extent (au):  <R**2>=           7707.5685
 Charge=              0.0000 electrons
 Dipole moment (field-independent basis, Debye):
    X=             -7.8091    Y=              3.1599    Z=             -1.1758  Tot=              8.5058
 Quadrupole moment (field-independent basis, Debye-Ang):
   XX=           -151.2897   YY=           -148.2528   ZZ=           -156.4459
   XY=             -0.8716   XZ=              0.5493   YZ=             -3.2336
 Traceless Quadrupole moment (field-independent basis, Debye-Ang):
   XX=              0.7064   YY=              3.7433   ZZ=             -4.4498
   XY=             -0.8716   XZ=              0.5493   YZ=             -3.2336
 Octapole moment (field-independent basis, Debye-Ang**2):
  XXX=              9.3559  YYY=             12.0305  ZZZ=             -7.9922  XYY=            -19.0792
  XXY=            -24.3521  XXZ=             -4.5913  XZZ=             17.1072  YZZ=             -8.1260
  YYZ=            -12.0239  XYZ=             -2.6323
 Hexadecapole moment (field-independent basis, Debye-Ang**3):
 XXXX=          -4646.3464 YYYY=          -3789.8488 ZZZZ=           -733.1228 XXXY=             30.2406
 XXXZ=             16.8006 YYYX=           -120.5505 YYYZ=             -7.2260 ZZZX=              2.7622
 ZZZY=            -19.8275 XXYY=          -1374.9714 XXZZ=           -937.4869 YYZZ=           -811.5371
 XXYZ=              1.8614 YYXZ=             -0.3702 ZZXY=            -34.3211
 N-N= 2.955340634244D+03 E-N=-1.074641798061D+04  KE= 2.040538639288D+03
 No NMR shielding tensors so no spin-rotation constants.
 Leave Link  601 at Fri Oct 16 13:17:02 2020, MaxMem=   536870912 cpu:         1.7
 (Enter /home/ewapastorczak/software/g09d01/g09/l701.exe)
 Compute integral first derivatives.
 ... and contract with generalized density number  0.
 R6Disp: Adding Grimme-D3(BJ) dispersion energy 1st derivatives to the gradient.
   1 Symmetry operations used in ECPInt.
 ECPInt:  NShTT=   19306 NPrTT=   73540 LenC2=   17561 LenP2D=   45615.
 LDataN:  DoStor=T MaxTD1= 5 Len=  102
 Leave Link  701 at Fri Oct 16 13:17:03 2020, MaxMem=   536870912 cpu:         1.9
 (Enter /home/ewapastorczak/software/g09d01/g09/l702.exe)
 L702 exits ... SP integral derivatives will be done elsewhere.
 Leave Link  702 at Fri Oct 16 13:17:03 2020, MaxMem=   536870912 cpu:         0.2
 (Enter /home/ewapastorczak/software/g09d01/g09/l703.exe)
 Compute integral first derivatives, UseDBF=F ICtDFT=           0.
 Integral derivatives from FoFJK, PRISM(SPDF).
 Calling FoFJK, ICntrl=      2127 FMM=F ISym2X=0 I1Cent= 0 IOpClX= 0 NMat=1 NMatS=1 NMatT=0.
 FoFJK:  IHMeth= 1 ICntrl=    2127 DoSepK=F KAlg= 0 I1Cent=   0 FoldK=F
 IRaf=         0 NMat=   1 IRICut=       1 DoRegI=T DoRafI=F ISym2E= 0.
 FoFCou: FMM=F IPFlag=           0 FMFlag=      100000 FMFlg1=         800
         NFxFlg=           0 DoJE=F BraDBF=F KetDBF=F FulRan=T
         wScrn=  0.000000 ICntrl=    2127 IOpCl=  0 I1Cent=           0 NGrid=           0
         NMat0=    1 NMatS0=      1 NMatT0=    0 NMatD0=    1 NMtDS0=    0 NMtDT0=    0
 Symmetry not used in FoFCou.
 Leave Link  703 at Fri Oct 16 13:17:20 2020, MaxMem=   536870912 cpu:       136.1
 (Enter /home/ewapastorczak/software/g09d01/g09/l716.exe)
 Dipole        =-3.07232649D+00 1.24320764D+00-4.62592835D-01
 ***** Axes restored to original set *****
 -------------------------------------------------------------------
 Center     Atomic                   Forces (Hartrees/Bohr)
 Number     Number              X              Y              Z
 -------------------------------------------------------------------
      1        6           0.007760008   -0.047684371   -0.049813579
      2        6          -0.027203994   -0.007601735    0.068310930
      3        6           0.261066506   -0.542626296   -0.117354151
      4       16          -0.618349338    0.297563270    0.002629850
      5        6           0.334868379    0.297130749    0.141278847
      6        6           0.001050120   -0.031187456    0.018033210
      7        6          -0.021548550   -0.005756675   -0.013300177
      8        6          -0.026272097    0.069175077    0.003328918
      9        6           0.023988383    0.000365686    0.000117682
     10        6          -0.008357423   -0.003436883   -0.005294918
     11        9           0.008727713   -0.001421868    0.000918960
     12        9           0.008360126    0.001359557    0.002228916
     13        9          -0.011926500    0.000127918   -0.001196153
     14        9          -0.011848800    0.000270846    0.008206138
     15        9           0.004230997   -0.003047487   -0.000917073
     16        9           0.000591843   -0.003684134    0.003459568
     17        6           0.038956415   -0.095632363   -0.050635000
     18        6           0.104106979    0.000005279    0.020752724
     19        6          -0.010344729    0.012686368   -0.030285427
     20        1           0.000400049    0.005118483   -0.000193525
     21        1          -0.004852369   -0.001485346   -0.001369787
     22        1           0.004623293   -0.004597289    0.004012528
     23        6           0.014797401    0.010982373    0.024441299
     24       16          -0.009237112    0.008562402   -0.005798668
     25        6          -0.031277723   -0.005776854   -0.001455525
     26        6          -0.068875031    0.087998126    0.031559335
     27        6           0.007038598   -0.010125479    0.005062630
     28        1          -0.003460146   -0.002760988    0.000388367
     29        1           0.001937014    0.005077742    0.003963849
     30        1           0.001853266    0.003648981   -0.004817430
     31        1          -0.004988582    0.002174449    0.002192981
     32        1          -0.002202341    0.001223986   -0.002849172
     33        1           0.004836514    0.005001717   -0.001537254
     34        1           0.000133351   -0.005055384   -0.008069055
     35        1           0.023670025   -0.034147991   -0.020105407
     36        6           0.003137715    0.003422642   -0.031308167
     37        1           0.006163521   -0.000926165    0.000440310
     38        1          -0.000689729   -0.006186960   -0.000882256
     39        1          -0.000863751    0.001246072    0.005855683
 -------------------------------------------------------------------
 Cartesian Forces:  Max     0.618349338 RMS     0.098353436
 Leave Link  716 at Fri Oct 16 13:17:20 2020, MaxMem=   536870912 cpu:         0.3
 (Enter /home/ewapastorczak/software/g09d01/g09/l103.exe)

 GradGradGradGradGradGradGradGradGradGradGradGradGradGradGradGradGradGrad
 Berny optimization.
 FormGI is forming the generalized inverse of G from B-inverse, IUseBI=4.
 Internal  Forces:  Max     0.601565529 RMS     0.051732845
 Search for a local minimum.
 Step number   1 out of a maximum of  234
 All quantities printed in internal units (Hartrees-Bohrs-Radians)
 RMS Force = .51733D-01 SwitMx=.10000D-02 MixMth= 1
 Mixed Optimization -- RFO/linear search
 Second derivative matrix not updated -- first step.
 ITU=  0
     Eigenvalues ---    0.00230   0.00230   0.00339   0.00384   0.00749
     Eigenvalues ---    0.00826   0.01180   0.01320   0.01480   0.01588
     Eigenvalues ---    0.01664   0.01802   0.01816   0.01863   0.02312
     Eigenvalues ---    0.02616   0.03400   0.04561   0.04812   0.04932
     Eigenvalues ---    0.04990   0.05030   0.05142   0.05257   0.05498
     Eigenvalues ---    0.05556   0.06129   0.06911   0.07048   0.07095
     Eigenvalues ---    0.07212   0.07282   0.07471   0.07520   0.08871
     Eigenvalues ---    0.09136   0.09262   0.10268   0.10939   0.11205
     Eigenvalues ---    0.11670   0.12190   0.12720   0.13761   0.14225
     Eigenvalues ---    0.14464   0.15398   0.15663   0.16000   0.16000
     Eigenvalues ---    0.16000   0.16000   0.16000   0.16000   0.16000
     Eigenvalues ---    0.16000   0.16000   0.16000   0.16000   0.16000
     Eigenvalues ---    0.17047   0.17318   0.20342   0.20781   0.23663
     Eigenvalues ---    0.24209   0.24450   0.24793   0.24842   0.25856
     Eigenvalues ---    0.26210   0.26343   0.26796   0.27663   0.27664
     Eigenvalues ---    0.29216   0.29805   0.30539   0.30641   0.31346
     Eigenvalues ---    0.32041   0.32147   0.32243   0.33662   0.33719
     Eigenvalues ---    0.34162   0.34367   0.34408   0.34412   0.34443
     Eigenvalues ---    0.34500   0.34546   0.34557   0.34560   0.34565
     Eigenvalues ---    0.34774   0.35055   0.35947   0.43804   0.46379
     Eigenvalues ---    0.48871   0.49686   0.50339   0.54611   0.54857
     Eigenvalues ---    0.55094   0.55235   0.55294   0.55334   1.14585
     Eigenvalues ---    1.90951
 RFO step:  Lambda=-3.72247409D-01 EMin= 2.30000000D-03
 Linear search not attempted -- first point.
 Maximum step size (   0.300) exceeded in Quadratic search.
    -- Step size scaled by   0.619
 Iteration  1 RMS(Cart)=  0.04148265 RMS(Int)=  0.00089997
 Iteration  2 RMS(Cart)=  0.00118935 RMS(Int)=  0.00018723
 Iteration  3 RMS(Cart)=  0.00000217 RMS(Int)=  0.00018722
 Iteration  4 RMS(Cart)=  0.00000000 RMS(Int)=  0.00018722
 ITry= 1 IFail=0 DXMaxC= 3.25D-01 DCOld= 1.00D+10 DXMaxT= 3.00D-01 DXLimC= 3.00D+00 Rises=F
 Variable       Old X    -DE/DX   Delta X   Delta X   Delta X     New X
                                 (Linear)    (Quad)   (Total)
    R1        2.82490   0.05255   0.00000  -0.00227  -0.00298   2.82192
    R2        2.87139   0.05439   0.00000   0.02098   0.02096   2.89235
    R3        2.58911   0.01438   0.00000   0.00600   0.00594   2.59505
    R4        2.84851  -0.01328   0.00000  -0.01394  -0.01433   2.83419
    R5        2.92880  -0.01021   0.00000  -0.00974  -0.00974   2.91906
    R6        2.46359   0.60157   0.00000   0.16478   0.16522   2.62880
    R7        2.07904  -0.00017   0.00000  -0.00015  -0.00015   2.07889
    R8        2.63659   0.42393   0.00000   0.17717   0.17788   2.81447
    R9        2.93746   0.02145   0.00000   0.01820   0.01822   2.95568
   R10        2.97080   0.00964   0.00000   0.00946   0.00946   2.98026
   R11        2.82763   0.00002   0.00000  -0.00093  -0.00095   2.82668
   R12        2.59434   0.05443   0.00000   0.03915   0.03909   2.63343
   R13        2.93980  -0.00091   0.00000  -0.00143  -0.00143   2.93837
   R14        2.54872   0.00216   0.00000   0.00144   0.00144   2.55016
   R15        2.54836   0.00280   0.00000   0.00187   0.00187   2.55024
   R16        2.85150  -0.00764   0.00000  -0.00637  -0.00636   2.84514
   R17        2.62321  -0.04050   0.00000  -0.02399  -0.02397   2.59924
   R18        2.94926  -0.00473   0.00000  -0.00299  -0.00297   2.94629
   R19        2.55259  -0.01032   0.00000  -0.00694  -0.00694   2.54565
   R20        2.55479  -0.01177   0.00000  -0.00794  -0.00794   2.54686
   R21        2.54923  -0.00141   0.00000  -0.00095  -0.00095   2.54829
   R22        2.55048  -0.00487   0.00000  -0.00326  -0.00326   2.54722
   R23        2.71552   0.04324   0.00000   0.04106   0.04119   2.75671
   R24        2.89554   0.02594   0.00000   0.02417   0.02417   2.91971
   R25        2.57900   0.11267   0.00000   0.07976   0.07974   2.65874
   R26        3.27582   0.01520   0.00000   0.01276   0.01281   3.28863
   R27        2.06646   0.00447   0.00000   0.00387   0.00387   2.07033
   R28        2.06715   0.00521   0.00000   0.00450   0.00450   2.07165
   R29        2.06641   0.00452   0.00000   0.00391   0.00391   2.07032
   R30        2.07058   0.00178   0.00000   0.00154   0.00154   2.07212
   R31        2.06589   0.00573   0.00000   0.00495   0.00495   2.07084
   R32        2.07807   0.00001   0.00000   0.00001   0.00001   2.07808
   R33        3.29939   0.01734   0.00000   0.01399   0.01396   3.31335
   R34        2.58349  -0.01817   0.00000  -0.01258  -0.01264   2.57085
   R35        2.83702  -0.00711   0.00000  -0.00634  -0.00634   2.83068
   R36        2.05585   0.00442   0.00000   0.00379   0.00379   2.05964
   R37        2.06419   0.00403   0.00000   0.00347   0.00347   2.06766
   R38        2.06387   0.00646   0.00000   0.00557   0.00557   2.06945
   R39        2.06395   0.00614   0.00000   0.00529   0.00529   2.06925
   R40        2.06043   0.00613   0.00000   0.00527   0.00527   2.06570
   R41        2.06400   0.00600   0.00000   0.00518   0.00518   2.06917
   R42        2.06494   0.00601   0.00000   0.00519   0.00519   2.07013
    A1        1.86863   0.11488   0.00000   0.03627   0.03551   1.90414
    A2        2.22302  -0.06219   0.00000  -0.00894  -0.00849   2.21453
    A3        2.14774  -0.05118   0.00000  -0.02561  -0.02528   2.12246
    A4        1.76214   0.07794   0.00000   0.02847   0.02737   1.78951
    A5        1.99813  -0.01909   0.00000   0.00994   0.00996   2.00809
    A6        1.94669  -0.02994   0.00000   0.00200   0.00215   1.94884
    A7        1.98499  -0.01295   0.00000   0.01425   0.01427   1.99927
    A8        2.47469  -0.03641   0.00000  -0.05552  -0.05561   2.41907
    A9        1.78914   0.05055   0.00000   0.04430   0.04449   1.83363
   A10        1.94170  -0.17014   0.00000  -0.07136  -0.06984   1.87186
   A11        1.85871  -0.00997   0.00000  -0.00744  -0.00714   1.85156
   A12        1.95415   0.02012   0.00000   0.01207   0.01185   1.96600
   A13        1.89196  -0.01129   0.00000  -0.00993  -0.00984   1.88213
   A14        2.10878  -0.01654   0.00000  -0.01051  -0.01056   2.09823
   A15        1.73589   0.02173   0.00000   0.02095   0.02089   1.75677
   A16        1.89448  -0.00488   0.00000  -0.00531  -0.00521   1.88928
   A17        2.26480  -0.02024   0.00000  -0.01304  -0.01297   2.25183
   A18        2.05906   0.02931   0.00000   0.01658   0.01649   2.07555
   A19        1.93883  -0.00932   0.00000  -0.00358  -0.00355   1.93528
   A20        1.81552   0.00302   0.00000   0.00027   0.00025   1.81577
   A21        1.95395   0.00474   0.00000   0.00792   0.00793   1.96189
   A22        1.93052   0.00488   0.00000   0.00657   0.00656   1.93708
   A23        1.94965  -0.00591   0.00000  -0.00499  -0.00498   1.94466
   A24        1.94861  -0.00687   0.00000  -0.00897  -0.00898   1.93963
   A25        1.86725   0.00019   0.00000  -0.00069  -0.00078   1.86647
   A26        1.95960  -0.00653   0.00000  -0.00708  -0.00709   1.95251
   A27        2.13239   0.00481   0.00000   0.00157   0.00154   2.13393
   A28        2.18958   0.00154   0.00000   0.00549   0.00553   2.19511
   A29        1.84409   0.00798   0.00000   0.00665   0.00665   1.85074
   A30        1.95561  -0.00335   0.00000  -0.00295  -0.00295   1.95266
   A31        1.92668  -0.00345   0.00000  -0.00356  -0.00355   1.92313
   A32        1.95769  -0.00418   0.00000  -0.00361  -0.00360   1.95410
   A33        1.92817  -0.00366   0.00000  -0.00424  -0.00425   1.92393
   A34        1.85308   0.00622   0.00000   0.00725   0.00725   1.86033
   A35        1.79207   0.00531   0.00000   0.00432   0.00432   1.79640
   A36        1.94612   0.00224   0.00000   0.00314   0.00316   1.94927
   A37        1.97859  -0.00143   0.00000  -0.00047  -0.00047   1.97812
   A38        1.93927  -0.00795   0.00000  -0.00654  -0.00654   1.93273
   A39        1.94105  -0.00003   0.00000  -0.00192  -0.00194   1.93911
   A40        1.86811   0.00154   0.00000   0.00119   0.00118   1.86929
   A41        1.93034  -0.00224   0.00000  -0.00575  -0.00582   1.92452
   A42        1.75907   0.01112   0.00000   0.01793   0.01791   1.77698
   A43        2.09093  -0.00074   0.00000  -0.00406  -0.00402   2.08691
   A44        1.84476   0.00580   0.00000   0.00550   0.00551   1.85028
   A45        1.86212  -0.00348   0.00000  -0.00060  -0.00062   1.86150
   A46        1.96278  -0.00914   0.00000  -0.01157  -0.01157   1.95121
   A47        2.16542  -0.00526   0.00000  -0.00594  -0.00592   2.15950
   A48        2.09338   0.02877   0.00000   0.02915   0.02903   2.12241
   A49        2.01764  -0.02387   0.00000  -0.02326  -0.02317   1.99447
   A50        1.92218  -0.00206   0.00000  -0.00233  -0.00234   1.91984
   A51        1.95503   0.00233   0.00000   0.00275   0.00275   1.95778
   A52        1.99274  -0.00794   0.00000  -0.00933  -0.00933   1.98340
   A53        1.84702   0.00074   0.00000   0.00106   0.00106   1.84808
   A54        1.84874   0.00497   0.00000   0.00572   0.00570   1.85444
   A55        1.88956   0.00272   0.00000   0.00306   0.00306   1.89263
   A56        1.94605  -0.00137   0.00000  -0.00161  -0.00162   1.94442
   A57        1.91801  -0.00278   0.00000  -0.00309  -0.00310   1.91491
   A58        2.00643  -0.01141   0.00000  -0.01340  -0.01343   1.99300
   A59        1.86394   0.00324   0.00000   0.00403   0.00403   1.86797
   A60        1.88181   0.00626   0.00000   0.00703   0.00700   1.88882
   A61        1.83954   0.00756   0.00000   0.00882   0.00880   1.84834
   A62        1.51555   0.03232   0.00000   0.02691   0.02696   1.54252
   A63        1.98200  -0.00059   0.00000  -0.00183  -0.00192   1.98008
   A64        2.10493  -0.00352   0.00000  -0.00282  -0.00277   2.10216
   A65        2.19042   0.00424   0.00000   0.00484   0.00488   2.19530
   A66        2.01577  -0.00534   0.00000  -0.00245  -0.00253   2.01325
   A67        2.11669   0.00685   0.00000   0.00613   0.00616   2.12285
   A68        2.11916  -0.00139   0.00000  -0.00318  -0.00314   2.11602
   A69        1.94256  -0.00252   0.00000  -0.00288  -0.00288   1.93968
   A70        1.93262   0.00242   0.00000   0.00284   0.00285   1.93547
   A71        1.93144  -0.00122   0.00000  -0.00150  -0.00150   1.92995
   A72        1.88415   0.00083   0.00000   0.00111   0.00111   1.88526
   A73        1.88517   0.00172   0.00000   0.00195   0.00195   1.88712
   A74        1.88592  -0.00117   0.00000  -0.00146  -0.00146   1.88446
   A75        1.93895   0.00106   0.00000   0.00118   0.00118   1.94014
   A76        1.92214   0.00252   0.00000   0.00300   0.00300   1.92514
   A77        1.93753  -0.00074   0.00000  -0.00088  -0.00088   1.93665
   A78        1.88116  -0.00160   0.00000  -0.00182  -0.00182   1.87934
   A79        1.89174  -0.00092   0.00000  -0.00121  -0.00121   1.89053
   A80        1.89063  -0.00042   0.00000  -0.00040  -0.00040   1.89024
    D1       -0.03461  -0.00479   0.00000   0.00633   0.00669  -0.02792
    D2       -2.12796  -0.00919   0.00000  -0.01905  -0.01912  -2.14709
    D3       -2.86638  -0.00658   0.00000   0.00368   0.00390  -2.86248
    D4        1.32346  -0.01099   0.00000  -0.02170  -0.02192   1.30154
    D5       -0.03490  -0.00728   0.00000  -0.00879  -0.00885  -0.04375
    D6       -2.37504   0.00727   0.00000   0.00195   0.00195  -2.37310
    D7        1.81880   0.00837   0.00000   0.00763   0.00766   1.82646
    D8        2.81339  -0.00987   0.00000  -0.00332  -0.00336   2.81003
    D9        0.47325   0.00467   0.00000   0.00742   0.00743   0.48068
   D10       -1.61609   0.00578   0.00000   0.01310   0.01314  -1.60295
   D11       -0.67308   0.02632   0.00000   0.01555   0.01540  -0.65768
   D12        2.70600   0.02808   0.00000   0.01565   0.01553   2.72153
   D13        2.82370  -0.00119   0.00000   0.00216   0.00218   2.82588
   D14       -0.08041   0.00056   0.00000   0.00227   0.00232  -0.07809
   D15        0.10376   0.00403   0.00000  -0.00320  -0.00331   0.10045
   D16       -2.69261  -0.01317   0.00000  -0.03155  -0.03131  -2.72392
   D17        2.23350   0.01309   0.00000   0.02614   0.02618   2.25968
   D18       -0.56287  -0.00411   0.00000  -0.00221  -0.00182  -0.56469
   D19       -1.20951   0.03384   0.00000   0.02265   0.02231  -1.18720
   D20        2.99075   0.03354   0.00000   0.02222   0.02187   3.01263
   D21        0.89691   0.03289   0.00000   0.02132   0.02097   0.91788
   D22        3.08658  -0.03277   0.00000  -0.02109  -0.02074   3.06584
   D23        1.00365  -0.03308   0.00000  -0.02152  -0.02117   0.98248
   D24       -1.09019  -0.03372   0.00000  -0.02242  -0.02207  -1.11227
   D25       -0.13572   0.00663   0.00000   0.00448   0.00423  -0.13149
   D26        2.78978   0.00452   0.00000   0.00414   0.00506   2.79483
   D27        0.10369  -0.00781   0.00000  -0.00061  -0.00043   0.10326
   D28        2.35728  -0.00302   0.00000   0.00030   0.00049   2.35777
   D29       -1.86026  -0.00099   0.00000   0.00427   0.00437  -1.85588
   D30       -0.62062  -0.01425   0.00000  -0.01547  -0.01542  -0.63604
   D31        1.32473  -0.00319   0.00000  -0.00272  -0.00270   1.32202
   D32       -2.79656  -0.00649   0.00000  -0.00565  -0.00566  -2.80221
   D33       -2.83140  -0.00462   0.00000  -0.00697  -0.00702  -2.83842
   D34       -0.88606   0.00644   0.00000   0.00578   0.00570  -0.88036
   D35        1.27584   0.00314   0.00000   0.00285   0.00275   1.27859
   D36        1.46724  -0.01909   0.00000  -0.02384  -0.02381   1.44343
   D37       -2.87060  -0.00803   0.00000  -0.01110  -0.01109  -2.88169
   D38       -0.70870  -0.01133   0.00000  -0.01403  -0.01404  -0.72274
   D39       -2.84621   0.00681   0.00000   0.00270   0.00259  -2.84362
   D40        1.37368   0.00542   0.00000   0.00067   0.00058   1.37426
   D41       -0.69765   0.00530   0.00000   0.00049   0.00039  -0.69726
   D42       -0.90843   0.00154   0.00000   0.00030   0.00038  -0.90805
   D43       -2.97173   0.00015   0.00000  -0.00172  -0.00163  -2.97336
   D44        1.24013   0.00003   0.00000  -0.00190  -0.00182   1.23830
   D45        1.31065  -0.00788   0.00000  -0.00280  -0.00278   1.30787
   D46       -0.75264  -0.00927   0.00000  -0.00482  -0.00479  -0.75744
   D47       -2.82398  -0.00939   0.00000  -0.00500  -0.00498  -2.82896
   D48       -3.13414  -0.00198   0.00000   0.00066   0.00069  -3.13345
   D49        1.04112   0.00075   0.00000   0.00228   0.00230   1.04343
   D50       -1.03958  -0.00589   0.00000  -0.00646  -0.00648  -1.04606
   D51       -0.21711   0.00074   0.00000   0.00288   0.00290  -0.21421
   D52       -2.32504   0.00346   0.00000   0.00450   0.00452  -2.32052
   D53        1.87744  -0.00317   0.00000  -0.00424  -0.00426   1.87318
   D54        2.94014  -0.00281   0.00000  -0.00348  -0.00350   2.93664
   D55       -0.14347   0.00027   0.00000  -0.00330  -0.00333  -0.14680
   D56       -0.00639   0.00124   0.00000  -0.00152  -0.00155  -0.00794
   D57       -3.09000   0.00433   0.00000  -0.00134  -0.00138  -3.09138
   D58        0.34471   0.00072   0.00000  -0.00102  -0.00104   0.34366
   D59        2.48156  -0.00114   0.00000  -0.00283  -0.00284   2.47872
   D60       -1.74022   0.00225   0.00000   0.00204   0.00203  -1.73819
   D61        2.45552   0.00513   0.00000   0.00600   0.00598   2.46150
   D62       -1.69081   0.00326   0.00000   0.00420   0.00418  -1.68663
   D63        0.37059   0.00666   0.00000   0.00907   0.00905   0.37964
   D64       -1.73757  -0.00338   0.00000  -0.00444  -0.00443  -1.74200
   D65        0.39928  -0.00525   0.00000  -0.00624  -0.00623   0.39305
   D66        2.46069  -0.00186   0.00000  -0.00138  -0.00136   2.45933
   D67        0.22497  -0.00225   0.00000  -0.00021  -0.00018   0.22479
   D68       -1.85270   0.00297   0.00000   0.00350   0.00350  -1.84920
   D69        2.32077   0.00033   0.00000  -0.00004  -0.00004   2.32073
   D70       -2.97687  -0.00533   0.00000  -0.00057  -0.00054  -2.97741
   D71        1.22864  -0.00011   0.00000   0.00314   0.00314   1.23179
   D72       -0.88108  -0.00276   0.00000  -0.00040  -0.00040  -0.88147
   D73       -0.08635  -0.00122   0.00000  -0.00265  -0.00270  -0.08905
   D74        2.92498  -0.00624   0.00000  -0.00476  -0.00482   2.92016
   D75        3.12112   0.00253   0.00000  -0.00200  -0.00205   3.11907
   D76       -0.15074  -0.00249   0.00000  -0.00411  -0.00417  -0.15491
   D77       -0.34309  -0.00054   0.00000  -0.00076  -0.00077  -0.34386
   D78        1.73937   0.00133   0.00000   0.00227   0.00226   1.74163
   D79       -2.46468  -0.00199   0.00000  -0.00181  -0.00181  -2.46649
   D80       -2.47860   0.00078   0.00000   0.00061   0.00060  -2.47799
   D81       -0.39614   0.00265   0.00000   0.00364   0.00364  -0.39250
   D82        1.68299  -0.00067   0.00000  -0.00044  -0.00043   1.68256
   D83        1.74086  -0.00193   0.00000  -0.00337  -0.00338   1.73748
   D84       -2.45987  -0.00005   0.00000  -0.00034  -0.00035  -2.46021
   D85       -0.38073  -0.00338   0.00000  -0.00442  -0.00442  -0.38515
   D86        0.47901   0.00239   0.00000   0.00734   0.00732   0.48633
   D87       -2.53744   0.00369   0.00000   0.00586   0.00582  -2.53162
   D88       -1.41048  -0.01227   0.00000  -0.01351  -0.01349  -1.42397
   D89        1.85626  -0.01097   0.00000  -0.01500  -0.01499   1.84126
   D90        2.77999  -0.00291   0.00000  -0.00264  -0.00260   2.77740
   D91       -0.23646  -0.00161   0.00000  -0.00412  -0.00410  -0.24055
   D92       -3.07194   0.00016   0.00000   0.00084   0.00078  -3.07116
   D93        1.16072  -0.00090   0.00000  -0.00068  -0.00074   1.15998
   D94       -0.99490  -0.00024   0.00000   0.00028   0.00023  -0.99467
   D95       -1.06152   0.00414   0.00000   0.00362   0.00367  -1.05785
   D96       -3.11205   0.00309   0.00000   0.00209   0.00215  -3.10990
   D97        1.01552   0.00375   0.00000   0.00306   0.00311   1.01863
   D98        0.96376  -0.00127   0.00000   0.00023   0.00024   0.96400
   D99       -1.08676  -0.00232   0.00000  -0.00129  -0.00129  -1.08805
   D100       3.04081  -0.00166   0.00000  -0.00033  -0.00032   3.04049
   D101       2.45279  -0.00373   0.00000  -0.00794  -0.00791   2.44488
   D102      -0.95252  -0.00355   0.00000  -0.00644  -0.00645  -0.95897
   D103       0.24468   0.00326   0.00000   0.00390   0.00394   0.24862
   D104       3.12255   0.00343   0.00000   0.00540   0.00541   3.12796
   D105      -1.77015   0.00319   0.00000   0.00375   0.00377  -1.76638
   D106       1.10772   0.00337   0.00000   0.00525   0.00523   1.11296
   D107      -2.89070   0.00919   0.00000   0.00807   0.00814  -2.88256
   D108       0.13129   0.00553   0.00000   0.00699   0.00702   0.13831
   D109       0.01259  -0.00225   0.00000  -0.00463  -0.00470   0.00788
   D110      -3.01928  -0.00372   0.00000  -0.00678  -0.00685  -3.02613
   D111      -0.16171   0.00178   0.00000   0.00262   0.00258  -0.15913
   D112      -3.03918   0.00025   0.00000  -0.00041  -0.00041  -3.03959
   D113       2.86385   0.00274   0.00000   0.00430   0.00426   2.86810
   D114      -0.01362   0.00121   0.00000   0.00127   0.00127  -0.01236
   D115      -3.06874   0.00017   0.00000   0.00031   0.00031  -3.06843
   D116      -0.97282   0.00117   0.00000   0.00171   0.00170  -0.97112
   D117       1.11802   0.00049   0.00000   0.00076   0.00075   1.11877
   D118       0.19646  -0.00108   0.00000  -0.00159  -0.00158   0.19488
   D119       2.29238  -0.00008   0.00000  -0.00019  -0.00018   2.29220
   D120      -1.89996  -0.00076   0.00000  -0.00114  -0.00114  -1.90110
         Item               Value     Threshold  Converged?
 Maximum Force            0.601566     0.000450     NO 
 RMS     Force            0.051733     0.000300     NO 
 Maximum Displacement     0.325088     0.001800     NO 
 RMS     Displacement     0.041097     0.001200     NO 
 Predicted change in Energy=-1.772490D-01
 Lowest energy point so far.  Saving SCF results.
 GradGradGradGradGradGradGradGradGradGradGradGradGradGradGradGradGradGrad

 Leave Link  103 at Fri Oct 16 13:17:20 2020, MaxMem=   536870912 cpu:         0.9
 (Enter /home/ewapastorczak/software/g09d01/g09/l202.exe)
                          Input orientation:                          
 ---------------------------------------------------------------------
 Center     Atomic      Atomic             Coordinates (Angstroms)
 Number     Number       Type             X           Y           Z
 ---------------------------------------------------------------------
      1          6           0       -0.547880   -1.460769   -0.035543
      2          6           0       -0.837717   -2.857561   -0.477022
      3          6           0       -2.336577   -2.902928   -0.450163
      4         16           0       -2.946871   -1.683670   -0.174266
      5          6           0       -1.869488   -0.724188    0.195613
      6          6           0        0.639571   -0.783972   -0.168597
      7          6           0        2.037385   -1.299001   -0.033258
      8          6           0        0.622950    0.609388   -0.184796
      9          6           0        2.926182   -0.048403   -0.285870
     10          6           0        2.006318    1.188363   -0.051166
     11          9           0        2.310350   -2.283807   -0.914602
     12          9           0        2.248749   -1.805085    1.199798
     13          9           0        4.008095   -0.031085    0.516530
     14          9           0        3.386570   -0.053184   -1.552526
     15          9           0        2.211699    1.710331    1.175133
     16          9           0        2.265967    2.162973   -0.945387
     17          6           0       -1.864898    0.722134   -0.399759
     18          6           0       -0.547742    1.329132   -0.242544
     19          6           0       -2.027876    0.442799   -1.910578
     20          1           0       -1.969633    1.380898   -2.473477
     21          1           0       -3.006925    0.010560   -2.148150
     22          1           0       -1.251264   -0.210826   -2.322776
     23          6           0       -2.096695   -0.616599    1.752533
     24         16           0       -0.581210    3.042071    0.062830
     25          6           0       -2.323467    2.928935    0.223977
     26          6           0       -2.801339    1.665655    0.061044
     27          6           0       -3.153566    4.166458    0.376498
     28          1           0       -4.206688    3.917641    0.538391
     29          1           0       -2.811728    4.763489    1.228525
     30          1           0       -3.084839    4.789103   -0.521618
     31          1           0       -3.872374    1.464641    0.041292
     32          1           0       -3.140659   -0.378896    1.989163
     33          1           0       -1.482571    0.194073    2.160614
     34          1           0       -1.814232   -1.519813    2.312623
     35          1           0       -3.138039   -3.650925   -0.358604
     36          6           0       -0.217911   -3.964193    0.404630
     37          1           0        0.871853   -3.972550    0.319419
     38          1           0       -0.583402   -4.947989    0.092385
     39          1           0       -0.479784   -3.818441    1.458303
 ---------------------------------------------------------------------
                    Distance matrix (angstroms):
                    1          2          3          4          5
     1  C    0.000000
     2  C    1.493297   0.000000
     3  C    2.334775   1.499787   0.000000
     4  S    2.413314   2.432737   1.391104   0.000000
     5  C    1.530566   2.463385   2.319937   1.489352   0.000000
     6  C    1.373243   2.564620   3.664248   3.697574   2.536060
     7  C    2.590323   3.300341   4.677387   5.001066   3.955560
     8  C    2.382996   3.773418   4.600608   4.242858   2.852260
     9  C    3.758529   4.700515   5.989319   6.097483   4.866925
    10  C    3.679956   4.963809   5.979850   5.726937   4.329045
    11  F    3.101551   3.229706   4.710940   5.342906   4.597395
    12  F    3.076647   3.666839   4.995283   5.375617   4.374540
    13  F    4.806838   5.697193   7.031134   7.181907   5.927003
    14  F    4.445496   5.183228   6.487732   6.683604   5.579641
    15  F    4.374573   5.735346   6.679114   6.320677   4.852055
    16  F    4.677292   5.920979   6.862363   6.524184   5.171032
    17  C    2.575317   3.724955   3.655968   2.647528   1.564077
    18  C    2.797570   4.203268   4.599280   3.851942   2.480951
    19  C    3.054458   3.789978   3.663605   2.895031   2.413086
    20  H    4.004994   4.819917   4.751801   3.953852   3.400803
    21  H    3.560172   3.965382   3.438160   2.601969   2.706815
    22  H    2.699730   3.253157   3.454272   3.108126   2.643487
    23  C    2.511705   3.402623   3.183821   2.360930   1.577085
    24  S    4.504037   5.929830   6.219927   5.290103   3.982712
    25  C    4.742315   6.015179   5.870712   4.671547   3.681332
    26  C    3.855118   4.960323   4.620529   3.360733   2.568619
    27  C    6.214906   7.445031   7.164290   5.879630   5.059643
    28  H    6.530205   7.634421   7.141059   5.785301   5.208318
    29  H    6.742720   8.055186   7.862425   6.599390   5.662979
    30  H    6.762642   7.970132   7.728670   6.483554   5.691034
    31  H    4.429017   5.306526   4.655734   3.288599   2.970916
    32  H    3.463002   4.186811   3.601055   2.533853   2.225292
    33  H    2.904351   4.084780   4.139674   3.334930   2.203211
    34  H    2.668523   3.244267   3.133503   2.737578   2.262256
    35  H    3.407356   2.436170   1.100101   1.985100   3.237617
    36  C    2.563155   1.544702   2.519068   3.603211   3.642668
    37  H    2.907005   2.190924   3.468482   4.479436   4.252309
    38  H    3.489747   2.181465   2.747773   4.038919   4.416466
    39  H    2.791922   2.190180   2.815686   3.648156   3.619401
                    6          7          8          9         10
     6  C    0.000000
     7  C    1.495813   0.000000
     8  C    1.393554   2.380239   0.000000
     9  C    2.404871   1.554916   2.397453   0.000000
    10  C    2.402477   2.487623   1.505582   1.559111   0.000000
    11  F    2.365911   1.349489   3.427902   2.402412   3.590811
    12  F    2.346195   1.349527   3.223353   2.398344   3.253370
    13  F    3.518977   2.406984   3.515860   1.347101   2.411731
    14  F    3.161537   2.383387   3.153931   1.347739   2.387596
    15  F    3.240177   3.247564   2.363389   2.395445   1.348496
    16  F    3.454426   3.587408   2.385714   2.400215   1.347929
    17  C    2.931579   4.409890   2.499662   4.853982   3.914742
    18  C    2.424952   3.692394   1.375459   3.737329   2.565086
    19  C    3.413903   4.804638   3.167483   5.236758   4.504220
    20  H    4.099644   5.403029   3.543272   5.549552   4.659705
    21  H    4.224553   5.624304   4.170054   6.218788   5.560322
    22  H    2.923053   4.152256   2.959119   4.650421   4.210675
    23  C    3.347522   4.554706   3.557072   5.450433   4.831764
    24  S    4.022744   5.070619   2.725667   4.687687   3.185047
    25  C    4.766485   6.079362   3.772104   6.056673   4.674648
    26  C    4.230044   5.675503   3.591921   5.988559   4.832594
    27  C    6.260333   7.548849   5.218225   7.427457   5.972968
    28  H    6.789052   8.156506   5.898554   8.202850   6.811607
    29  H    6.681148   7.865099   5.572347   7.640112   6.134550
    30  H    6.712303   7.971241   5.597425   7.719418   6.253522
    31  H    5.045588   6.524457   4.581541   6.972567   5.885907
    32  H    4.371516   5.634618   4.457304   6.487800   5.754183
    33  H    3.299285   4.408224   3.179096   5.047888   4.248874
    34  H    3.566380   4.515183   4.087843   5.602565   5.245791
    35  H    4.746141   5.694068   5.685553   7.053951   7.069487
    36  C    3.343302   3.518716   4.687442   5.069075   5.630611
    37  H    3.234059   2.937807   4.616312   4.470522   5.297109
    38  H    4.347736   4.494378   5.693554   6.038725   6.661988
    39  H    3.620464   3.861150   4.849894   5.371771   5.790276
                   11         12         13         14         15
    11  F    0.000000
    12  F    2.168792   0.000000
    13  F    3.163105   2.590218   0.000000
    14  F    2.557514   3.455298   2.160503   0.000000
    15  F    4.508865   3.515697   2.587146   3.454045   0.000000
    16  F    4.447109   4.510831   3.160080   2.556505   2.168971
    17  C    5.170440   5.086011   5.991575   5.432118   4.480565
    18  C    4.655501   4.441174   4.814773   4.371003   3.125642
    19  C    5.219823   5.746037   6.522910   5.448892   5.394649
    20  H    5.846231   6.437250   6.831330   5.620823   5.559174
    21  H    5.921080   6.490565   7.504183   6.421496   6.416188
    22  H    4.354917   5.215389   5.979534   4.704003   5.283780
    23  C    5.414355   4.538821   6.256117   6.427056   4.930543
    24  S    6.138523   5.726803   5.541827   5.285191   3.288022
    25  C    7.066916   6.653444   6.995426   6.682328   4.791391
    26  C    6.532956   6.232671   7.032410   6.621800   5.135537
    27  C    8.551447   8.094575   8.302311   8.018721   5.954532
    28  H    9.112680   8.652151   9.114581   8.820258   6.817137
    29  H    8.971793   8.291889   8.366891   8.327874   5.878729
    30  H    8.904413   8.654117   8.638384   8.147984   6.356974
    31  H    7.293194   7.035723   8.035225   7.585270   6.193699
    32  H    6.463284   5.630526   7.307141   7.433329   5.803038
    33  H    5.475682   4.340800   5.735950   6.128383   4.113130
    34  H    5.292527   4.222271   6.272301   6.643698   5.285436
    35  H    5.644740   5.903662   8.058308   7.545841   7.727555
    36  C    3.310011   3.373197   5.774166   5.667340   6.220684
    37  H    2.538491   2.714556   5.040834   5.018906   5.901065
    38  H    4.060258   4.373248   6.740749   6.513489   7.301929
    39  H    3.971225   3.400783   5.947442   6.179883   6.155614
                   16         17         18         19         20
    16  F    0.000000
    17  C    4.408829   0.000000
    18  C    3.017655   1.458788   0.000000
    19  C    4.725217   1.545044   2.399733   0.000000
    20  H    4.570230   2.178359   2.646038   1.095572   0.000000
    21  H    5.820903   2.206227   3.378986   1.096271   1.749182
    22  H    4.461282   2.223726   2.682123   1.095564   1.752813
    23  C    5.834177   2.545250   3.188331   3.813848   4.676035
    24  S    3.145748   2.691458   1.740267   3.569788   3.334676
    25  C    4.797605   2.338653   2.435201   3.290071   3.130155
    26  C    5.190166   1.406944   2.298719   2.445591   2.682652
    27  C    5.927282   3.758537   3.901787   4.512596   4.157331
    28  H    6.868458   4.071286   4.549519   4.776945   4.528889
    29  H    6.105044   4.458738   4.368579   5.397847   5.084867
    30  H    5.975556   4.247745   4.299551   4.683667   4.082805
    31  H    6.256232   2.185361   3.339476   2.873348   3.154600
    32  H    6.656147   2.923488   3.823754   4.137807   4.937949
    33  H    5.251223   2.642070   2.817344   4.115072   4.808387
    34  H    6.389489   3.519363   4.031050   4.661857   5.598663
    35  H    7.959209   4.554803   5.614631   4.516599   5.581855
    36  C    6.747916   5.032025   5.342932   5.296956   6.318388
    37  H    6.417782   5.481522   5.517145   5.733813   6.673358
    38  H    7.730567   5.833930   6.286152   5.929499   6.968508
    39  H    7.006725   5.097819   5.421716   5.648372   6.686679
                   21         22         23         24         25
    21  H    0.000000
    22  H    1.778160   0.000000
    23  C    4.054279   4.181811   0.000000
    24  S    4.467951   4.089184   4.305538   0.000000
    25  C    3.822435   4.182543   3.867650   1.753348   0.000000
    26  C    2.768058   3.406834   2.926831   2.612182   1.360435
    27  C    4.864857   5.483197   5.088033   2.824828   1.497929
    28  H    4.891034   5.827955   5.146411   3.759904   2.150098
    29  H    5.833556   6.307980   5.452633   3.049154   2.147815
    30  H    5.048380   5.621873   5.947252   3.108354   2.143787
    31  H    2.767130   3.907202   3.226909   3.649728   2.139309
    32  H    4.157755   4.710720   1.096521   4.686636   3.837373
    33  H    4.574143   4.507575   1.095842   3.650238   3.455016
    34  H    4.864469   4.849464   1.099674   5.233804   4.940964
    35  H    4.077517   4.387729   3.840368   7.177128   6.655635
    36  C    5.485796   4.753349   4.068545   7.023998   7.209800
    37  H    6.082679   5.063534   4.704093   7.168132   7.605896
    38  H    5.956566   5.359081   4.879250   7.990115   8.067904
    39  H    5.835598   5.282672   3.598994   7.001732   7.102802
                   26         27         28         29         30
    26  C    0.000000
    27  C    2.545111   0.000000
    28  H    2.697092   1.094159   0.000000
    29  H    3.310543   1.095103   1.771343   0.000000
    30  H    3.189951   1.094998   1.772458   1.771509   0.000000
    31  H    1.089914   2.815823   2.525091   3.662908   3.462531
    32  H    2.830719   4.822976   4.658475   5.208733   5.745899
    33  H    2.883210   4.664240   4.890540   4.849228   5.556611
    34  H    4.023829   6.154354   6.199811   6.453693   7.032054
    35  H    5.343735   7.851885   7.696091   8.569004   8.441770
    36  C    6.203817   8.644440   8.834679   9.142162   9.257289
    37  H    6.734126   9.080236   9.385874   9.524370   9.650352
    38  H    6.975709   9.474155   9.587832  10.028413  10.071998
    39  H    6.116965   8.489877   8.636146   8.896083   9.208485
                   31         32         33         34         35
    31  H    0.000000
    32  H    2.779971   0.000000
    33  H    3.437591   1.762653   0.000000
    34  H    4.278067   1.779249   1.752288   0.000000
    35  H    5.183453   4.027182   4.885800   3.664636   0.000000
    36  C    6.554339   4.889535   4.687646   3.487645   3.034437
    37  H    7.221363   5.639383   5.127772   4.147750   4.079508
    38  H    7.207064   5.569016   5.614880   4.265770   2.900333
    39  H    6.436501   4.380928   4.195127   2.791828   3.224210
                   36         37         38         39
    36  C    0.000000
    37  H    1.093122   0.000000
    38  H    1.094959   1.766577   0.000000
    39  H    1.095467   1.774184   1.775485   0.000000
 Stoichiometry    C17H14F6S2
 Framework group  C1[X(C17H14F6S2)]
 Deg. of freedom   111
 Full point group                 C1      NOp   1
 RotChk:  IX=0 Diff= 5.04D-02
 Largest Abelian subgroup         C1      NOp   1
 Largest concise Abelian subgroup C1      NOp   1
                         Standard orientation:                         
 ---------------------------------------------------------------------
 Center     Atomic      Atomic             Coordinates (Angstroms)
 Number     Number       Type             X           Y           Z
 ---------------------------------------------------------------------
      1          6           0        0.163777    1.565344   -0.016539
      2          6           0        0.475036    2.957325    0.425549
      3          6           0       -0.877118    3.606148    0.433824
      4         16           0       -1.935284    2.740204    0.177707
      5          6           0       -1.347921    1.428598   -0.213270
      6          6           0        0.977985    0.464798    0.091445
      7          6           0        2.461034    0.370155   -0.079043
      8          6           0        0.398694   -0.802443    0.114111
      9          6           0        2.772611   -1.134668    0.158006
     10          6           0        1.425376   -1.891440   -0.049557
     11          9           0        3.130027    1.155037    0.791318
     12          9           0        2.830491    0.754074   -1.318935
     13          9           0        3.735721   -1.584329   -0.669584
     14          9           0        3.224857   -1.323846    1.413428
     15          9           0        1.373039   -2.445033   -1.278066
     16          9           0        1.288700   -2.892637    0.842541
     17          6           0       -1.915779    0.101124    0.388133
     18          6           0       -0.961516   -0.986539    0.202570
     19          6           0       -1.916349    0.414130    1.901140
     20          1           0       -2.230037   -0.470254    2.466598
     21          1           0       -2.630520    1.204603    2.159832
     22          1           0       -0.932146    0.694808    2.292066
     23          6           0       -1.635463    1.430934   -1.763918
     24         16           0       -1.693168   -2.537342   -0.094453
     25          6           0       -3.243456   -1.727214   -0.214989
     26          6           0       -3.164637   -0.379574   -0.046352
     27          6           0       -4.507040   -2.521498   -0.342504
     28          1           0       -5.372531   -1.866491   -0.480618
     29          1           0       -4.456344   -3.201079   -1.199738
     30          1           0       -4.675534   -3.123588    0.556450
     31          1           0       -4.061631    0.237976   -0.002242
     32          1           0       -2.691426    1.637844   -1.974841
     33          1           0       -1.412107    0.443258   -2.182818
     34          1           0       -1.024449    2.145387   -2.334445
     35          1           0       -1.308732    4.615192    0.357915
     36          6           0        1.469283    3.722882   -0.475284
     37          1           0        2.470662    3.288579   -0.415816
     38          1           0        1.541071    4.768647   -0.158807
     39          1           0        1.146328    3.701572   -1.521847
 ---------------------------------------------------------------------
 Rotational constants (GHZ):      0.2658866      0.2147306      0.1357363
 Leave Link  202 at Fri Oct 16 13:17:21 2020, MaxMem=   536870912 cpu:         0.0
 (Enter /home/ewapastorczak/software/g09d01/g09/l301.exe)
 Standard basis: def2SVP (5D, 7F)
 Ernie: Thresh=  0.10000D-02 Tol=  0.10000D-05 Strict=F.
 There are   453 symmetry adapted cartesian basis functions of A   symmetry.
 There are   428 symmetry adapted basis functions of A   symmetry.
   428 basis functions,   747 primitive gaussians,   453 cartesian basis functions
   101 alpha electrons      101 beta electrons
       nuclear repulsion energy      2934.5380904946 Hartrees.
 IExCor= 1009 DFT=T Ex+Corr=PBE1PBE ExCW=0 ScaHFX=  0.250000
 ScaDFX=  0.750000  0.750000  1.000000  1.000000 ScalE2=  1.000000  1.000000
 IRadAn=      0 IRanWt=     -1 IRanGd=            0 ICorTp=0 IEmpDi=141
 NAtoms=   39 NActive=   39 NUniq=   39 SFac= 1.00D+00 NAtFMM=   60 NAOKFM=F Big=F
 Integral buffers will be    131072 words long.
 Raffenetti 2 integral format.
 Two-electron integral symmetry is turned on.
 R6Disp:  Grimme-D3(BJ) Dispersion energy=       -0.0566585927 Hartrees.
 Nuclear repulsion after empirical dispersion term =     2934.4814319019 Hartrees.
 Leave Link  301 at Fri Oct 16 13:17:21 2020, MaxMem=   536870912 cpu:         0.4
 (Enter /home/ewapastorczak/software/g09d01/g09/l302.exe)
 NPDir=0 NMtPBC=     1 NCelOv=     1 NCel=       1 NClECP=     1 NCelD=      1
         NCelK=      1 NCelE2=     1 NClLst=     1 CellRange=     0.0.
 One-electron integrals computed using PRISM.
   1 Symmetry operations used in ECPInt.
 ECPInt:  NShTT=   19306 NPrTT=   73540 LenC2=   17530 LenP2D=   45458.
 LDataN:  DoStor=T MaxTD1= 4 Len=   56
 NBasis=   428 RedAO= T EigKep=  2.21D-04  NBF=   428
 NBsUse=   428 1.00D-06 EigRej= -1.00D+00 NBFU=   428
 Precomputing XC quadrature grid using
 IXCGrd= 4 IRadAn=           0 IRanWt=          -1 IRanGd=           0 AccXCQ= 0.00D+00.
 Generated NRdTot=       0 NPtTot=           0 NUsed=           0 NTot=          32
 NSgBfM=   450   450   450   450   450 MxSgAt=    39 MxSgA2=    39.
 Leave Link  302 at Fri Oct 16 13:17:21 2020, MaxMem=   536870912 cpu:         3.6
 (Enter /home/ewapastorczak/software/g09d01/g09/l303.exe)
 DipDrv:  MaxL=1.
 Leave Link  303 at Fri Oct 16 13:17:21 2020, MaxMem=   536870912 cpu:         0.5
 (Enter /home/ewapastorczak/software/g09d01/g09/l401.exe)
 Initial guess from the checkpoint file:  "closed_pbe0d3.chk"
 B after Tr=     0.000000    0.000000    0.000000
         Rot=    0.999863    0.001398    0.000850    0.016467 Ang=   1.90 deg.
 Guess basis will be translated and rotated to current coordinates.
 JPrj=2 DoOrth=T DoCkMO=T.
 Generating alternative initial guess.
 ExpMin= 1.22D-01 ExpMax= 9.18D+03 ExpMxC= 1.38D+03 IAcc=1 IRadAn=         1 AccDes= 0.00D+00
 Harris functional with IExCor= 1009 and IRadAn=       1 diagonalized for initial guess.
 HarFok:  IExCor= 1009 AccDes= 0.00D+00 IRadAn=         1 IDoV= 1 UseB2=F ITyADJ=14
 ICtDFT=  3500011 ScaDFX=  1.000000  1.000000  1.000000  1.000000
 FoFCou: FMM=F IPFlag=           0 FMFlag=      100000 FMFlg1=           0
         NFxFlg=           0 DoJE=T BraDBF=F KetDBF=T FulRan=T
         wScrn=  0.000000 ICntrl=     500 IOpCl=  0 I1Cent=   200000004 NGrid=           0
         NMat0=    1 NMatS0=      1 NMatT0=    0 NMatD0=    1 NMtDS0=    0 NMtDT0=    0
 Petite list used in FoFCou.
 Harris En= -2048.73070509322    
 Leave Link  401 at Fri Oct 16 13:17:22 2020, MaxMem=   536870912 cpu:         8.9
 (Enter /home/ewapastorczak/software/g09d01/g09/l502.exe)
 Closed shell SCF:
 Using DIIS extrapolation, IDIIS=  1040.
 Integral symmetry usage will be decided dynamically.
 IVT=      641221 IEndB=      641221 NGot=   536870912 MDV=   536451994
 LenX=   536451994 LenY=   536246332
 Requested convergence on RMS density matrix=1.00D-08 within 128 cycles.
 Requested convergence on MAX density matrix=1.00D-06.
 Requested convergence on             energy=1.00D-06.
 No special actions if energy rises.
 Fock matrices will be formed incrementally for  20 cycles.
 Integral accuracy reduced to 1.0D-05 until final iterations.

 Cycle   1  Pass 0  IDiag  1:
 FoFJK:  IHMeth= 1 ICntrl=       0 DoSepK=F KAlg= 0 I1Cent=   0 FoldK=F
 IRaf= 820000000 NMat=   1 IRICut=       1 DoRegI=T DoRafI=F ISym2E= 0.
 FoFCou: FMM=F IPFlag=           0 FMFlag=      100000 FMFlg1=           0
         NFxFlg=           0 DoJE=F BraDBF=F KetDBF=F FulRan=T
         wScrn=  0.000000 ICntrl=       0 IOpCl=  0 I1Cent=           0 NGrid=           0
         NMat0=    1 NMatS0=      1 NMatT0=    0 NMatD0=    1 NMtDS0=    0 NMtDT0=    0
 Symmetry not used in FoFCou.
 E= -2048.64223534077    
 DIIS: error= 5.00D-03 at cycle   1 NSaved=   1.
 NSaved= 1 IEnMin= 1 EnMin= -2048.64223534077     IErMin= 1 ErrMin= 5.00D-03
 ErrMax= 5.00D-03  0.00D+00 EMaxC= 1.00D-01 BMatC= 1.67D-02 BMatP= 1.67D-02
 IDIUse=3 WtCom= 9.50D-01 WtEn= 5.00D-02
 Coeff-Com:  0.100D+01
 Coeff-En:   0.100D+01
 Coeff:      0.100D+01
 Gap=     0.542 Goal=   None    Shift=    0.000
 GapD=    0.542 DampG=2.000 DampE=1.000 DampFc=2.0000 IDamp=-1.
 RMSDP=9.39D-04 MaxDP=6.83D-02              OVMax= 5.70D-02

 Cycle   2  Pass 0  IDiag  1:
 RMSU=  9.30D-04    CP:  9.94D-01
 E= -2048.65501194135     Delta-E=       -0.012776600579 Rises=F Damp=F
 DIIS: error= 1.34D-03 at cycle   2 NSaved=   2.
 NSaved= 2 IEnMin= 2 EnMin= -2048.65501194135     IErMin= 2 ErrMin= 1.34D-03
 ErrMax= 1.34D-03  0.00D+00 EMaxC= 1.00D-01 BMatC= 2.41D-03 BMatP= 1.67D-02
 IDIUse=3 WtCom= 9.87D-01 WtEn= 1.34D-02
 Coeff-Com:  0.177D+00 0.823D+00
 Coeff-En:   0.000D+00 0.100D+01
 Coeff:      0.175D+00 0.825D+00
 Gap=     0.088 Goal=   None    Shift=    0.000
 RMSDP=3.81D-04 MaxDP=1.92D-02 DE=-1.28D-02 OVMax= 3.89D-02

 Cycle   3  Pass 0  IDiag  1:
 RMSU=  3.78D-04    CP:  9.95D-01  9.57D-01
 E= -2048.65468835952     Delta-E=        0.000323581829 Rises=F Damp=F
 DIIS: error= 1.46D-03 at cycle   3 NSaved=   3.
 NSaved= 3 IEnMin= 2 EnMin= -2048.65501194135     IErMin= 2 ErrMin= 1.34D-03
 ErrMax= 1.46D-03  0.00D+00 EMaxC= 1.00D-01 BMatC= 2.71D-03 BMatP= 2.41D-03
 IDIUse=3 WtCom= 2.07D-01 WtEn= 7.93D-01
 Coeff-Com:  0.253D-02 0.515D+00 0.483D+00
 Coeff-En:   0.000D+00 0.528D+00 0.472D+00
 Coeff:      0.525D-03 0.525D+00 0.474D+00
 Gap=     0.092 Goal=   None    Shift=    0.000
 RMSDP=2.45D-04 MaxDP=1.11D-02 DE= 3.24D-04 OVMax= 2.21D-02

 Cycle   4  Pass 0  IDiag  1:
 RMSU=  1.45D-04    CP:  9.94D-01  1.02D+00  5.00D-01
 E= -2048.65727040880     Delta-E=       -0.002582049279 Rises=F Damp=F
 DIIS: error= 4.45D-04 at cycle   4 NSaved=   4.
 NSaved= 4 IEnMin= 4 EnMin= -2048.65727040880     IErMin= 4 ErrMin= 4.45D-04
 ErrMax= 4.45D-04  0.00D+00 EMaxC= 1.00D-01 BMatC= 1.80D-04 BMatP= 2.41D-03
 IDIUse=3 WtCom= 9.96D-01 WtEn= 4.45D-03
 Coeff-Com: -0.653D-02 0.247D+00 0.276D+00 0.484D+00
 Coeff-En:   0.000D+00 0.000D+00 0.000D+00 0.100D+01
 Coeff:     -0.650D-02 0.246D+00 0.275D+00 0.486D+00
 Gap=     0.091 Goal=   None    Shift=    0.000
 RMSDP=8.17D-05 MaxDP=4.73D-03 DE=-2.58D-03 OVMax= 1.35D-02

 Cycle   5  Pass 0  IDiag  1:
 RMSU=  5.48D-05    CP:  9.94D-01  1.03D+00  5.67D-01  6.26D-01
 E= -2048.65747684751     Delta-E=       -0.000206438718 Rises=F Damp=F
 DIIS: error= 1.56D-04 at cycle   5 NSaved=   5.
 NSaved= 5 IEnMin= 5 EnMin= -2048.65747684751     IErMin= 5 ErrMin= 1.56D-04
 ErrMax= 1.56D-04  0.00D+00 EMaxC= 1.00D-01 BMatC= 2.70D-05 BMatP= 1.80D-04
 IDIUse=3 WtCom= 9.98D-01 WtEn= 1.56D-03
 Coeff-Com: -0.394D-02 0.464D-01 0.652D-01 0.303D+00 0.589D+00
 Coeff-En:   0.000D+00 0.000D+00 0.000D+00 0.895D-01 0.910D+00
 Coeff:     -0.394D-02 0.463D-01 0.651D-01 0.303D+00 0.590D+00
 Gap=     0.091 Goal=   None    Shift=    0.000
 RMSDP=2.54D-05 MaxDP=7.66D-04 DE=-2.06D-04 OVMax= 1.85D-03

 Cycle   6  Pass 0  IDiag  1:
 RMSU=  1.79D-05    CP:  9.94D-01  1.03D+00  5.88D-01  7.29D-01  8.98D-01
 E= -2048.65750501177     Delta-E=       -0.000028164252 Rises=F Damp=F
 DIIS: error= 5.11D-05 at cycle   6 NSaved=   6.
 NSaved= 6 IEnMin= 6 EnMin= -2048.65750501177     IErMin= 6 ErrMin= 5.11D-05
 ErrMax= 5.11D-05  0.00D+00 EMaxC= 1.00D-01 BMatC= 2.62D-06 BMatP= 2.70D-05
 IDIUse=1 WtCom= 1.00D+00 WtEn= 0.00D+00
 Coeff-Com: -0.963D-03-0.101D-01-0.655D-02 0.126D+00 0.268D+00 0.624D+00
 Coeff:     -0.963D-03-0.101D-01-0.655D-02 0.126D+00 0.268D+00 0.624D+00
 Gap=     0.091 Goal=   None    Shift=    0.000
 RMSDP=1.10D-05 MaxDP=4.99D-04 DE=-2.82D-05 OVMax= 1.16D-03

 Cycle   7  Pass 0  IDiag  1:
 RMSU=  6.37D-06    CP:  9.94D-01  1.03D+00  5.92D-01  7.74D-01  9.89D-01
                    CP:  8.51D-01
 E= -2048.65750813585     Delta-E=       -0.000003124086 Rises=F Damp=F
 DIIS: error= 2.39D-05 at cycle   7 NSaved=   7.
 NSaved= 7 IEnMin= 7 EnMin= -2048.65750813585     IErMin= 7 ErrMin= 2.39D-05
 ErrMax= 2.39D-05  0.00D+00 EMaxC= 1.00D-01 BMatC= 6.60D-07 BMatP= 2.62D-06
 IDIUse=1 WtCom= 1.00D+00 WtEn= 0.00D+00
 Coeff-Com:  0.208D-03-0.171D-01-0.207D-01 0.201D-01 0.756D-02 0.334D+00
 Coeff-Com:  0.676D+00
 Coeff:      0.208D-03-0.171D-01-0.207D-01 0.201D-01 0.756D-02 0.334D+00
 Coeff:      0.676D+00
 Gap=     0.091 Goal=   None    Shift=    0.000
 RMSDP=6.97D-06 MaxDP=2.74D-04 DE=-3.12D-06 OVMax= 9.39D-04

 Initial convergence to 1.0D-05 achieved.  Increase integral accuracy.
 Cycle   8  Pass 1  IDiag  1:
 E= -2048.65766411458     Delta-E=       -0.000155978730 Rises=F Damp=F
 DIIS: error= 6.98D-05 at cycle   1 NSaved=   1.
 NSaved= 1 IEnMin= 1 EnMin= -2048.65766411458     IErMin= 1 ErrMin= 6.98D-05
 ErrMax= 6.98D-05  0.00D+00 EMaxC= 1.00D-01 BMatC= 2.91D-06 BMatP= 2.91D-06
 IDIUse=1 WtCom= 1.00D+00 WtEn= 0.00D+00
 Coeff-Com:  0.100D+01
 Coeff:      0.100D+01
 Gap=     0.091 Goal=   None    Shift=    0.000
 RMSDP=6.97D-06 MaxDP=2.74D-04 DE=-1.56D-04 OVMax= 7.21D-04

 Cycle   9  Pass 1  IDiag  1:
 RMSU=  8.69D-05    CP:  1.00D+00
 E= -2048.65766601787     Delta-E=       -0.000001903289 Rises=F Damp=F
 DIIS: error= 2.52D-05 at cycle   2 NSaved=   2.
 NSaved= 2 IEnMin= 2 EnMin= -2048.65766601787     IErMin= 2 ErrMin= 2.52D-05
 ErrMax= 2.52D-05  0.00D+00 EMaxC= 1.00D-01 BMatC= 9.29D-07 BMatP= 2.91D-06
 IDIUse=1 WtCom= 1.00D+00 WtEn= 0.00D+00
 Coeff-Com:  0.283D+00 0.717D+00
 Coeff:      0.283D+00 0.717D+00
 Gap=     0.091 Goal=   None    Shift=    0.000
 RMSDP=9.41D-06 MaxDP=4.81D-04 DE=-1.90D-06 OVMax= 1.53D-03

 Cycle  10  Pass 1  IDiag  1:
 RMSU=  9.40D-06    CP:  1.00D+00  1.00D+00
 E= -2048.65766487730     Delta-E=        0.000001140570 Rises=F Damp=F
 DIIS: error= 3.72D-05 at cycle   3 NSaved=   3.
 NSaved= 3 IEnMin= 2 EnMin= -2048.65766601787     IErMin= 2 ErrMin= 2.52D-05
 ErrMax= 3.72D-05  0.00D+00 EMaxC= 1.00D-01 BMatC= 1.93D-06 BMatP= 9.29D-07
 IDIUse=1 WtCom= 1.00D+00 WtEn= 0.00D+00
 Coeff-Com: -0.805D-02 0.595D+00 0.413D+00
 Coeff:     -0.805D-02 0.595D+00 0.413D+00
 Gap=     0.091 Goal=   None    Shift=    0.000
 RMSDP=5.67D-06 MaxDP=2.87D-04 DE= 1.14D-06 OVMax= 8.87D-04

 Cycle  11  Pass 1  IDiag  1:
 RMSU=  1.10D-06    CP:  1.00D+00  1.02D+00  4.19D-01
 E= -2048.65766708814     Delta-E=       -0.000002210835 Rises=F Damp=F
 DIIS: error= 3.80D-06 at cycle   4 NSaved=   4.
 NSaved= 4 IEnMin= 4 EnMin= -2048.65766708814     IErMin= 4 ErrMin= 3.80D-06
 ErrMax= 3.80D-06  0.00D+00 EMaxC= 1.00D-01 BMatC= 1.63D-08 BMatP= 9.29D-07
 IDIUse=1 WtCom= 1.00D+00 WtEn= 0.00D+00
 Coeff-Com: -0.794D-02 0.351D+00 0.246D+00 0.412D+00
 Coeff:     -0.794D-02 0.351D+00 0.246D+00 0.412D+00
 Gap=     0.091 Goal=   None    Shift=    0.000
 RMSDP=5.45D-07 MaxDP=3.34D-05 DE=-2.21D-06 OVMax= 5.30D-05

 Cycle  12  Pass 1  IDiag  1:
 RMSU=  4.64D-07    CP:  1.00D+00  1.02D+00  4.34D-01  7.75D-01
 E= -2048.65766710372     Delta-E=       -0.000000015581 Rises=F Damp=F
 DIIS: error= 1.10D-06 at cycle   5 NSaved=   5.
 NSaved= 5 IEnMin= 5 EnMin= -2048.65766710372     IErMin= 5 ErrMin= 1.10D-06
 ErrMax= 1.10D-06  0.00D+00 EMaxC= 1.00D-01 BMatC= 1.33D-09 BMatP= 1.63D-08
 IDIUse=1 WtCom= 1.00D+00 WtEn= 0.00D+00
 Coeff-Com: -0.307D-02 0.114D+00 0.757D-01 0.241D+00 0.572D+00
 Coeff:     -0.307D-02 0.114D+00 0.757D-01 0.241D+00 0.572D+00
 Gap=     0.091 Goal=   None    Shift=    0.000
 RMSDP=2.05D-07 MaxDP=7.63D-06 DE=-1.56D-08 OVMax= 2.24D-05

 Cycle  13  Pass 1  IDiag  1:
 RMSU=  1.92D-07    CP:  1.00D+00  1.02D+00  4.35D-01  8.36D-01  9.56D-01
 E= -2048.65766710508     Delta-E=       -0.000000001365 Rises=F Damp=F
 DIIS: error= 3.99D-07 at cycle   6 NSaved=   6.
 NSaved= 6 IEnMin= 6 EnMin= -2048.65766710508     IErMin= 6 ErrMin= 3.99D-07
 ErrMax= 3.99D-07  0.00D+00 EMaxC= 1.00D-01 BMatC= 2.16D-10 BMatP= 1.33D-09
 IDIUse=1 WtCom= 1.00D+00 WtEn= 0.00D+00
 Coeff-Com:  0.312D-04-0.157D-01-0.166D-01 0.579D-01 0.313D+00 0.661D+00
 Coeff:      0.312D-04-0.157D-01-0.166D-01 0.579D-01 0.313D+00 0.661D+00
 Gap=     0.091 Goal=   None    Shift=    0.000
 RMSDP=9.84D-08 MaxDP=2.90D-06 DE=-1.37D-09 OVMax= 6.54D-06

 Cycle  14  Pass 1  IDiag  1:
 RMSU=  6.47D-08    CP:  1.00D+00  1.02D+00  4.33D-01  8.84D-01  1.05D+00
                    CP:  8.79D-01
 E= -2048.65766710534     Delta-E=       -0.000000000256 Rises=F Damp=F
 DIIS: error= 1.24D-07 at cycle   7 NSaved=   7.
 NSaved= 7 IEnMin= 7 EnMin= -2048.65766710534     IErMin= 7 ErrMin= 1.24D-07
 ErrMax= 1.24D-07  0.00D+00 EMaxC= 1.00D-01 BMatC= 2.67D-11 BMatP= 2.16D-10
 IDIUse=1 WtCom= 1.00D+00 WtEn= 0.00D+00
 Coeff-Com:  0.392D-03-0.213D-01-0.182D-01 0.721D-02 0.906D-01 0.311D+00
 Coeff-Com:  0.630D+00
 Coeff:      0.392D-03-0.213D-01-0.182D-01 0.721D-02 0.906D-01 0.311D+00
 Coeff:      0.630D+00
 Gap=     0.091 Goal=   None    Shift=    0.000
 RMSDP=3.98D-08 MaxDP=2.07D-06 DE=-2.56D-10 OVMax= 7.75D-06

 Cycle  15  Pass 1  IDiag  1:
 RMSU=  3.22D-08    CP:  1.00D+00  1.02D+00  4.34D-01  8.99D-01  1.06D+00
                    CP:  9.60D-01  1.05D+00
 E= -2048.65766710535     Delta-E=       -0.000000000009 Rises=F Damp=F
 DIIS: error= 7.37D-08 at cycle   8 NSaved=   8.
 NSaved= 8 IEnMin= 8 EnMin= -2048.65766710535     IErMin= 8 ErrMin= 7.37D-08
 ErrMax= 7.37D-08  0.00D+00 EMaxC= 1.00D-01 BMatC= 1.03D-11 BMatP= 2.67D-11
 IDIUse=1 WtCom= 1.00D+00 WtEn= 0.00D+00
 Coeff-Com:  0.280D-03-0.127D-01-0.103D-01-0.641D-02-0.413D-02 0.636D-01
 Coeff-Com:  0.433D+00 0.537D+00
 Coeff:      0.280D-03-0.127D-01-0.103D-01-0.641D-02-0.413D-02 0.636D-01
 Coeff:      0.433D+00 0.537D+00
 Gap=     0.091 Goal=   None    Shift=    0.000
 RMSDP=1.96D-08 MaxDP=6.92D-07 DE=-9.09D-12 OVMax= 1.34D-06

 Cycle  16  Pass 1  IDiag  1:
 RMSU=  1.22D-08    CP:  1.00D+00  1.02D+00  4.34D-01  9.06D-01  1.07D+00
                    CP:  9.72D-01  1.23D+00  8.97D-01
 E= -2048.65766710539     Delta-E=       -0.000000000043 Rises=F Damp=F
 DIIS: error= 2.71D-08 at cycle   9 NSaved=   9.
 NSaved= 9 IEnMin= 9 EnMin= -2048.65766710539     IErMin= 9 ErrMin= 2.71D-08
 ErrMax= 2.71D-08  0.00D+00 EMaxC= 1.00D-01 BMatC= 9.56D-13 BMatP= 1.03D-11
 IDIUse=1 WtCom= 1.00D+00 WtEn= 0.00D+00
 Coeff-Com:  0.447D-04-0.117D-02-0.113D-02-0.149D-02-0.171D-01-0.359D-01
 Coeff-Com:  0.131D+00 0.264D+00 0.662D+00
 Coeff:      0.447D-04-0.117D-02-0.113D-02-0.149D-02-0.171D-01-0.359D-01
 Coeff:      0.131D+00 0.264D+00 0.662D+00
 Gap=     0.091 Goal=   None    Shift=    0.000
 RMSDP=7.86D-09 MaxDP=4.82D-07 DE=-4.27D-11 OVMax= 1.37D-06

 SCF Done:  E(RPBE1PBE) =  -2048.65766711     A.U. after   16 cycles
            NFock= 16  Conv=0.79D-08     -V/T= 2.0046
 KE= 2.039348570142D+03 PE=-1.070410350385D+04 EE= 3.681615834702D+03
 Leave Link  502 at Fri Oct 16 13:18:45 2020, MaxMem=   536870912 cpu:       657.3
 (Enter /home/ewapastorczak/software/g09d01/g09/l701.exe)
 Compute integral first derivatives.
 ... and contract with generalized density number  0.
 R6Disp: Adding Grimme-D3(BJ) dispersion energy 1st derivatives to the gradient.
   1 Symmetry operations used in ECPInt.
 ECPInt:  NShTT=   19306 NPrTT=   73540 LenC2=   17530 LenP2D=   45458.
 LDataN:  DoStor=T MaxTD1= 5 Len=  102
 Leave Link  701 at Fri Oct 16 13:18:45 2020, MaxMem=   536870912 cpu:         1.9
 (Enter /home/ewapastorczak/software/g09d01/g09/l702.exe)
 L702 exits ... SP integral derivatives will be done elsewhere.
 Leave Link  702 at Fri Oct 16 13:18:45 2020, MaxMem=   536870912 cpu:         0.2
 (Enter /home/ewapastorczak/software/g09d01/g09/l703.exe)
 Compute integral first derivatives, UseDBF=F ICtDFT=           0.
 Integral derivatives from FoFJK, PRISM(SPDF).
 Calling FoFJK, ICntrl=      2127 FMM=F ISym2X=0 I1Cent= 0 IOpClX= 0 NMat=1 NMatS=1 NMatT=0.
 FoFJK:  IHMeth= 1 ICntrl=    2127 DoSepK=F KAlg= 0 I1Cent=   0 FoldK=F
 IRaf=         0 NMat=   1 IRICut=       1 DoRegI=T DoRafI=F ISym2E= 0.
 FoFCou: FMM=F IPFlag=           0 FMFlag=      100000 FMFlg1=         800
         NFxFlg=           0 DoJE=F BraDBF=F KetDBF=F FulRan=T
         wScrn=  0.000000 ICntrl=    2127 IOpCl=  0 I1Cent=           0 NGrid=           0
         NMat0=    1 NMatS0=      1 NMatT0=    0 NMatD0=    1 NMtDS0=    0 NMtDT0=    0
 Symmetry not used in FoFCou.
 Leave Link  703 at Fri Oct 16 13:19:02 2020, MaxMem=   536870912 cpu:       133.3
 (Enter /home/ewapastorczak/software/g09d01/g09/l716.exe)
 Dipole        =-2.87383867D+00 1.23626207D+00-3.65153570D-01
 ***** Axes restored to original set *****
 -------------------------------------------------------------------
 Center     Atomic                   Forces (Hartrees/Bohr)
 Number     Number              X              Y              Z
 -------------------------------------------------------------------
      1        6           0.007531367   -0.030912008   -0.049690328
      2        6          -0.046626560   -0.007455432    0.068370720
      3        6           0.198755074   -0.304767946   -0.059605356
      4       16          -0.399689064    0.177035828   -0.013988477
      5        6           0.202047846    0.175173272    0.098935545
      6        6          -0.006510836   -0.022987625    0.017624582
      7        6          -0.016685871   -0.004760020   -0.012613875
      8        6          -0.018393055    0.049040607    0.004092012
      9        6           0.021278564    0.000217868    0.000722124
     10        6          -0.007080332   -0.003533531   -0.004035399
     11        9           0.006923508   -0.000605035    0.001357345
     12        9           0.006150072    0.001718975    0.001067105
     13        9          -0.009126903    0.000202808   -0.000522979
     14        9          -0.009697499    0.000260692    0.005200223
     15        9           0.003414624   -0.002289652   -0.000270291
     16        9           0.000409084   -0.002429451    0.002685157
     17        6           0.021023657   -0.074683152   -0.039955887
     18        6           0.071607331    0.001675340    0.018819064
     19        6          -0.008446135    0.014578481   -0.021500418
     20        1           0.000845549    0.003978515    0.000244515
     21        1          -0.002483917   -0.001010906    0.000292900
     22        1           0.003259061   -0.003732590    0.004175905
     23        6           0.015919309    0.010277829    0.014613133
     24       16          -0.005564543    0.005583208   -0.006209728
     25        6          -0.024237520   -0.007376960   -0.002493869
     26        6          -0.041276983    0.056105816    0.017320762
     27        6           0.006257119   -0.006943739    0.005066107
     28        1          -0.002267720   -0.002227426    0.000170516
     29        1           0.001280164    0.003839575    0.002511437
     30        1           0.001494854    0.002683709   -0.003272726
     31        1          -0.002824974    0.000800725    0.001892570
     32        1          -0.001988675    0.000698416   -0.002619594
     33        1           0.003362808    0.003070474   -0.000628710
     34        1          -0.000651829   -0.004239305   -0.006705249
     35        1           0.022417162   -0.023825254   -0.015421338
     36        6           0.006188141    0.000853286   -0.029362640
     37        1           0.004140056   -0.001110571    0.000595470
     38        1          -0.000163941   -0.004355123   -0.000384597
     39        1          -0.000588992    0.001450302    0.003524273
 -------------------------------------------------------------------
 Cartesian Forces:  Max     0.399689064 RMS     0.061796053
 Leave Link  716 at Fri Oct 16 13:19:02 2020, MaxMem=   536870912 cpu:         0.3
 (Enter /home/ewapastorczak/software/g09d01/g09/l103.exe)

 GradGradGradGradGradGradGradGradGradGradGradGradGradGradGradGradGradGrad
 Berny optimization.
 Using GEDIIS/GDIIS optimizer.
 FormGI is forming the generalized inverse of G from B-inverse, IUseBI=4.
 Internal  Forces:  Max     0.364835653 RMS     0.031621225
 Search for a local minimum.
 Step number   2 out of a maximum of  234
 All quantities printed in internal units (Hartrees-Bohrs-Radians)
 RMS Force = .31621D-01 SwitMx=.10000D-02 MixMth= 1
 Mixed Optimization -- RFO/linear search
 Update second derivatives using D2CorX and points    1    2
 DE= -1.84D-01 DEPred=-1.77D-01 R= 1.04D+00
 TightC=F SS=  1.41D+00  RLast= 3.15D-01 DXNew= 5.0454D-01 9.4396D-01
 Trust test= 1.04D+00 RLast= 3.15D-01 DXMaxT set to 5.05D-01
 ITU=  1  0
 Use linear search instead of GDIIS.
 Linear search step of   0.600 exceeds DXMaxT=   0.505 but not scaled.
 Quartic linear search produced a step of  2.00000.
 Iteration  1 RMS(Cart)=  0.06303149 RMS(Int)=  0.01243647
 Iteration  2 RMS(Cart)=  0.01991953 RMS(Int)=  0.00110236
 Iteration  3 RMS(Cart)=  0.00040103 RMS(Int)=  0.00107581
 Iteration  4 RMS(Cart)=  0.00000047 RMS(Int)=  0.00107581
 ITry= 1 IFail=0 DXMaxC= 5.68D-01 DCOld= 1.00D+10 DXMaxT= 5.05D-01 DXLimC= 3.00D+00 Rises=F
 Variable       Old X    -DE/DX   Delta X   Delta X   Delta X     New X
                                 (Linear)    (Quad)   (Total)
    R1        2.82192   0.02107  -0.00596   0.00000  -0.00986   2.81207
    R2        2.89235   0.03165   0.04191   0.00000   0.04132   2.93367
    R3        2.59505   0.00320   0.01188   0.00000   0.01155   2.60660
    R4        2.83419  -0.03343  -0.02866   0.00000  -0.03074   2.80344
    R5        2.91906  -0.00853  -0.01948   0.00000  -0.01948   2.89959
    R6        2.62880   0.36484   0.33043   0.00000   0.33271   2.96152
    R7        2.07889  -0.00142  -0.00029   0.00000  -0.00029   2.07860
    R8        2.81447   0.25657   0.35576   0.00000   0.35941   3.17388
    R9        2.95568   0.00844   0.03643   0.00000   0.03647   2.99215
   R10        2.98026   0.00286   0.01892   0.00000   0.01892   2.99918
   R11        2.82668   0.00052  -0.00190   0.00000  -0.00201   2.82466
   R12        2.63343   0.03618   0.07818   0.00000   0.07788   2.71132
   R13        2.93837  -0.00045  -0.00287   0.00000  -0.00287   2.93549
   R14        2.55016   0.00096   0.00289   0.00000   0.00289   2.55305
   R15        2.55024   0.00130   0.00374   0.00000   0.00374   2.55398
   R16        2.84514  -0.00526  -0.01273   0.00000  -0.01267   2.83247
   R17        2.59924  -0.02943  -0.04793   0.00000  -0.04778   2.55146
   R18        2.94629  -0.00296  -0.00594   0.00000  -0.00581   2.94048
   R19        2.54565  -0.00763  -0.01388   0.00000  -0.01388   2.53177
   R20        2.54686  -0.00821  -0.01587   0.00000  -0.01587   2.53098
   R21        2.54829  -0.00061  -0.00189   0.00000  -0.00189   2.54639
   R22        2.54722  -0.00347  -0.00653   0.00000  -0.00653   2.54069
   R23        2.75671   0.03081   0.08239   0.00000   0.08309   2.83980
   R24        2.91971   0.01464   0.04834   0.00000   0.04834   2.96805
   R25        2.65874   0.06771   0.15948   0.00000   0.15935   2.81809
   R26        3.28863   0.00853   0.02562   0.00000   0.02592   3.31455
   R27        2.07033   0.00333   0.00773   0.00000   0.00773   2.07807
   R28        2.07165   0.00255   0.00901   0.00000   0.00901   2.08066
   R29        2.07032   0.00297   0.00781   0.00000   0.00781   2.07813
   R30        2.07212   0.00148   0.00308   0.00000   0.00308   2.07520
   R31        2.07084   0.00392   0.00990   0.00000   0.00990   2.08074
   R32        2.07808  -0.00010   0.00002   0.00000   0.00002   2.07810
   R33        3.31335   0.01228   0.02791   0.00000   0.02774   3.34109
   R34        2.57085  -0.01428  -0.02529   0.00000  -0.02564   2.54521
   R35        2.83068  -0.00548  -0.01268   0.00000  -0.01268   2.81800
   R36        2.05964   0.00259   0.00758   0.00000   0.00758   2.06722
   R37        2.06766   0.00271   0.00695   0.00000   0.00695   2.07461
   R38        2.06945   0.00445   0.01115   0.00000   0.01115   2.08059
   R39        2.06925   0.00431   0.01059   0.00000   0.01059   2.07983
   R40        2.06570   0.00408   0.01055   0.00000   0.01055   2.07625
   R41        2.06917   0.00408   0.01035   0.00000   0.01035   2.07953
   R42        2.07013   0.00372   0.01038   0.00000   0.01038   2.08052
    A1        1.90414   0.06640   0.07101   0.00000   0.06648   1.97062
    A2        2.21453  -0.03414  -0.01699   0.00000  -0.01431   2.20022
    A3        2.12246  -0.03085  -0.05055   0.00000  -0.04864   2.07382
    A4        1.78951   0.04276   0.05474   0.00000   0.04851   1.83802
    A5        2.00809  -0.00542   0.01992   0.00000   0.01985   2.02794
    A6        1.94884  -0.01210   0.00431   0.00000   0.00513   1.95397
    A7        1.99927   0.00331   0.02855   0.00000   0.02834   2.02760
    A8        2.41907  -0.03483  -0.11123   0.00000  -0.11167   2.30741
    A9        1.83363   0.03316   0.08897   0.00000   0.08996   1.92359
   A10        1.87186  -0.10854  -0.13967   0.00000  -0.13038   1.74149
   A11        1.85156  -0.00416  -0.01429   0.00000  -0.01283   1.83873
   A12        1.96600   0.01206   0.02370   0.00000   0.02253   1.98853
   A13        1.88213  -0.00805  -0.01967   0.00000  -0.01919   1.86294
   A14        2.09823  -0.01402  -0.02112   0.00000  -0.02135   2.07687
   A15        1.75677   0.01646   0.04177   0.00000   0.04150   1.79827
   A16        1.88928  -0.00217  -0.01041   0.00000  -0.00987   1.87941
   A17        2.25183  -0.01264  -0.02594   0.00000  -0.02552   2.22631
   A18        2.07555   0.01905   0.03298   0.00000   0.03244   2.10799
   A19        1.93528  -0.00648  -0.00711   0.00000  -0.00696   1.92831
   A20        1.81577   0.00258   0.00050   0.00000   0.00037   1.81614
   A21        1.96189   0.00404   0.01587   0.00000   0.01594   1.97782
   A22        1.93708   0.00338   0.01312   0.00000   0.01307   1.95015
   A23        1.94466  -0.00447  -0.00997   0.00000  -0.00995   1.93471
   A24        1.93963  -0.00583  -0.01796   0.00000  -0.01803   1.92160
   A25        1.86647   0.00018  -0.00156   0.00000  -0.00209   1.86438
   A26        1.95251  -0.00449  -0.01418   0.00000  -0.01425   1.93826
   A27        2.13393   0.00141   0.00309   0.00000   0.00292   2.13686
   A28        2.19511   0.00300   0.01105   0.00000   0.01129   2.20640
   A29        1.85074   0.00460   0.01330   0.00000   0.01334   1.86408
   A30        1.95266  -0.00198  -0.00589   0.00000  -0.00590   1.94676
   A31        1.92313  -0.00253  -0.00710   0.00000  -0.00701   1.91612
   A32        1.95410  -0.00269  -0.00720   0.00000  -0.00713   1.94697
   A33        1.92393  -0.00264  -0.00849   0.00000  -0.00851   1.91542
   A34        1.86033   0.00494   0.01450   0.00000   0.01447   1.87480
   A35        1.79640   0.00419   0.00865   0.00000   0.00866   1.80505
   A36        1.94927   0.00173   0.00631   0.00000   0.00641   1.95568
   A37        1.97812  -0.00107  -0.00094   0.00000  -0.00096   1.97717
   A38        1.93273  -0.00554  -0.01307   0.00000  -0.01305   1.91968
   A39        1.93911  -0.00064  -0.00388   0.00000  -0.00398   1.93512
   A40        1.86929   0.00110   0.00235   0.00000   0.00226   1.87155
   A41        1.92452  -0.00226  -0.01163   0.00000  -0.01208   1.91245
   A42        1.77698   0.01185   0.03583   0.00000   0.03573   1.81271
   A43        2.08691  -0.00235  -0.00803   0.00000  -0.00775   2.07916
   A44        1.85028   0.00356   0.01103   0.00000   0.01107   1.86135
   A45        1.86150  -0.00164  -0.00124   0.00000  -0.00136   1.86013
   A46        1.95121  -0.00821  -0.02314   0.00000  -0.02317   1.92803
   A47        2.15950  -0.00398  -0.01183   0.00000  -0.01174   2.14776
   A48        2.12241   0.02000   0.05806   0.00000   0.05741   2.17982
   A49        1.99447  -0.01615  -0.04634   0.00000  -0.04576   1.94870
   A50        1.91984  -0.00157  -0.00468   0.00000  -0.00472   1.91512
   A51        1.95778   0.00069   0.00550   0.00000   0.00551   1.96329
   A52        1.98340  -0.00719  -0.01867   0.00000  -0.01871   1.96470
   A53        1.84808   0.00154   0.00212   0.00000   0.00213   1.85021
   A54        1.85444   0.00445   0.01141   0.00000   0.01131   1.86576
   A55        1.89263   0.00290   0.00613   0.00000   0.00614   1.89877
   A56        1.94442  -0.00197  -0.00325   0.00000  -0.00333   1.94109
   A57        1.91491  -0.00050  -0.00620   0.00000  -0.00627   1.90863
   A58        1.99300  -0.00963  -0.02685   0.00000  -0.02701   1.96599
   A59        1.86797   0.00245   0.00806   0.00000   0.00807   1.87604
   A60        1.88882   0.00513   0.01401   0.00000   0.01386   1.90268
   A61        1.84834   0.00563   0.01760   0.00000   0.01745   1.86579
   A62        1.54252   0.01990   0.05392   0.00000   0.05422   1.59674
   A63        1.98008   0.00038  -0.00383   0.00000  -0.00430   1.97578
   A64        2.10216  -0.00461  -0.00554   0.00000  -0.00529   2.09687
   A65        2.19530   0.00435   0.00976   0.00000   0.00996   2.20526
   A66        2.01325  -0.00330  -0.00505   0.00000  -0.00557   2.00768
   A67        2.12285   0.00400   0.01232   0.00000   0.01253   2.13538
   A68        2.11602  -0.00051  -0.00628   0.00000  -0.00605   2.10998
   A69        1.93968  -0.00231  -0.00575   0.00000  -0.00575   1.93393
   A70        1.93547   0.00227   0.00569   0.00000   0.00570   1.94117
   A71        1.92995  -0.00087  -0.00299   0.00000  -0.00300   1.92695
   A72        1.88526   0.00070   0.00222   0.00000   0.00223   1.88749
   A73        1.88712   0.00142   0.00390   0.00000   0.00388   1.89100
   A74        1.88446  -0.00116  -0.00292   0.00000  -0.00291   1.88155
   A75        1.94014   0.00173   0.00237   0.00000   0.00236   1.94250
   A76        1.92514   0.00225   0.00600   0.00000   0.00599   1.93114
   A77        1.93665  -0.00172  -0.00177   0.00000  -0.00177   1.93488
   A78        1.87934  -0.00162  -0.00364   0.00000  -0.00365   1.87569
   A79        1.89053  -0.00069  -0.00242   0.00000  -0.00242   1.88811
   A80        1.89024  -0.00004  -0.00079   0.00000  -0.00079   1.88944
    D1       -0.02792   0.00104   0.01338   0.00000   0.01545  -0.01247
    D2       -2.14709  -0.01032  -0.03825   0.00000  -0.03862  -2.18570
    D3       -2.86248  -0.00139   0.00779   0.00000   0.00899  -2.85349
    D4        1.30154  -0.01275  -0.04384   0.00000  -0.04507   1.25647
    D5       -0.04375  -0.00817  -0.01769   0.00000  -0.01807  -0.06182
    D6       -2.37310   0.00462   0.00389   0.00000   0.00380  -2.36930
    D7        1.82646   0.00534   0.01531   0.00000   0.01540   1.84186
    D8        2.81003  -0.00787  -0.00672   0.00000  -0.00695   2.80308
    D9        0.48068   0.00492   0.01486   0.00000   0.01492   0.49561
   D10       -1.60295   0.00564   0.02628   0.00000   0.02652  -1.57642
   D11       -0.65768   0.01783   0.03079   0.00000   0.02993  -0.62775
   D12        2.72153   0.01865   0.03106   0.00000   0.03036   2.75189
   D13        2.82588   0.00017   0.00437   0.00000   0.00450   2.83038
   D14       -0.07809   0.00098   0.00463   0.00000   0.00493  -0.07316
   D15        0.10045   0.00115  -0.00662   0.00000  -0.00729   0.09317
   D16       -2.72392  -0.01482  -0.06262   0.00000  -0.06092  -2.78484
   D17        2.25968   0.01496   0.05236   0.00000   0.05250   2.31218
   D18       -0.56469  -0.00102  -0.00364   0.00000  -0.00114  -0.56582
   D19       -1.18720   0.02186   0.04462   0.00000   0.04273  -1.14447
   D20        3.01263   0.02131   0.04375   0.00000   0.04185   3.05448
   D21        0.91788   0.02100   0.04195   0.00000   0.04006   0.95794
   D22        3.06584  -0.02110  -0.04148   0.00000  -0.03958   3.02626
   D23        0.98248  -0.02166  -0.04235   0.00000  -0.04046   0.94202
   D24       -1.11227  -0.02197  -0.04414   0.00000  -0.04225  -1.15452
   D25       -0.13149   0.00274   0.00846   0.00000   0.00725  -0.12425
   D26        2.79483   0.00279   0.01011   0.00000   0.01537   2.81020
   D27        0.10326  -0.00254  -0.00086   0.00000   0.00000   0.10326
   D28        2.35777  -0.00122   0.00098   0.00000   0.00190   2.35967
   D29       -1.85588   0.00117   0.00875   0.00000   0.00923  -1.84666
   D30       -0.63604  -0.01170  -0.03085   0.00000  -0.03059  -0.66663
   D31        1.32202  -0.00279  -0.00541   0.00000  -0.00534   1.31668
   D32       -2.80221  -0.00531  -0.01131   0.00000  -0.01136  -2.81357
   D33       -2.83842  -0.00466  -0.01404   0.00000  -0.01423  -2.85265
   D34       -0.88036   0.00426   0.01140   0.00000   0.01101  -0.86934
   D35        1.27859   0.00174   0.00550   0.00000   0.00500   1.28359
   D36        1.44343  -0.01579  -0.04762   0.00000  -0.04745   1.39598
   D37       -2.88169  -0.00688  -0.02218   0.00000  -0.02220  -2.90389
   D38       -0.72274  -0.00939  -0.02809   0.00000  -0.02822  -0.75096
   D39       -2.84362   0.00335   0.00518   0.00000   0.00467  -2.83895
   D40        1.37426   0.00185   0.00116   0.00000   0.00073   1.37498
   D41       -0.69726   0.00132   0.00078   0.00000   0.00031  -0.69696
   D42       -0.90805   0.00301   0.00076   0.00000   0.00108  -0.90697
   D43       -2.97336   0.00151  -0.00327   0.00000  -0.00287  -2.97623
   D44        1.23830   0.00098  -0.00365   0.00000  -0.00329   1.23502
   D45        1.30787  -0.00516  -0.00556   0.00000  -0.00549   1.30238
   D46       -0.75744  -0.00666  -0.00959   0.00000  -0.00944  -0.76687
   D47       -2.82896  -0.00719  -0.00997   0.00000  -0.00986  -2.83882
   D48       -3.13345  -0.00090   0.00137   0.00000   0.00155  -3.13190
   D49        1.04343   0.00071   0.00461   0.00000   0.00477   1.04819
   D50       -1.04606  -0.00460  -0.01295   0.00000  -0.01303  -1.05908
   D51       -0.21421   0.00127   0.00580   0.00000   0.00591  -0.20830
   D52       -2.32052   0.00289   0.00904   0.00000   0.00913  -2.31139
   D53        1.87318  -0.00242  -0.00852   0.00000  -0.00866   1.86452
   D54        2.93664  -0.00231  -0.00701   0.00000  -0.00716   2.92948
   D55       -0.14680  -0.00085  -0.00666   0.00000  -0.00684  -0.15363
   D56       -0.00794  -0.00009  -0.00310   0.00000  -0.00327  -0.01121
   D57       -3.09138   0.00138  -0.00276   0.00000  -0.00295  -3.09433
   D58        0.34366  -0.00006  -0.00209   0.00000  -0.00220   0.34147
   D59        2.47872  -0.00152  -0.00568   0.00000  -0.00576   2.47296
   D60       -1.73819   0.00175   0.00406   0.00000   0.00400  -1.73420
   D61        2.46150   0.00398   0.01196   0.00000   0.01181   2.47331
   D62       -1.68663   0.00252   0.00836   0.00000   0.00825  -1.67839
   D63        0.37964   0.00579   0.01810   0.00000   0.01800   0.39765
   D64       -1.74200  -0.00263  -0.00886   0.00000  -0.00879  -1.75078
   D65        0.39305  -0.00409  -0.01245   0.00000  -0.01235   0.38071
   D66        2.45933  -0.00081  -0.00271   0.00000  -0.00259   2.45674
   D67        0.22479  -0.00086  -0.00037   0.00000  -0.00022   0.22457
   D68       -1.84920   0.00241   0.00700   0.00000   0.00702  -1.84217
   D69        2.32073   0.00046  -0.00007   0.00000  -0.00004   2.32069
   D70       -2.97741  -0.00246  -0.00109   0.00000  -0.00095  -2.97836
   D71        1.23179   0.00080   0.00629   0.00000   0.00629   1.23808
   D72       -0.88147  -0.00114  -0.00079   0.00000  -0.00077  -0.88224
   D73       -0.08905  -0.00142  -0.00540   0.00000  -0.00576  -0.09481
   D74        2.92016  -0.00384  -0.00964   0.00000  -0.01001   2.91014
   D75        3.11907   0.00052  -0.00411   0.00000  -0.00445   3.11462
   D76       -0.15491  -0.00190  -0.00835   0.00000  -0.00871  -0.16361
   D77       -0.34386  -0.00035  -0.00154   0.00000  -0.00161  -0.34547
   D78        1.74163   0.00140   0.00453   0.00000   0.00447   1.74610
   D79       -2.46649  -0.00125  -0.00361   0.00000  -0.00359  -2.47008
   D80       -2.47799   0.00066   0.00121   0.00000   0.00116  -2.47683
   D81       -0.39250   0.00240   0.00728   0.00000   0.00724  -0.38526
   D82        1.68256  -0.00024  -0.00086   0.00000  -0.00082   1.68175
   D83        1.73748  -0.00209  -0.00677   0.00000  -0.00684   1.73064
   D84       -2.46021  -0.00034  -0.00070   0.00000  -0.00076  -2.46097
   D85       -0.38515  -0.00298  -0.00883   0.00000  -0.00881  -0.39396
   D86        0.48633   0.00401   0.01464   0.00000   0.01450   0.50083
   D87       -2.53162   0.00383   0.01164   0.00000   0.01136  -2.52026
   D88       -1.42397  -0.01041  -0.02698   0.00000  -0.02684  -1.45081
   D89        1.84126  -0.01058  -0.02999   0.00000  -0.02998   1.81128
   D90        2.77740  -0.00189  -0.00519   0.00000  -0.00492   2.77248
   D91       -0.24055  -0.00207  -0.00820   0.00000  -0.00806  -0.24861
   D92       -3.07116  -0.00014   0.00156   0.00000   0.00122  -3.06994
   D93        1.15998  -0.00147  -0.00148   0.00000  -0.00180   1.15819
   D94       -0.99467  -0.00031   0.00045   0.00000   0.00017  -0.99450
   D95       -1.05785   0.00361   0.00733   0.00000   0.00761  -1.05025
   D96       -3.10990   0.00228   0.00429   0.00000   0.00459  -3.10531
   D97        1.01863   0.00345   0.00622   0.00000   0.00655   1.02519
   D98        0.96400  -0.00048   0.00047   0.00000   0.00046   0.96446
   D99       -1.08805  -0.00181  -0.00257   0.00000  -0.00256  -1.09060
   D100       3.04049  -0.00064  -0.00064   0.00000  -0.00059   3.03989
   D101       2.44488  -0.00405  -0.01582   0.00000  -0.01564   2.42924
   D102      -0.95897  -0.00344  -0.01289   0.00000  -0.01292  -0.97189
   D103       0.24862   0.00242   0.00788   0.00000   0.00811   0.25673
   D104       3.12796   0.00303   0.01081   0.00000   0.01083   3.13879
   D105      -1.76638   0.00341   0.00754   0.00000   0.00765  -1.75873
   D106       1.11296   0.00401   0.01047   0.00000   0.01037   1.12332
   D107      -2.88256   0.00620   0.01627   0.00000   0.01668  -2.86588
   D108       0.13831   0.00456   0.01404   0.00000   0.01425   0.15256
   D109       0.00788  -0.00265  -0.00941   0.00000  -0.00986  -0.00197
   D110      -3.02613  -0.00404  -0.01370   0.00000  -0.01410  -3.04023
   D111      -0.15913   0.00160   0.00515   0.00000   0.00485  -0.15428
   D112      -3.03959   0.00026  -0.00083   0.00000  -0.00086  -3.04046
   D113       2.86810   0.00242   0.00851   0.00000   0.00822   2.87632
   D114      -0.01236   0.00107   0.00253   0.00000   0.00250  -0.00985
   D115      -3.06843   0.00018   0.00062   0.00000   0.00061  -3.06783
   D116      -0.97112   0.00104   0.00341   0.00000   0.00338  -0.96774
   D117       1.11877   0.00049   0.00150   0.00000   0.00147   1.12024
   D118       0.19488  -0.00104  -0.00316   0.00000  -0.00312   0.19176
   D119       2.29220  -0.00018  -0.00037   0.00000  -0.00035   2.29185
   D120      -1.90110  -0.00073  -0.00227   0.00000  -0.00226  -1.90336
         Item               Value     Threshold  Converged?
 Maximum Force            0.364836     0.000450     NO 
 RMS     Force            0.031621     0.000300     NO 
 Maximum Displacement     0.568261     0.001800     NO 
 RMS     Displacement     0.078294     0.001200     NO 
 Predicted change in Energy=-1.139704D-01
 Lowest energy point so far.  Saving SCF results.
 GradGradGradGradGradGradGradGradGradGradGradGradGradGradGradGradGradGrad

 Leave Link  103 at Fri Oct 16 13:19:02 2020, MaxMem=   536870912 cpu:         0.5
 (Enter /home/ewapastorczak/software/g09d01/g09/l202.exe)
                          Input orientation:                          
 ---------------------------------------------------------------------
 Center     Atomic      Atomic             Coordinates (Angstroms)
 Number     Number       Type             X           Y           Z
 ---------------------------------------------------------------------
      1          6           0       -0.575664   -1.504629   -0.026612
      2          6           0       -0.815574   -2.913242   -0.442111
      3          6           0       -2.290813   -3.066626   -0.473248
      4         16           0       -3.126593   -1.766155   -0.215841
      5          6           0       -1.889518   -0.710263    0.203207
      6          6           0        0.607325   -0.808347   -0.162070
      7          6           0        1.997839   -1.338694   -0.022524
      8          6           0        0.616751    0.626251   -0.181944
      9          6           0        2.900939   -0.098834   -0.267869
     10          6           0        2.011261    1.157564   -0.041630
     11          9           0        2.285051   -2.324192   -0.900903
     12          9           0        2.221136   -1.838734    1.213062
     13          9           0        3.967600   -0.099048    0.542798
     14          9           0        3.354958   -0.110848   -1.527850
     15          9           0        2.237407    1.667312    1.185054
     16          9           0        2.305566    2.119837   -0.933273
     17          6           0       -1.877959    0.744822   -0.421039
     18          6           0       -0.516767    1.357012   -0.245929
     19          6           0       -2.064452    0.495312   -1.960464
     20          1           0       -1.996980    1.449958   -2.502094
     21          1           0       -3.054183    0.078087   -2.202619
     22          1           0       -1.290074   -0.164529   -2.377940
     23          6           0       -2.063955   -0.559777    1.773494
     24         16           0       -0.616854    3.082031    0.055308
     25          6           0       -2.374408    2.996634    0.227439
     26          6           0       -2.863459    1.751966    0.067160
     27          6           0       -3.172501    4.245837    0.389531
     28          1           0       -4.232026    4.012617    0.557635
     29          1           0       -2.812696    4.840656    1.243307
     30          1           0       -3.094330    4.870969   -0.512921
     31          1           0       -3.942007    1.569669    0.053972
     32          1           0       -3.095775   -0.289428    2.034630
     33          1           0       -1.408344    0.246289    2.137930
     34          1           0       -1.783293   -1.471855    2.319978
     35          1           0       -2.942725   -3.951636   -0.432603
     36          6           0       -0.144231   -3.995495    0.413691
     37          1           0        0.950487   -3.943762    0.335817
     38          1           0       -0.451950   -4.998664    0.082141
     39          1           0       -0.418875   -3.883308    1.473928
 ---------------------------------------------------------------------
                    Distance matrix (angstroms):
                    1          2          3          4          5
     1  C    0.000000
     2  C    1.488082   0.000000
     3  C    2.362425   1.483518   0.000000
     4  S    2.571272   2.589944   1.567167   0.000000
     5  C    1.552432   2.534345   2.484165   1.679542   0.000000
     6  C    1.379356   2.556100   3.687256   3.855182   2.525326
     7  C    2.578851   3.251238   4.645582   5.145862   3.944290
     8  C    2.446759   3.827173   4.709153   4.442677   2.866356
     9  C    3.757823   4.665160   5.983666   6.254103   4.852241
    10  C    3.712099   4.972207   6.044660   5.914053   4.331836
    11  F    3.101574   3.189254   4.655386   5.483302   4.609864
    12  F    3.077420   3.621571   4.970819   5.535814   4.380723
    13  F    4.789690   5.636354   7.000471   7.326824   5.898707
    14  F    4.432396   5.140581   6.459376   6.817030   5.555212
    15  F    4.409389   5.740194   6.757582   6.521020   4.862962
    16  F    4.718080   5.942612   6.945338   6.717439   5.186500
    17  C    2.628987   3.809269   3.834098   2.811796   1.583378
    18  C    2.870636   4.285188   4.771528   4.070168   2.521863
    19  C    3.155319   3.934886   3.866582   3.047308   2.483039
    20  H    4.108251   4.967571   4.960049   4.104431   3.463633
    21  H    3.658286   4.130231   3.669153   2.711782   2.786743
    22  H    2.799105   3.395292   3.612686   3.257710   2.705453
    23  C    2.519550   3.464990   3.373960   2.557734   1.587097
    24  S    4.587576   6.019153   6.394333   5.466006   4.002879
    25  C    4.854007   6.148568   6.104185   4.842152   3.738554
    26  C    3.980981   5.120288   4.882499   3.539281   2.651347
    27  C    6.323336   7.582818   7.415785   6.042568   5.122859
    28  H    6.644570   7.787114   7.412604   5.934177   5.283801
    29  H    6.846871   8.182424   8.108270   6.773301   5.722479
    30  H    6.872294   8.111207   7.978260   6.643848   5.754526
    31  H    4.559612   5.487911   4.949711   3.444623   3.071331
    32  H    3.475110   4.268250   3.827564   2.691895   2.232996
    33  H    2.905909   4.121968   4.309571   3.541546   2.211261
    34  H    2.639303   3.262393   3.256222   2.884692   2.252116
    35  H    3.428651   2.367092   1.099947   2.203887   3.466987
    36  C    2.566012   1.534396   2.501454   3.776341   3.726001
    37  H    2.899976   2.187719   3.453979   4.654984   4.305662
    38  H    3.497916   2.180836   2.724452   4.206140   4.524559
    39  H    2.816792   2.183942   2.821810   3.830064   3.720986
                    6          7          8          9         10
     6  C    0.000000
     7  C    1.494747   0.000000
     8  C    1.434766   2.407037   0.000000
     9  C    2.403179   1.553395   2.398051   0.000000
    10  C    2.418749   2.496367   1.498880   1.556035   0.000000
    11  F    2.378744   1.351017   3.464858   2.394215   3.596656
    12  F    2.357345   1.351508   3.255188   2.383808   3.255165
    13  F    3.505908   2.395051   3.504212   1.339756   2.397476
    14  F    3.146640   2.369680   3.138878   1.339339   2.371337
    15  F    3.255887   3.248339   2.361994   2.381289   1.347494
    16  F    3.471748   3.589651   2.376424   2.391596   1.344474
    17  C    2.942114   4.418332   2.508945   4.855212   3.929420
    18  C    2.441187   3.693234   1.350173   3.714927   2.544100
    19  C    3.474498   4.860185   3.220113   5.279488   4.553234
    20  H    4.166300   5.466573   3.590707   5.601797   4.712258
    21  H    4.284419   5.681814   4.226035   6.264028   5.611940
    22  H    2.987424   4.211534   3.013919   4.692686   4.255007
    23  C    3.308161   4.508942   3.523717   5.387931   4.780306
    24  S    4.084226   5.136680   2.758428   4.753652   3.258828
    25  C    4.849776   6.162312   3.838403   6.136492   4.763263
    26  C    4.319038   5.761288   3.666217   6.063497   4.912031
    27  C    6.335307   7.621626   5.271282   7.496333   6.049357
    28  H    6.868695   8.233123   5.960292   8.274338   6.891232
    29  H    6.751508   7.932713   5.617264   7.702457   6.203773
    30  H    6.788223   8.045532   5.647947   7.791165   6.330763
    31  H    5.137904   6.614091   4.661327   7.050773   5.968281
    32  H    4.336787   5.592651   4.419787   6.426384   5.699690
    33  H    3.234993   4.333799   3.102773   4.947414   4.156274
    34  H    3.509396   4.449944   4.052391   5.524868   5.185526
    35  H    4.749348   5.603999   5.804287   7.001402   7.127325
    36  C    3.324794   3.440544   4.721696   4.992150   5.604238
    37  H    3.193193   2.830501   4.611342   4.353410   5.224102
    38  H    4.329025   4.405429   5.731625   5.947496   6.631883
    39  H    3.631111   3.815093   4.914322   5.327032   5.797661
                   11         12         13         14         15
    11  F    0.000000
    12  F    2.169932   0.000000
    13  F    3.141100   2.554583   0.000000
    14  F    2.537056   3.432745   2.159410   0.000000
    15  F    4.503953   3.506196   2.554622   3.430834   0.000000
    16  F    4.444194   4.503794   3.140795   2.535882   2.167195
    17  C    5.194205   5.113475   5.984285   5.416699   4.512955
    18  C    4.672305   4.453938   4.780350   4.334534   3.119210
    19  C    5.290599   5.821109   6.557838   5.470337   5.456542
    20  H    5.928221   6.512325   6.873645   5.659373   5.618926
    21  H    5.997735   6.570394   7.541494   6.447333   6.480964
    22  H    4.430271   5.294039   6.014826   4.722484   5.337948
    23  C    5.401797   4.506864   6.173049   6.361212   4.879334
    24  S    6.209882   5.797285   5.601261   5.336305   3.380023
    25  C    7.162046   6.743238   7.064260   6.750046   4.894176
    26  C    6.637723   6.329244   7.093367   6.684523   5.222613
    27  C    8.638018   8.172608   8.359579   8.078661   6.045556
    28  H    9.206235   8.735627   9.172779   8.883385   6.909968
    29  H    9.050950   8.363889   8.418064   8.380731   5.964649
    30  H    8.992142   8.732315   8.699797   8.212302   6.447787
    31  H    7.406091   7.137579   8.098484   7.653234   6.282836
    32  H    6.458398   5.598649   7.221708   7.371235   5.743991
    33  H    5.429829   4.286704   5.618228   6.021174   4.027255
    34  H    5.258514   4.170769   6.173794   6.561992   5.225749
    35  H    5.495226   5.817047   7.971601   7.457347   7.811732
    36  C    3.228440   3.299330   5.666226   5.577131   6.191493
    37  H    2.435887   2.610604   4.891588   4.893461   5.819066
    38  H    3.950993   4.290633   6.614443   6.401200   7.272159
    39  H    3.921974   3.349327   5.867605   6.122413   6.160249
                   16         17         18         19         20
    16  F    0.000000
    17  C    4.433389   0.000000
    18  C    3.003316   1.502759   0.000000
    19  C    4.774019   1.570626   2.465256   0.000000
    20  H    4.628374   2.200494   2.699991   1.099665   0.000000
    21  H    5.874257   2.236530   3.450038   1.101038   1.757666
    22  H    4.498224   2.236513   2.731036   1.099698   1.766832
    23  C    5.796519   2.559794   3.185269   3.880162   4.724846
    24  S    3.231663   2.698118   1.753982   3.584688   3.332974
    25  C    4.900835   2.395338   2.522552   3.337605   3.159907
    26  C    5.277785   1.491271   2.400204   2.515721   2.728197
    27  C    6.023197   3.819682   3.975178   4.562531   4.190499
    28  H    6.967462   4.144625   4.636928   4.838453   4.574340
    29  H    6.191685   4.518810   4.429999   5.450325   5.117642
    30  H    6.074891   4.302685   4.366121   4.722543   4.106617
    31  H    6.348977   2.272950   3.444914   2.955911   3.214177
    32  H    6.617211   2.929685   3.816149   4.200027   4.981433
    33  H    5.170648   2.649037   2.776941   4.158044   4.829610
    34  H    6.340557   3.526441   4.023736   4.719214   5.642254
    35  H    8.041021   4.815659   5.839680   4.783416   5.861266
    36  C    6.724069   5.115974   5.405850   5.430581   6.448832
    37  H    6.341456   5.527726   5.530774   5.836792   6.770045
    38  H    7.701170   5.939218   6.364467   6.079158   7.116888
    39  H    7.018187   5.209550   5.516198   5.803041   6.836877
                   21         22         23         24         25
    21  H    0.000000
    22  H    1.789325   0.000000
    23  C    4.146914   4.241404   0.000000
    24  S    4.479117   4.112671   4.278905   0.000000
    25  C    3.858133   4.237538   3.890337   1.768027   0.000000
    26  C    2.826684   3.482385   2.982438   2.610833   1.346869
    27  C    4.909519   5.536583   5.122319   2.827982   1.491219
    28  H    4.948417   5.892472   5.204386   3.766668   2.142894
    29  H    5.883433   6.362679   5.477809   3.053822   2.150466
    30  H    5.082166   5.664793   5.981837   3.108227   2.139990
    31  H    2.846972   3.994294   3.319394   3.652928   2.126895
    32  H    4.253361   4.769374   1.098150   4.629201   3.818967
    33  H    4.645153   4.536060   1.101082   3.606273   3.485348
    34  H    4.946854   4.901305   1.099683   5.217968   4.969459
    35  H    4.402732   4.567031   4.140508   7.424298   7.002649
    36  C    5.648626   4.876727   4.163960   7.102337   7.341542
    37  H    6.217420   5.164028   4.754485   7.203958   7.696477
    38  H    6.145335   5.488470   5.016268   8.082421   8.224459
    39  H    6.012861   5.424499   3.720468   7.111092   7.260265
                   26         27         28         29         30
    26  C    0.000000
    27  C    2.533539   0.000000
    28  H    2.687765   1.097836   0.000000
    29  H    3.305436   1.101001   1.780532   0.000000
    30  H    3.180877   1.100600   1.782473   1.778925   0.000000
    31  H    1.093925   2.804748   2.511131   3.659128   3.455214
    32  H    2.844679   4.825024   4.688301   5.198470   5.754973
    33  H    2.944913   4.708028   4.965454   4.886795   5.590817
    34  H    4.078599   6.192619   6.259519   6.485884   7.069339
    35  H    5.726004   8.241800   8.128480   8.951535   8.824273
    36  C    6.367700   8.780123   8.992254   9.267499   9.390202
    37  H    6.860006   9.169048   9.497979   9.599536   9.735522
    38  H    7.168445   9.641404   9.783570  10.184971  10.234546
    39  H    6.301691   8.651091   8.816198   9.049371   9.367123
                   31         32         33         34         35
    31  H    0.000000
    32  H    2.845234   0.000000
    33  H    3.537466   1.773438   0.000000
    34  H    4.364138   1.789460   1.767978   0.000000
    35  H    5.632063   4.418420   5.156020   3.882048   0.000000
    36  C    6.747115   5.007394   4.750128   3.562192   2.923988
    37  H    7.376575   5.710723   5.135000   4.185781   3.968328
    38  H    7.438030   5.742728   5.714060   4.383921   2.750488
    39  H    6.645577   4.516210   4.298083   2.896988   3.163755
                   36         37         38         39
    36  C    0.000000
    37  H    1.098703   0.000000
    38  H    1.100438   1.773132   0.000000
    39  H    1.100962   1.781601   1.783868   0.000000
 Stoichiometry    C17H14F6S2
 Framework group  C1[X(C17H14F6S2)]
 Deg. of freedom   111
 Full point group                 C1      NOp   1
 RotChk:  IX=0 Diff= 9.37D-02
 Largest Abelian subgroup         C1      NOp   1
 Largest concise Abelian subgroup C1      NOp   1
                         Standard orientation:                         
 ---------------------------------------------------------------------
 Center     Atomic      Atomic             Coordinates (Angstroms)
 Number     Number       Type             X           Y           Z
 ---------------------------------------------------------------------
      1          6           0        0.273805    1.579754   -0.032858
      2          6           0        0.722044    2.938653    0.375627
      3          6           0       -0.512687    3.759385    0.427242
      4         16           0       -1.860739    2.995625    0.191791
      5          6           0       -1.262236    1.486194   -0.237481
      6          6           0        1.000454    0.413818    0.090420
      7          6           0        2.475757    0.238027   -0.073432
      8          6           0        0.343196   -0.861188    0.120821
      9          6           0        2.704022   -1.279441    0.167863
     10          6           0        1.329209   -1.979150   -0.035963
     11          9           0        3.202004    0.977353    0.793290
     12          9           0        2.885315    0.577517   -1.315843
     13          9           0        3.635413   -1.774275   -0.658331
     14          9           0        3.132375   -1.479856    1.420929
     15          9           0        1.272697   -2.535355   -1.262006
     16          9           0        1.157812   -2.968264    0.858401
     17          6           0       -1.917183    0.191920    0.397330
     18          6           0       -0.998790   -0.982198    0.206845
     19          6           0       -1.941217    0.499154    1.937426
     20          1           0       -2.315705   -0.377820    2.485092
     21          1           0       -2.620051    1.328125    2.190952
     22          1           0       -0.942287    0.723978    2.338588
     23          6           0       -1.512374    1.434235   -1.803881
     24         16           0       -1.893119   -2.463520   -0.080057
     25          6           0       -3.412764   -1.571895   -0.227039
     26          6           0       -3.265456   -0.242481   -0.068869
     27          6           0       -4.702076   -2.307764   -0.368122
     28          1           0       -5.534874   -1.609275   -0.522408
     29          1           0       -4.673583   -3.001451   -1.222634
     30          1           0       -4.908202   -2.897933    0.537711
     31          1           0       -4.135760    0.419696   -0.041230
     32          1           0       -2.555921    1.673869   -2.047848
     33          1           0       -1.311939    0.416011   -2.171883
     34          1           0       -0.849425    2.111886   -2.361187
     35          1           0       -0.679859    4.845902    0.389577
     36          6           0        1.804884    3.585722   -0.497947
     37          1           0        2.751611    3.031657   -0.435744
     38          1           0        2.003488    4.617017   -0.169391
     39          1           0        1.492164    3.614093   -1.553181
 ---------------------------------------------------------------------
 Rotational constants (GHZ):      0.2588528      0.2103649      0.1324871
 Leave Link  202 at Fri Oct 16 13:19:03 2020, MaxMem=   536870912 cpu:         0.1
 (Enter /home/ewapastorczak/software/g09d01/g09/l301.exe)
 Standard basis: def2SVP (5D, 7F)
 Ernie: Thresh=  0.10000D-02 Tol=  0.10000D-05 Strict=F.
 There are   453 symmetry adapted cartesian basis functions of A   symmetry.
 There are   428 symmetry adapted basis functions of A   symmetry.
   428 basis functions,   747 primitive gaussians,   453 cartesian basis functions
   101 alpha electrons      101 beta electrons
       nuclear repulsion energy      2897.1234465973 Hartrees.
 IExCor= 1009 DFT=T Ex+Corr=PBE1PBE ExCW=0 ScaHFX=  0.250000
 ScaDFX=  0.750000  0.750000  1.000000  1.000000 ScalE2=  1.000000  1.000000
 IRadAn=      0 IRanWt=     -1 IRanGd=            0 ICorTp=0 IEmpDi=141
 NAtoms=   39 NActive=   39 NUniq=   39 SFac= 1.00D+00 NAtFMM=   60 NAOKFM=F Big=F
 Integral buffers will be    131072 words long.
 Raffenetti 2 integral format.
 Two-electron integral symmetry is turned on.
 R6Disp:  Grimme-D3(BJ) Dispersion energy=       -0.0562657280 Hartrees.
 Nuclear repulsion after empirical dispersion term =     2897.0671808693 Hartrees.
 Leave Link  301 at Fri Oct 16 13:19:03 2020, MaxMem=   536870912 cpu:         0.4
 (Enter /home/ewapastorczak/software/g09d01/g09/l302.exe)
 NPDir=0 NMtPBC=     1 NCelOv=     1 NCel=       1 NClECP=     1 NCelD=      1
         NCelK=      1 NCelE2=     1 NClLst=     1 CellRange=     0.0.
 One-electron integrals computed using PRISM.
   1 Symmetry operations used in ECPInt.
 ECPInt:  NShTT=   19306 NPrTT=   73540 LenC2=   17485 LenP2D=   45167.
 LDataN:  DoStor=T MaxTD1= 4 Len=   56
 NBasis=   428 RedAO= T EigKep=  2.79D-04  NBF=   428
 NBsUse=   428 1.00D-06 EigRej= -1.00D+00 NBFU=   428
 Precomputing XC quadrature grid using
 IXCGrd= 4 IRadAn=           0 IRanWt=          -1 IRanGd=           0 AccXCQ= 0.00D+00.
 Generated NRdTot=       0 NPtTot=           0 NUsed=           0 NTot=          32
 NSgBfM=   450   450   450   450   450 MxSgAt=    39 MxSgA2=    39.
 Leave Link  302 at Fri Oct 16 13:19:03 2020, MaxMem=   536870912 cpu:         3.7
 (Enter /home/ewapastorczak/software/g09d01/g09/l303.exe)
 DipDrv:  MaxL=1.
 Leave Link  303 at Fri Oct 16 13:19:03 2020, MaxMem=   536870912 cpu:         0.5
 (Enter /home/ewapastorczak/software/g09d01/g09/l401.exe)
 Initial guess from the checkpoint file:  "closed_pbe0d3.chk"
 B after Tr=     0.000000    0.000000    0.000000
         Rot=    0.999530    0.002757    0.001684    0.030483 Ang=   3.51 deg.
 Guess basis will be translated and rotated to current coordinates.
 JPrj=2 DoOrth=T DoCkMO=T.
 Generating alternative initial guess.
 ExpMin= 1.22D-01 ExpMax= 9.18D+03 ExpMxC= 1.38D+03 IAcc=1 IRadAn=         1 AccDes= 0.00D+00
 Harris functional with IExCor= 1009 and IRadAn=       1 diagonalized for initial guess.
 HarFok:  IExCor= 1009 AccDes= 0.00D+00 IRadAn=         1 IDoV= 1 UseB2=F ITyADJ=14
 ICtDFT=  3500011 ScaDFX=  1.000000  1.000000  1.000000  1.000000
 FoFCou: FMM=F IPFlag=           0 FMFlag=      100000 FMFlg1=           0
         NFxFlg=           0 DoJE=T BraDBF=F KetDBF=T FulRan=T
         wScrn=  0.000000 ICntrl=     500 IOpCl=  0 I1Cent=   200000004 NGrid=           0
         NMat0=    1 NMatS0=      1 NMatT0=    0 NMatD0=    1 NMtDS0=    0 NMtDT0=    0
 Petite list used in FoFCou.
 Harris En= -2048.87090555847    
 Leave Link  401 at Fri Oct 16 13:19:05 2020, MaxMem=   536870912 cpu:         9.1
 (Enter /home/ewapastorczak/software/g09d01/g09/l502.exe)
 Closed shell SCF:
 Using DIIS extrapolation, IDIIS=  1040.
 Integral symmetry usage will be decided dynamically.
 IVT=      641221 IEndB=      641221 NGot=   536870912 MDV=   536451994
 LenX=   536451994 LenY=   536246332
 Requested convergence on RMS density matrix=1.00D-08 within 128 cycles.
 Requested convergence on MAX density matrix=1.00D-06.
 Requested convergence on             energy=1.00D-06.
 No special actions if energy rises.
 Fock matrices will be formed incrementally for  20 cycles.
 Integral accuracy reduced to 1.0D-05 until final iterations.

 Cycle   1  Pass 0  IDiag  1:
 FoFJK:  IHMeth= 1 ICntrl=       0 DoSepK=F KAlg= 0 I1Cent=   0 FoldK=F
 IRaf= 810000000 NMat=   1 IRICut=       1 DoRegI=T DoRafI=F ISym2E= 0.
 FoFCou: FMM=F IPFlag=           0 FMFlag=      100000 FMFlg1=           0
         NFxFlg=           0 DoJE=F BraDBF=F KetDBF=F FulRan=T
         wScrn=  0.000000 ICntrl=       0 IOpCl=  0 I1Cent=           0 NGrid=           0
         NMat0=    1 NMatS0=      1 NMatT0=    0 NMatD0=    1 NMtDS0=    0 NMtDT0=    0
 Symmetry not used in FoFCou.
 E= -2048.78405362264    
 DIIS: error= 7.35D-03 at cycle   1 NSaved=   1.
 NSaved= 1 IEnMin= 1 EnMin= -2048.78405362264     IErMin= 1 ErrMin= 7.35D-03
 ErrMax= 7.35D-03  0.00D+00 EMaxC= 1.00D-01 BMatC= 4.55D-02 BMatP= 4.55D-02
 IDIUse=3 WtCom= 9.27D-01 WtEn= 7.35D-02
 Coeff-Com:  0.100D+01
 Coeff-En:   0.100D+01
 Coeff:      0.100D+01
 Gap=     0.554 Goal=   None    Shift=    0.000
 GapD=    0.554 DampG=2.000 DampE=1.000 DampFc=2.0000 IDamp=-1.
 RMSDP=1.33D-03 MaxDP=6.57D-02              OVMax= 8.23D-02

 Cycle   2  Pass 0  IDiag  1:
 RMSU=  1.32D-03    CP:  9.91D-01
 E= -2048.82443324356     Delta-E=       -0.040379620916 Rises=F Damp=F
 DIIS: error= 3.03D-03 at cycle   2 NSaved=   2.
 NSaved= 2 IEnMin= 2 EnMin= -2048.82443324356     IErMin= 2 ErrMin= 3.03D-03
 ErrMax= 3.03D-03  0.00D+00 EMaxC= 1.00D-01 BMatC= 6.23D-03 BMatP= 4.55D-02
 IDIUse=3 WtCom= 9.70D-01 WtEn= 3.03D-02
 Coeff-Com:  0.160D+00 0.840D+00
 Coeff-En:   0.000D+00 0.100D+01
 Coeff:      0.155D+00 0.845D+00
 Gap=     0.096 Goal=   None    Shift=    0.000
 RMSDP=6.22D-04 MaxDP=3.27D-02 DE=-4.04D-02 OVMax= 5.56D-02

 Cycle   3  Pass 0  IDiag  1:
 RMSU=  6.12D-04    CP:  9.94D-01  9.23D-01
 E= -2048.82222025671     Delta-E=        0.002212986854 Rises=F Damp=F
 DIIS: error= 3.25D-03 at cycle   3 NSaved=   3.
 NSaved= 3 IEnMin= 2 EnMin= -2048.82443324356     IErMin= 2 ErrMin= 3.03D-03
 ErrMax= 3.25D-03  0.00D+00 EMaxC= 1.00D-01 BMatC= 8.47D-03 BMatP= 6.23D-03
 IDIUse=3 WtCom= 1.49D-01 WtEn= 8.51D-01
 Coeff-Com: -0.759D-02 0.542D+00 0.466D+00
 Coeff-En:   0.000D+00 0.564D+00 0.436D+00
 Coeff:     -0.113D-02 0.561D+00 0.441D+00
 Gap=     0.101 Goal=   None    Shift=    0.000
 RMSDP=3.79D-04 MaxDP=1.66D-02 DE= 2.21D-03 OVMax= 3.69D-02

 Cycle   4  Pass 0  IDiag  1:
 RMSU=  1.93D-04    CP:  9.92D-01  9.97D-01  4.94D-01
 E= -2048.83052323122     Delta-E=       -0.008302974510 Rises=F Damp=F
 DIIS: error= 5.01D-04 at cycle   4 NSaved=   4.
 NSaved= 4 IEnMin= 4 EnMin= -2048.83052323122     IErMin= 4 ErrMin= 5.01D-04
 ErrMax= 5.01D-04  0.00D+00 EMaxC= 1.00D-01 BMatC= 3.83D-04 BMatP= 6.23D-03
 IDIUse=3 WtCom= 9.95D-01 WtEn= 5.01D-03
 Coeff-Com: -0.963D-02 0.273D+00 0.252D+00 0.485D+00
 Coeff-En:   0.000D+00 0.000D+00 0.000D+00 0.100D+01
 Coeff:     -0.958D-02 0.272D+00 0.251D+00 0.487D+00
 Gap=     0.100 Goal=   None    Shift=    0.000
 RMSDP=1.14D-04 MaxDP=6.13D-03 DE=-8.30D-03 OVMax= 2.03D-02

 Cycle   5  Pass 0  IDiag  1:
 RMSU=  7.77D-05    CP:  9.92D-01  1.01D+00  5.12D-01  5.81D-01
 E= -2048.83094453844     Delta-E=       -0.000421307225 Rises=F Damp=F
 DIIS: error= 2.03D-04 at cycle   5 NSaved=   5.
 NSaved= 5 IEnMin= 5 EnMin= -2048.83094453844     IErMin= 5 ErrMin= 2.03D-04
 ErrMax= 2.03D-04  0.00D+00 EMaxC= 1.00D-01 BMatC= 7.48D-05 BMatP= 3.83D-04
 IDIUse=3 WtCom= 9.98D-01 WtEn= 2.03D-03
 Coeff-Com: -0.508D-02 0.685D-01 0.670D-01 0.320D+00 0.550D+00
 Coeff-En:   0.000D+00 0.000D+00 0.000D+00 0.143D+00 0.857D+00
 Coeff:     -0.507D-02 0.684D-01 0.669D-01 0.319D+00 0.550D+00
 Gap=     0.100 Goal=   None    Shift=    0.000
 RMSDP=4.06D-05 MaxDP=1.27D-03 DE=-4.21D-04 OVMax= 3.30D-03

 Cycle   6  Pass 0  IDiag  1:
 RMSU=  2.83D-05    CP:  9.92D-01  1.01D+00  5.32D-01  6.91D-01  7.99D-01
 E= -2048.83101796382     Delta-E=       -0.000073425381 Rises=F Damp=F
 DIIS: error= 9.37D-05 at cycle   6 NSaved=   6.
 NSaved= 6 IEnMin= 6 EnMin= -2048.83101796382     IErMin= 6 ErrMin= 9.37D-05
 ErrMax= 9.37D-05  0.00D+00 EMaxC= 1.00D-01 BMatC= 8.68D-06 BMatP= 7.48D-05
 IDIUse=1 WtCom= 1.00D+00 WtEn= 0.00D+00
 Coeff-Com: -0.141D-02 0.360D-02 0.362D-02 0.154D+00 0.296D+00 0.544D+00
 Coeff:     -0.141D-02 0.360D-02 0.362D-02 0.154D+00 0.296D+00 0.544D+00
 Gap=     0.100 Goal=   None    Shift=    0.000
 RMSDP=1.55D-05 MaxDP=7.02D-04 DE=-7.34D-05 OVMax= 1.88D-03

 Cycle   7  Pass 0  IDiag  1:
 RMSU=  9.90D-06    CP:  9.92D-01  1.01D+00  5.31D-01  7.15D-01  8.92D-01
                    CP:  7.31D-01
 E= -2048.83102625258     Delta-E=       -0.000008288755 Rises=F Damp=F
 DIIS: error= 4.66D-05 at cycle   7 NSaved=   7.
 NSaved= 7 IEnMin= 7 EnMin= -2048.83102625258     IErMin= 7 ErrMin= 4.66D-05
 ErrMax= 4.66D-05  0.00D+00 EMaxC= 1.00D-01 BMatC= 2.63D-06 BMatP= 8.68D-06
 IDIUse=1 WtCom= 1.00D+00 WtEn= 0.00D+00
 Coeff-Com:  0.192D-04-0.126D-01-0.136D-01 0.463D-01 0.515D-01 0.365D+00
 Coeff-Com:  0.563D+00
 Coeff:      0.192D-04-0.126D-01-0.136D-01 0.463D-01 0.515D-01 0.365D+00
 Coeff:      0.563D+00
 Gap=     0.100 Goal=   None    Shift=    0.000
 RMSDP=7.94D-06 MaxDP=4.00D-04 DE=-8.29D-06 OVMax= 8.35D-04

 Initial convergence to 1.0D-05 achieved.  Increase integral accuracy.
 Cycle   8  Pass 1  IDiag  1:
 E= -2048.83096272418     Delta-E=        0.000063528398 Rises=F Damp=F
 DIIS: error= 8.17D-05 at cycle   1 NSaved=   1.
 NSaved= 1 IEnMin= 1 EnMin= -2048.83096272418     IErMin= 1 ErrMin= 8.17D-05
 ErrMax= 8.17D-05  0.00D+00 EMaxC= 1.00D-01 BMatC= 2.87D-06 BMatP= 2.87D-06
 IDIUse=1 WtCom= 1.00D+00 WtEn= 0.00D+00
 Coeff-Com:  0.100D+01
 Coeff:      0.100D+01
 Gap=     0.100 Goal=   None    Shift=    0.000
 RMSDP=7.94D-06 MaxDP=4.00D-04 DE= 6.35D-05 OVMax= 4.63D-04

 Cycle   9  Pass 1  IDiag  1:
 RMSU=  7.37D-05    CP:  1.00D+00
 E= -2048.83096468767     Delta-E=       -0.000001963495 Rises=F Damp=F
 DIIS: error= 2.96D-05 at cycle   2 NSaved=   2.
 NSaved= 2 IEnMin= 2 EnMin= -2048.83096468767     IErMin= 2 ErrMin= 2.96D-05
 ErrMax= 2.96D-05  0.00D+00 EMaxC= 1.00D-01 BMatC= 9.31D-07 BMatP= 2.87D-06
 IDIUse=1 WtCom= 1.00D+00 WtEn= 0.00D+00
 Coeff-Com:  0.293D+00 0.707D+00
 Coeff:      0.293D+00 0.707D+00
 Gap=     0.100 Goal=   None    Shift=    0.000
 RMSDP=7.95D-06 MaxDP=3.13D-04 DE=-1.96D-06 OVMax= 1.18D-03

 Cycle  10  Pass 1  IDiag  1:
 RMSU=  7.95D-06    CP:  1.00D+00  1.00D+00
 E= -2048.83096424062     Delta-E=        0.000000447052 Rises=F Damp=F
 DIIS: error= 3.64D-05 at cycle   3 NSaved=   3.
 NSaved= 3 IEnMin= 2 EnMin= -2048.83096468767     IErMin= 2 ErrMin= 2.96D-05
 ErrMax= 3.64D-05  0.00D+00 EMaxC= 1.00D-01 BMatC= 1.35D-06 BMatP= 9.31D-07
 IDIUse=1 WtCom= 1.00D+00 WtEn= 0.00D+00
 Coeff-Com: -0.307D-02 0.547D+00 0.456D+00
 Coeff:     -0.307D-02 0.547D+00 0.456D+00
 Gap=     0.100 Goal=   None    Shift=    0.000
 RMSDP=4.72D-06 MaxDP=1.95D-04 DE= 4.47D-07 OVMax= 6.92D-04

 Cycle  11  Pass 1  IDiag  1:
 RMSU=  1.26D-06    CP:  1.00D+00  1.02D+00  4.41D-01
 E= -2048.83096566917     Delta-E=       -0.000001428552 Rises=F Damp=F
 DIIS: error= 4.64D-06 at cycle   4 NSaved=   4.
 NSaved= 4 IEnMin= 4 EnMin= -2048.83096566917     IErMin= 4 ErrMin= 4.64D-06
 ErrMax= 4.64D-06  0.00D+00 EMaxC= 1.00D-01 BMatC= 2.71D-08 BMatP= 9.31D-07
 IDIUse=1 WtCom= 1.00D+00 WtEn= 0.00D+00
 Coeff-Com: -0.770D-02 0.318D+00 0.273D+00 0.416D+00
 Coeff:     -0.770D-02 0.318D+00 0.273D+00 0.416D+00
 Gap=     0.100 Goal=   None    Shift=    0.000
 RMSDP=7.30D-07 MaxDP=4.72D-05 DE=-1.43D-06 OVMax= 1.31D-04

 Cycle  12  Pass 1  IDiag  1:
 RMSU=  4.91D-07    CP:  1.00D+00  1.02D+00  4.75D-01  6.29D-01
 E= -2048.83096569903     Delta-E=       -0.000000029853 Rises=F Damp=F
 DIIS: error= 1.35D-06 at cycle   5 NSaved=   5.
 NSaved= 5 IEnMin= 5 EnMin= -2048.83096569903     IErMin= 5 ErrMin= 1.35D-06
 ErrMax= 1.35D-06  0.00D+00 EMaxC= 1.00D-01 BMatC= 1.69D-09 BMatP= 2.71D-08
 IDIUse=1 WtCom= 1.00D+00 WtEn= 0.00D+00
 Coeff-Com: -0.375D-02 0.128D+00 0.104D+00 0.247D+00 0.524D+00
 Coeff:     -0.375D-02 0.128D+00 0.104D+00 0.247D+00 0.524D+00
 Gap=     0.100 Goal=   None    Shift=    0.000
 RMSDP=1.67D-07 MaxDP=8.38D-06 DE=-2.99D-08 OVMax= 1.83D-05

 Cycle  13  Pass 1  IDiag  1:
 RMSU=  1.58D-07    CP:  1.00D+00  1.02D+00  4.73D-01  6.67D-01  9.96D-01
 E= -2048.83096570048     Delta-E=       -0.000000001452 Rises=F Damp=F
 DIIS: error= 5.02D-07 at cycle   6 NSaved=   6.
 NSaved= 6 IEnMin= 6 EnMin= -2048.83096570048     IErMin= 6 ErrMin= 5.02D-07
 ErrMax= 5.02D-07  0.00D+00 EMaxC= 1.00D-01 BMatC= 3.60D-10 BMatP= 1.69D-09
 IDIUse=1 WtCom= 1.00D+00 WtEn= 0.00D+00
 Coeff-Com: -0.367D-03-0.658D-03-0.826D-02 0.767D-01 0.307D+00 0.625D+00
 Coeff:     -0.367D-03-0.658D-03-0.826D-02 0.767D-01 0.307D+00 0.625D+00
 Gap=     0.100 Goal=   None    Shift=    0.000
 RMSDP=1.06D-07 MaxDP=5.31D-06 DE=-1.45D-09 OVMax= 1.12D-05

 Cycle  14  Pass 1  IDiag  1:
 RMSU=  8.49D-08    CP:  1.00D+00  1.02D+00  4.72D-01  7.04D-01  1.05D+00
                    CP:  7.95D-01
 E= -2048.83096570099     Delta-E=       -0.000000000511 Rises=F Damp=F
 DIIS: error= 2.34D-07 at cycle   7 NSaved=   7.
 NSaved= 7 IEnMin= 7 EnMin= -2048.83096570099     IErMin= 7 ErrMin= 2.34D-07
 ErrMax= 2.34D-07  0.00D+00 EMaxC= 1.00D-01 BMatC= 8.79D-11 BMatP= 3.60D-10
 IDIUse=1 WtCom= 1.00D+00 WtEn= 0.00D+00
 Coeff-Com:  0.429D-03-0.239D-01-0.260D-01 0.116D-01 0.768D-01 0.407D+00
 Coeff-Com:  0.554D+00
 Coeff:      0.429D-03-0.239D-01-0.260D-01 0.116D-01 0.768D-01 0.407D+00
 Coeff:      0.554D+00
 Gap=     0.100 Goal=   None    Shift=    0.000
 RMSDP=5.23D-08 MaxDP=2.18D-06 DE=-5.11D-10 OVMax= 5.76D-06

 Cycle  15  Pass 1  IDiag  1:
 RMSU=  3.36D-08    CP:  1.00D+00  1.02D+00  4.70D-01  7.24D-01  1.09D+00
                    CP:  9.20D-01  8.18D-01
 E= -2048.83096570119     Delta-E=       -0.000000000196 Rises=F Damp=F
 DIIS: error= 6.82D-08 at cycle   8 NSaved=   8.
 NSaved= 8 IEnMin= 8 EnMin= -2048.83096570119     IErMin= 8 ErrMin= 6.82D-08
 ErrMax= 6.82D-08  0.00D+00 EMaxC= 1.00D-01 BMatC= 8.61D-12 BMatP= 8.79D-11
 IDIUse=1 WtCom= 1.00D+00 WtEn= 0.00D+00
 Coeff-Com:  0.298D-03-0.132D-01-0.138D-01-0.187D-02-0.931D-02 0.138D+00
 Coeff-Com:  0.286D+00 0.614D+00
 Coeff:      0.298D-03-0.132D-01-0.138D-01-0.187D-02-0.931D-02 0.138D+00
 Coeff:      0.286D+00 0.614D+00
 Gap=     0.100 Goal=   None    Shift=    0.000
 RMSDP=1.63D-08 MaxDP=5.81D-07 DE=-1.96D-10 OVMax= 1.32D-06

 Cycle  16  Pass 1  IDiag  1:
 RMSU=  1.24D-08    CP:  1.00D+00  1.02D+00  4.70D-01  7.28D-01  1.10D+00
                    CP:  9.53D-01  8.83D-01  9.96D-01
 E= -2048.83096570113     Delta-E=        0.000000000051 Rises=F Damp=F
 DIIS: error= 3.58D-08 at cycle   9 NSaved=   9.
 NSaved= 9 IEnMin= 8 EnMin= -2048.83096570119     IErMin= 9 ErrMin= 3.58D-08
 ErrMax= 3.58D-08  0.00D+00 EMaxC= 1.00D-01 BMatC= 2.22D-12 BMatP= 8.61D-12
 IDIUse=1 WtCom= 1.00D+00 WtEn= 0.00D+00
 Coeff-Com:  0.857D-04-0.300D-02-0.336D-02-0.349D-03-0.184D-01 0.184D-01
 Coeff-Com:  0.738D-01 0.397D+00 0.536D+00
 Coeff:      0.857D-04-0.300D-02-0.336D-02-0.349D-03-0.184D-01 0.184D-01
 Coeff:      0.738D-01 0.397D+00 0.536D+00
 Gap=     0.100 Goal=   None    Shift=    0.000
 RMSDP=7.55D-09 MaxDP=3.48D-07 DE= 5.09D-11 OVMax= 1.09D-06

 SCF Done:  E(RPBE1PBE) =  -2048.83096570     A.U. after   16 cycles
            NFock= 16  Conv=0.76D-08     -V/T= 2.0055
 KE= 2.037720693264D+03 PE=-1.062832022081D+04 EE= 3.644701380979D+03
 Leave Link  502 at Fri Oct 16 13:20:26 2020, MaxMem=   536870912 cpu:       648.0
 (Enter /home/ewapastorczak/software/g09d01/g09/l701.exe)
 Compute integral first derivatives.
 ... and contract with generalized density number  0.
 R6Disp: Adding Grimme-D3(BJ) dispersion energy 1st derivatives to the gradient.
   1 Symmetry operations used in ECPInt.
 ECPInt:  NShTT=   19306 NPrTT=   73540 LenC2=   17485 LenP2D=   45167.
 LDataN:  DoStor=T MaxTD1= 5 Len=  102
 Leave Link  701 at Fri Oct 16 13:20:26 2020, MaxMem=   536870912 cpu:         1.9
 (Enter /home/ewapastorczak/software/g09d01/g09/l702.exe)
 L702 exits ... SP integral derivatives will be done elsewhere.
 Leave Link  702 at Fri Oct 16 13:20:26 2020, MaxMem=   536870912 cpu:         0.2
 (Enter /home/ewapastorczak/software/g09d01/g09/l703.exe)
 Compute integral first derivatives, UseDBF=F ICtDFT=           0.
 Integral derivatives from FoFJK, PRISM(SPDF).
 Calling FoFJK, ICntrl=      2127 FMM=F ISym2X=0 I1Cent= 0 IOpClX= 0 NMat=1 NMatS=1 NMatT=0.
 FoFJK:  IHMeth= 1 ICntrl=    2127 DoSepK=F KAlg= 0 I1Cent=   0 FoldK=F
 IRaf=         0 NMat=   1 IRICut=       1 DoRegI=T DoRafI=F ISym2E= 0.
 FoFCou: FMM=F IPFlag=           0 FMFlag=      100000 FMFlg1=         800
         NFxFlg=           0 DoJE=F BraDBF=F KetDBF=F FulRan=T
         wScrn=  0.000000 ICntrl=    2127 IOpCl=  0 I1Cent=           0 NGrid=           0
         NMat0=    1 NMatS0=      1 NMatT0=    0 NMatD0=    1 NMtDS0=    0 NMtDT0=    0
 Symmetry not used in FoFCou.
 Leave Link  703 at Fri Oct 16 13:20:43 2020, MaxMem=   536870912 cpu:       129.4
 (Enter /home/ewapastorczak/software/g09d01/g09/l716.exe)
 Dipole        =-2.48302169D+00 1.18638562D+00-2.56996406D-01
 ***** Axes restored to original set *****
 -------------------------------------------------------------------
 Center     Atomic                   Forces (Hartrees/Bohr)
 Number     Number              X              Y              Z
 -------------------------------------------------------------------
      1        6           0.006023795   -0.001908607   -0.049478805
      2        6          -0.075636412   -0.005021730    0.067818525
      3        6           0.106568356   -0.062080693   -0.008073322
      4       16          -0.124783958    0.049877351   -0.020067230
      5        6           0.061929881    0.052811592    0.054391107
      6        6          -0.016834197   -0.008499469    0.016891576
      7        6          -0.007615973   -0.002180487   -0.010751194
      8        6          -0.001200865    0.009307585    0.005127621
      9        6           0.015369842    0.000092483    0.001892921
     10        6          -0.003995281   -0.003927039   -0.001565361
     11        9           0.003478208    0.000924175    0.001978066
     12        9           0.001918364    0.001894037   -0.000710858
     13        9          -0.003262334    0.000196000    0.001022055
     14        9          -0.005171294    0.000112215   -0.001155494
     15        9           0.001699857   -0.000781080    0.001014496
     16        9           0.000253728   -0.000006618    0.001091732
     17        6          -0.002267639   -0.043572953   -0.026499345
     18        6           0.008883466    0.009265996    0.014748507
     19        6          -0.004253581    0.016186541   -0.005181356
     20        1           0.001550022    0.001613964    0.001223342
     21        1           0.001421055   -0.000723107    0.003411693
     22        1           0.000623887   -0.002000814    0.004434029
     23        6           0.013867707    0.005951289   -0.003986187
     24       16           0.000902784    0.001623592   -0.005911847
     25        6          -0.008902727   -0.008229272   -0.004099930
     26        6          -0.003977533    0.005907772   -0.002950616
     27        6           0.004679676   -0.000430466    0.004939423
     28        1           0.000046535   -0.001195824   -0.000267530
     29        1          -0.000031848    0.001383353   -0.000327764
     30        1           0.000702072    0.000812811   -0.000218663
     31        1           0.001076561   -0.001909891    0.001218738
     32        1          -0.001059699   -0.000221383   -0.002091395
     33        1           0.000946119   -0.000241841   -0.000470148
     34        1          -0.001847294   -0.002555187   -0.003960528
     35        1           0.016218784   -0.007888094   -0.008489568
     36        6           0.012346688   -0.003921091   -0.025586982
     37        1          -0.000026499   -0.001764899    0.000937750
     38        1           0.000523219   -0.000712132    0.000622202
     39        1          -0.000163474    0.001811920   -0.000919660
 -------------------------------------------------------------------
 Cartesian Forces:  Max     0.124783958 RMS     0.023130165
 Leave Link  716 at Fri Oct 16 13:20:43 2020, MaxMem=   536870912 cpu:         0.3
 (Enter /home/ewapastorczak/software/g09d01/g09/l103.exe)

 GradGradGradGradGradGradGradGradGradGradGradGradGradGradGradGradGradGrad
 Berny optimization.
 Using GEDIIS/GDIIS optimizer.
 FormGI is forming the generalized inverse of G from B-inverse, IUseBI=4.
 Internal  Forces:  Max     0.100312514 RMS     0.010214836
 Search for a local minimum.
 Step number   3 out of a maximum of  234
 All quantities printed in internal units (Hartrees-Bohrs-Radians)
 RMS Force = .10215D-01 SwitMx=.10000D-02 MixMth= 1
 Mixed Optimization -- RFO/linear search
 Update second derivatives using D2CorX and points    2    3
 ITU=  0  1  0
 Use linear search instead of GDIIS.
 Linear search step of   0.582 exceeds DXMaxT=   0.505 but not scaled.
 Quartic linear search produced a step of  0.96997.
 Iteration  1 RMS(Cart)=  0.05838063 RMS(Int)=  0.01193407
 Iteration  2 RMS(Cart)=  0.01745461 RMS(Int)=  0.00127827
 Iteration  3 RMS(Cart)=  0.00031742 RMS(Int)=  0.00126512
 Iteration  4 RMS(Cart)=  0.00000038 RMS(Int)=  0.00126512
 ITry= 1 IFail=0 DXMaxC= 4.49D-01 DCOld= 1.00D+10 DXMaxT= 5.05D-01 DXLimC= 3.00D+00 Rises=F
 Variable       Old X    -DE/DX   Delta X   Delta X   Delta X     New X
                                 (Linear)    (Quad)   (Total)
    R1        2.81207  -0.00622  -0.00956   0.00000  -0.01391   2.79816
    R2        2.93367  -0.00184   0.04008   0.00000   0.03886   2.97254
    R3        2.60660  -0.01128   0.01120   0.00000   0.01083   2.61743
    R4        2.80344  -0.05768  -0.02982   0.00000  -0.03200   2.77144
    R5        2.89959  -0.00514  -0.01889   0.00000  -0.01889   2.88070
    R6        2.96152   0.10031   0.32272   0.00000   0.32521   3.28673
    R7        2.07860  -0.00358  -0.00028   0.00000  -0.00028   2.07832
    R8        3.17388   0.06761   0.34861   0.00000   0.35238   3.52626
    R9        2.99215  -0.01305   0.03538   0.00000   0.03538   3.02753
   R10        2.99918  -0.01144   0.01835   0.00000   0.01835   3.01753
   R11        2.82466   0.00206  -0.00195   0.00000  -0.00210   2.82256
   R12        2.71132   0.00528   0.07554   0.00000   0.07522   2.78654
   R13        2.93549   0.00050  -0.00279   0.00000  -0.00279   2.93270
   R14        2.55305  -0.00122   0.00280   0.00000   0.00280   2.55585
   R15        2.55398  -0.00103   0.00363   0.00000   0.00363   2.55761
   R16        2.83247  -0.00037  -0.01228   0.00000  -0.01221   2.82027
   R17        2.55146  -0.00625  -0.04635   0.00000  -0.04614   2.50531
   R18        2.94048  -0.00076  -0.00564   0.00000  -0.00547   2.93501
   R19        2.53177  -0.00198  -0.01346   0.00000  -0.01346   2.51831
   R20        2.53098  -0.00067  -0.01540   0.00000  -0.01540   2.51559
   R21        2.54639   0.00092  -0.00184   0.00000  -0.00184   2.54456
   R22        2.54069  -0.00068  -0.00633   0.00000  -0.00633   2.53435
   R23        2.83980   0.00606   0.08060   0.00000   0.08138   2.92118
   R24        2.96805  -0.00613   0.04689   0.00000   0.04689   3.01494
   R25        2.81809   0.00128   0.15457   0.00000   0.15439   2.97248
   R26        3.31455  -0.00237   0.02514   0.00000   0.02548   3.34003
   R27        2.07807   0.00090   0.00750   0.00000   0.00750   2.08557
   R28        2.08066  -0.00176   0.00874   0.00000   0.00874   2.08940
   R29        2.07813  -0.00004   0.00758   0.00000   0.00758   2.08571
   R30        2.07520   0.00045   0.00299   0.00000   0.00299   2.07819
   R31        2.08074   0.00023   0.00960   0.00000   0.00960   2.09035
   R32        2.07810  -0.00032   0.00002   0.00000   0.00002   2.07812
   R33        3.34109   0.00300   0.02691   0.00000   0.02675   3.36784
   R34        2.54521  -0.00443  -0.02487   0.00000  -0.02526   2.51996
   R35        2.81800  -0.00196  -0.01230   0.00000  -0.01230   2.80570
   R36        2.06722  -0.00076   0.00735   0.00000   0.00735   2.07457
   R37        2.07461   0.00017   0.00674   0.00000   0.00674   2.08135
   R38        2.08059   0.00048   0.01081   0.00000   0.01081   2.09140
   R39        2.07983   0.00069   0.01027   0.00000   0.01027   2.09010
   R40        2.07625  -0.00018   0.01023   0.00000   0.01023   2.08648
   R41        2.07953   0.00032   0.01004   0.00000   0.01004   2.08957
   R42        2.08052  -0.00066   0.01007   0.00000   0.01007   2.09059
    A1        1.97062   0.01464   0.06449   0.00000   0.05902   2.02964
    A2        2.20022  -0.00627  -0.01388   0.00000  -0.01055   2.18967
    A3        2.07382  -0.00713  -0.04718   0.00000  -0.04501   2.02882
    A4        1.83802   0.01152   0.04705   0.00000   0.03985   1.87787
    A5        2.02794   0.00577   0.01926   0.00000   0.01894   2.04688
    A6        1.95397   0.00327   0.00497   0.00000   0.00584   1.95981
    A7        2.02760   0.01414   0.02749   0.00000   0.02699   2.05460
    A8        2.30741  -0.02460  -0.10831   0.00000  -0.10886   2.19855
    A9        1.92359   0.01226   0.08726   0.00000   0.08817   2.01176
   A10        1.74149  -0.04022  -0.12646   0.00000  -0.11500   1.62649
   A11        1.83873  -0.00049  -0.01245   0.00000  -0.01104   1.82769
   A12        1.98853   0.00410   0.02186   0.00000   0.02066   2.00919
   A13        1.86294  -0.00316  -0.01861   0.00000  -0.01807   1.84487
   A14        2.07687  -0.01026  -0.02071   0.00000  -0.02089   2.05598
   A15        1.79827   0.00917   0.04025   0.00000   0.04006   1.83833
   A16        1.87941   0.00155  -0.00957   0.00000  -0.00899   1.87042
   A17        2.22631  -0.00281  -0.02476   0.00000  -0.02423   2.20208
   A18        2.10799   0.00642   0.03146   0.00000   0.03079   2.13877
   A19        1.92831  -0.00349  -0.00676   0.00000  -0.00660   1.92171
   A20        1.81614   0.00339   0.00036   0.00000   0.00021   1.81635
   A21        1.97782   0.00193   0.01546   0.00000   0.01553   1.99336
   A22        1.95015   0.00022   0.01268   0.00000   0.01260   1.96275
   A23        1.93471  -0.00283  -0.00965   0.00000  -0.00962   1.92509
   A24        1.92160  -0.00345  -0.01749   0.00000  -0.01757   1.90402
   A25        1.86438   0.00048  -0.00202   0.00000  -0.00269   1.86169
   A26        1.93826  -0.00021  -0.01382   0.00000  -0.01391   1.92434
   A27        2.13686  -0.00293   0.00284   0.00000   0.00265   2.13951
   A28        2.20640   0.00314   0.01095   0.00000   0.01123   2.21762
   A29        1.86408  -0.00210   0.01294   0.00000   0.01298   1.87706
   A30        1.94676   0.00066  -0.00572   0.00000  -0.00573   1.94103
   A31        1.91612  -0.00065  -0.00680   0.00000  -0.00669   1.90943
   A32        1.94697   0.00006  -0.00691   0.00000  -0.00682   1.94015
   A33        1.91542  -0.00039  -0.00825   0.00000  -0.00827   1.90715
   A34        1.87480   0.00236   0.01404   0.00000   0.01400   1.88880
   A35        1.80505   0.00259   0.00840   0.00000   0.00842   1.81347
   A36        1.95568   0.00042   0.00622   0.00000   0.00635   1.96203
   A37        1.97717  -0.00056  -0.00093   0.00000  -0.00096   1.97621
   A38        1.91968  -0.00172  -0.01266   0.00000  -0.01265   1.90704
   A39        1.93512  -0.00122  -0.00386   0.00000  -0.00398   1.93114
   A40        1.87155   0.00040   0.00219   0.00000   0.00208   1.87363
   A41        1.91245  -0.00116  -0.01172   0.00000  -0.01231   1.90014
   A42        1.81271   0.01091   0.03465   0.00000   0.03451   1.84722
   A43        2.07916  -0.00452  -0.00752   0.00000  -0.00709   2.07207
   A44        1.86135   0.00052   0.01074   0.00000   0.01077   1.87212
   A45        1.86013   0.00008  -0.00132   0.00000  -0.00147   1.85867
   A46        1.92803  -0.00537  -0.02247   0.00000  -0.02253   1.90551
   A47        2.14776  -0.00412  -0.01139   0.00000  -0.01130   2.13646
   A48        2.17982   0.00549   0.05569   0.00000   0.05494   2.23475
   A49        1.94870  -0.00121  -0.04439   0.00000  -0.04370   1.90500
   A50        1.91512  -0.00074  -0.00458   0.00000  -0.00463   1.91049
   A51        1.96329  -0.00270   0.00535   0.00000   0.00536   1.96866
   A52        1.96470  -0.00558  -0.01814   0.00000  -0.01819   1.94651
   A53        1.85021   0.00318   0.00207   0.00000   0.00208   1.85229
   A54        1.86576   0.00351   0.01097   0.00000   0.01086   1.87662
   A55        1.89877   0.00317   0.00596   0.00000   0.00598   1.90475
   A56        1.94109  -0.00234  -0.00323   0.00000  -0.00334   1.93775
   A57        1.90863   0.00100  -0.00609   0.00000  -0.00619   1.90244
   A58        1.96599  -0.00559  -0.02620   0.00000  -0.02641   1.93959
   A59        1.87604   0.00171   0.00783   0.00000   0.00783   1.88387
   A60        1.90268   0.00277   0.01344   0.00000   0.01324   1.91592
   A61        1.86579   0.00299   0.01693   0.00000   0.01673   1.88251
   A62        1.59674  -0.00048   0.05260   0.00000   0.05297   1.64971
   A63        1.97578   0.00242  -0.00417   0.00000  -0.00472   1.97106
   A64        2.09687  -0.00666  -0.00513   0.00000  -0.00483   2.09205
   A65        2.20526   0.00435   0.00966   0.00000   0.00990   2.21515
   A66        2.00768  -0.00133  -0.00540   0.00000  -0.00608   2.00160
   A67        2.13538  -0.00052   0.01215   0.00000   0.01242   2.14780
   A68        2.10998   0.00213  -0.00586   0.00000  -0.00554   2.10443
   A69        1.93393  -0.00183  -0.00558   0.00000  -0.00558   1.92835
   A70        1.94117   0.00182   0.00553   0.00000   0.00554   1.94671
   A71        1.92695  -0.00009  -0.00291   0.00000  -0.00291   1.92404
   A72        1.88749   0.00045   0.00216   0.00000   0.00218   1.88966
   A73        1.89100   0.00078   0.00377   0.00000   0.00375   1.89475
   A74        1.88155  -0.00111  -0.00282   0.00000  -0.00282   1.87873
   A75        1.94250   0.00307   0.00229   0.00000   0.00228   1.94478
   A76        1.93114   0.00161   0.00581   0.00000   0.00580   1.93694
   A77        1.93488  -0.00344  -0.00171   0.00000  -0.00171   1.93317
   A78        1.87569  -0.00162  -0.00354   0.00000  -0.00356   1.87213
   A79        1.88811  -0.00027  -0.00235   0.00000  -0.00235   1.88576
   A80        1.88944   0.00062  -0.00077   0.00000  -0.00077   1.88867
    D1       -0.01247   0.00634   0.01499   0.00000   0.01736   0.00489
    D2       -2.18570  -0.01083  -0.03746   0.00000  -0.03775  -2.22346
    D3       -2.85349   0.00239   0.00872   0.00000   0.01001  -2.84348
    D4        1.25647  -0.01478  -0.04372   0.00000  -0.04511   1.21136
    D5       -0.06182  -0.00895  -0.01753   0.00000  -0.01809  -0.07991
    D6       -2.36930   0.00204   0.00369   0.00000   0.00346  -2.36584
    D7        1.84186  -0.00017   0.01494   0.00000   0.01491   1.85677
    D8        2.80308  -0.00552  -0.00674   0.00000  -0.00700   2.79608
    D9        0.49561   0.00548   0.01448   0.00000   0.01455   0.51016
   D10       -1.57642   0.00327   0.02572   0.00000   0.02600  -1.55042
   D11       -0.62775   0.00903   0.02904   0.00000   0.02801  -0.59974
   D12        2.75189   0.00874   0.02945   0.00000   0.02865   2.78054
   D13        2.83038   0.00155   0.00437   0.00000   0.00457   2.83496
   D14       -0.07316   0.00126   0.00478   0.00000   0.00521  -0.06795
   D15        0.09317  -0.00154  -0.00707   0.00000  -0.00785   0.08532
   D16       -2.78484  -0.01387  -0.05910   0.00000  -0.05671  -2.84155
   D17        2.31218   0.01606   0.05093   0.00000   0.05098   2.36316
   D18       -0.56582   0.00373  -0.00110   0.00000   0.00212  -0.56370
   D19       -1.14447   0.01150   0.04145   0.00000   0.03940  -1.10507
   D20        3.05448   0.01047   0.04059   0.00000   0.03853   3.09301
   D21        0.95794   0.01089   0.03886   0.00000   0.03680   0.99474
   D22        3.02626  -0.01117  -0.03839   0.00000  -0.03633   2.98993
   D23        0.94202  -0.01220  -0.03925   0.00000  -0.03720   0.90482
   D24       -1.15452  -0.01179  -0.04099   0.00000  -0.03893  -1.19345
   D25       -0.12425  -0.00114   0.00703   0.00000   0.00586  -0.11839
   D26        2.81020   0.00282   0.01491   0.00000   0.02113   2.83133
   D27        0.10326   0.00292   0.00000   0.00000   0.00076   0.10402
   D28        2.35967  -0.00009   0.00184   0.00000   0.00270   2.36237
   D29       -1.84666   0.00301   0.00895   0.00000   0.00929  -1.83737
   D30       -0.66663  -0.00942  -0.02967   0.00000  -0.02939  -0.69602
   D31        1.31668  -0.00390  -0.00518   0.00000  -0.00518   1.31150
   D32       -2.81357  -0.00495  -0.01102   0.00000  -0.01115  -2.82473
   D33       -2.85265  -0.00317  -0.01381   0.00000  -0.01386  -2.86651
   D34       -0.86934   0.00234   0.01068   0.00000   0.01035  -0.85899
   D35        1.28359   0.00130   0.00485   0.00000   0.00438   1.28796
   D36        1.39598  -0.00986  -0.04602   0.00000  -0.04581   1.35017
   D37       -2.90389  -0.00434  -0.02153   0.00000  -0.02160  -2.92549
   D38       -0.75096  -0.00539  -0.02737   0.00000  -0.02758  -0.77854
   D39       -2.83895   0.00109   0.00453   0.00000   0.00408  -2.83486
   D40        1.37498  -0.00022   0.00071   0.00000   0.00037   1.37535
   D41       -0.69696  -0.00112   0.00030   0.00000  -0.00010  -0.69706
   D42       -0.90697   0.00315   0.00104   0.00000   0.00125  -0.90572
   D43       -2.97623   0.00184  -0.00278   0.00000  -0.00246  -2.97869
   D44        1.23502   0.00094  -0.00319   0.00000  -0.00293   1.23209
   D45        1.30238  -0.00286  -0.00533   0.00000  -0.00525   1.29713
   D46       -0.76687  -0.00417  -0.00915   0.00000  -0.00897  -0.77584
   D47       -2.83882  -0.00507  -0.00956   0.00000  -0.00943  -2.84825
   D48       -3.13190  -0.00010   0.00151   0.00000   0.00174  -3.13016
   D49        1.04819   0.00010   0.00463   0.00000   0.00484   1.05303
   D50       -1.05908  -0.00208  -0.01263   0.00000  -0.01272  -1.07181
   D51       -0.20830   0.00131   0.00574   0.00000   0.00586  -0.20243
   D52       -2.31139   0.00151   0.00886   0.00000   0.00896  -2.30242
   D53        1.86452  -0.00068  -0.00840   0.00000  -0.00860   1.85592
   D54        2.92948  -0.00143  -0.00695   0.00000  -0.00715   2.92233
   D55       -0.15363  -0.00167  -0.00663   0.00000  -0.00684  -0.16047
   D56       -0.01121  -0.00150  -0.00318   0.00000  -0.00338  -0.01460
   D57       -3.09433  -0.00174  -0.00286   0.00000  -0.00306  -3.09739
   D58        0.34147  -0.00079  -0.00213   0.00000  -0.00227   0.33920
   D59        2.47296  -0.00168  -0.00559   0.00000  -0.00568   2.46727
   D60       -1.73420   0.00125   0.00388   0.00000   0.00380  -1.73039
   D61        2.47331   0.00206   0.01145   0.00000   0.01126   2.48457
   D62       -1.67839   0.00117   0.00800   0.00000   0.00785  -1.67054
   D63        0.39765   0.00410   0.01746   0.00000   0.01733   0.41498
   D64       -1.75078  -0.00125  -0.00852   0.00000  -0.00844  -1.75922
   D65        0.38071  -0.00214  -0.01198   0.00000  -0.01185   0.36886
   D66        2.45674   0.00079  -0.00251   0.00000  -0.00237   2.45437
   D67        0.22457   0.00107  -0.00022   0.00000  -0.00004   0.22453
   D68       -1.84217   0.00138   0.00681   0.00000   0.00684  -1.83533
   D69        2.32069   0.00095  -0.00004   0.00000   0.00000   2.32069
   D70       -2.97836   0.00107  -0.00092   0.00000  -0.00079  -2.97915
   D71        1.23808   0.00137   0.00610   0.00000   0.00609   1.24417
   D72       -0.88224   0.00094  -0.00075   0.00000  -0.00075  -0.88299
   D73       -0.09481  -0.00156  -0.00558   0.00000  -0.00607  -0.10087
   D74        2.91014  -0.00009  -0.00971   0.00000  -0.01020   2.89995
   D75        3.11462  -0.00168  -0.00432   0.00000  -0.00476   3.10986
   D76       -0.16361  -0.00021  -0.00844   0.00000  -0.00889  -0.17251
   D77       -0.34547   0.00014  -0.00157   0.00000  -0.00166  -0.34713
   D78        1.74610   0.00124   0.00433   0.00000   0.00425   1.75035
   D79       -2.47008  -0.00011  -0.00348   0.00000  -0.00347  -2.47355
   D80       -2.47683   0.00066   0.00113   0.00000   0.00107  -2.47576
   D81       -0.38526   0.00176   0.00703   0.00000   0.00698  -0.37827
   D82        1.68175   0.00041  -0.00079   0.00000  -0.00074   1.68101
   D83        1.73064  -0.00206  -0.00663   0.00000  -0.00672   1.72392
   D84       -2.46097  -0.00096  -0.00073   0.00000  -0.00081  -2.46178
   D85       -0.39396  -0.00231  -0.00855   0.00000  -0.00853  -0.40249
   D86        0.50083   0.00555   0.01406   0.00000   0.01387   0.51470
   D87       -2.52026   0.00373   0.01102   0.00000   0.01061  -2.50965
   D88       -1.45081  -0.00682  -0.02603   0.00000  -0.02582  -1.47663
   D89        1.81128  -0.00863  -0.02908   0.00000  -0.02907   1.78221
   D90        2.77248  -0.00091  -0.00477   0.00000  -0.00436   2.76813
   D91       -0.24861  -0.00273  -0.00782   0.00000  -0.00761  -0.25622
   D92       -3.06994  -0.00091   0.00118   0.00000   0.00078  -3.06916
   D93        1.15819  -0.00271  -0.00174   0.00000  -0.00211   1.15607
   D94       -0.99450  -0.00056   0.00016   0.00000  -0.00017  -0.99467
   D95       -1.05025   0.00293   0.00738   0.00000   0.00772  -1.04253
   D96       -3.10531   0.00112   0.00445   0.00000   0.00483  -3.10048
   D97        1.02519   0.00328   0.00636   0.00000   0.00677   1.03195
   D98        0.96446   0.00058   0.00045   0.00000   0.00041   0.96487
   D99       -1.09060  -0.00122  -0.00248   0.00000  -0.00248  -1.09309
   D100       3.03989   0.00093  -0.00058   0.00000  -0.00054   3.03935
   D101       2.42924  -0.00411  -0.01517   0.00000  -0.01494   2.41430
   D102      -0.97189  -0.00262  -0.01253   0.00000  -0.01259  -0.98448
   D103       0.25673   0.00076   0.00787   0.00000   0.00815   0.26489
   D104       3.13879   0.00225   0.01050   0.00000   0.01050  -3.13389
   D105      -1.75873   0.00283   0.00742   0.00000   0.00757  -1.75116
   D106       1.12332   0.00431   0.01005   0.00000   0.00992   1.13325
   D107      -2.86588   0.00180   0.01618   0.00000   0.01674  -2.84915
   D108       0.15256   0.00285   0.01382   0.00000   0.01416   0.16672
   D109      -0.00197  -0.00254  -0.00956   0.00000  -0.01011  -0.01208
   D110      -3.04023  -0.00392  -0.01368   0.00000  -0.01418  -3.05441
   D111      -0.15428   0.00125   0.00471   0.00000   0.00430  -0.14998
   D112      -3.04046   0.00021  -0.00084   0.00000  -0.00091  -3.04136
   D113       2.87632   0.00195   0.00797   0.00000   0.00759   2.88391
   D114      -0.00985   0.00091   0.00243   0.00000   0.00238  -0.00748
   D115      -3.06783   0.00031   0.00059   0.00000   0.00058  -3.06724
   D116      -0.96774   0.00086   0.00328   0.00000   0.00326  -0.96447
   D117       1.12024   0.00059   0.00143   0.00000   0.00140   1.12164
   D118       0.19176  -0.00102  -0.00303   0.00000  -0.00300   0.18876
   D119       2.29185  -0.00047  -0.00034   0.00000  -0.00032   2.29153
   D120      -1.90336  -0.00074  -0.00219   0.00000  -0.00219  -1.90554
         Item               Value     Threshold  Converged?
 Maximum Force            0.100313     0.000450     NO 
 RMS     Force            0.010215     0.000300     NO 
 Maximum Displacement     0.449190     0.001800     NO 
 RMS     Displacement     0.071329     0.001200     NO 
 Predicted change in Energy=-1.408037D-02
 Lowest energy point so far.  Saving SCF results.
 GradGradGradGradGradGradGradGradGradGradGradGradGradGradGradGradGradGrad

 Leave Link  103 at Fri Oct 16 13:20:43 2020, MaxMem=   536870912 cpu:         0.5
 (Enter /home/ewapastorczak/software/g09d01/g09/l202.exe)
                          Input orientation:                          
 ---------------------------------------------------------------------
 Center     Atomic      Atomic             Coordinates (Angstroms)
 Number     Number       Type             X           Y           Z
 ---------------------------------------------------------------------
      1          6           0       -0.601791   -1.548109   -0.018043
      2          6           0       -0.797981   -2.963286   -0.407043
      3          6           0       -2.242323   -3.205226   -0.485834
      4         16           0       -3.303803   -1.846210   -0.259182
      5          6           0       -1.907337   -0.700739    0.209636
      6          6           0        0.576345   -0.832894   -0.155618
      7          6           0        1.959874   -1.377251   -0.012543
      8          6           0        0.611415    0.641083   -0.178448
      9          6           0        2.875730   -0.147143   -0.250222
     10          6           0        2.014851    1.126898   -0.031239
     11          9           0        2.261407   -2.362925   -0.888204
     12          9           0        2.195388   -1.871995    1.225008
     13          9           0        3.927377   -0.163679    0.568114
     14          9           0        3.323436   -0.164771   -1.503744
     15          9           0        2.260281    1.623374    1.196115
     16          9           0        2.341661    2.076900   -0.919666
     17          6           0       -1.890529    0.762701   -0.442120
     18          6           0       -0.486860    1.380405   -0.247890
     19          6           0       -2.098997    0.544080   -2.008699
     20          1           0       -2.022686    1.514493   -2.528782
     21          1           0       -3.098486    0.140977   -2.255719
     22          1           0       -1.326138   -0.121034   -2.431173
     23          6           0       -2.029398   -0.511274    1.790459
     24         16           0       -0.652676    3.115007    0.048082
     25          6           0       -2.424596    3.057696    0.230283
     26          6           0       -2.923777    1.831256    0.072488
     27          6           0       -3.191418    4.317555    0.400880
     28          1           0       -4.256995    4.099725    0.574611
     29          1           0       -2.814445    4.909986    1.256305
     30          1           0       -3.103559    4.944726   -0.505899
     31          1           0       -4.009179    1.666796    0.065223
     32          1           0       -3.048406   -0.210479    2.074275
     33          1           0       -1.336112    0.288475    2.111949
     34          1           0       -1.751585   -1.432574    2.322763
     35          1           0       -2.733321   -4.189337   -0.486668
     36          6           0       -0.078810   -4.021706    0.421411
     37          1           0        1.017706   -3.917034    0.345467
     38          1           0       -0.336236   -5.039200    0.073382
     39          1           0       -0.357712   -3.940506    1.488885
 ---------------------------------------------------------------------
                    Distance matrix (angstroms):
                    1          2          3          4          5
     1  C    0.000000
     2  C    1.480722   0.000000
     3  C    2.378278   1.466583   0.000000
     4  S    2.729080   2.747520   1.739262   0.000000
     5  C    1.572998   2.594240   2.620753   1.866015   0.000000
     6  C    1.385087   2.547657   3.698904   4.011619   2.513872
     7  C    2.567363   3.205760   4.606946   5.290279   3.932220
     8  C    2.508020   3.876871   4.799208   4.639189   2.880140
     9  C    3.756297   4.631566   5.966728   6.408863   4.836906
    10  C    3.742012   4.978238   6.090770   6.097492   4.333801
    11  F    3.101453   3.154648   4.599452   5.624431   4.620232
    12  F    3.078034   3.579772   4.939410   5.696015   4.385792
    13  F    4.772168   5.578327   6.958951   7.470294   5.870334
    14  F    4.419088   5.101031   6.423253   6.949566   5.530273
    15  F    4.441164   5.741126   6.813058   6.716765   4.872748
    16  F    4.755789   5.960168   7.007280   6.906395   5.200441
    17  C    2.679651   3.883024   3.983731   2.972748   1.602101
    18  C    2.939768   4.357726   4.915921   4.283263   2.560907
    19  C    3.252937   4.069345   4.049316   3.197789   2.550945
    20  H    4.207409   5.104134   5.147584   4.252843   3.524130
    21  H    3.754156   4.283267   3.881054   2.824399   2.864489
    22  H    2.895586   3.529086   3.759784   3.406602   2.765452
    23  C    2.526611   3.515361   3.533302   2.758113   1.596808
    24  S    4.663862   6.097040   6.538913   5.633521   4.019974
    25  C    4.959609   6.269313   6.306364   5.006084   3.793918
    26  C    4.101210   5.266554   5.112949   3.711898   2.731842
    27  C    6.425549   7.706616   7.634087   6.200026   5.183505
    28  H    6.753501   7.925563   7.651519   6.079303   5.357103
    29  H    6.944551   8.295858   8.319798   6.941352   5.779152
    30  H    6.975224   8.237846   8.195354   6.798366   5.814999
    31  H    4.685386   5.654422   5.211722   3.597778   3.169199
    32  H    3.486111   4.335816   4.021496   2.861095   2.240373
    33  H    2.906739   4.148356   4.446981   3.748460   2.218927
    34  H    2.610506   3.271739   3.357280   3.040874   2.241683
    35  H    3.426239   2.292397   1.099798   2.422280   3.652041
    36  C    2.566185   1.524400   2.484053   3.949248   3.796996
    37  H    2.892528   2.184635   3.438826   4.830047   4.349584
    38  H    3.502370   2.180238   2.703581   4.371754   4.616185
    39  H    2.837951   2.177920   2.826996   4.015129   3.812335
                    6          7          8          9         10
     6  C    0.000000
     7  C    1.493635   0.000000
     8  C    1.474571   2.433010   0.000000
     9  C    2.401327   1.551918   2.398660   0.000000
    10  C    2.434246   2.504822   1.492420   1.553141   0.000000
    11  F    2.391047   1.352500   3.500042   2.386231   3.601949
    12  F    2.367944   1.353430   3.285456   2.369448   3.256395
    13  F    3.493000   2.383482   3.492935   1.332632   2.383814
    14  F    3.132146   2.356499   3.124239   1.331191   2.355647
    15  F    3.270485   3.248822   2.360736   2.367572   1.346522
    16  F    3.488124   3.591628   2.367430   2.383222   1.341123
    17  C    2.951860   4.426007   2.518738   4.856116   3.943787
    18  C    2.457156   3.694125   1.325755   3.693294   2.523838
    19  C    3.533755   4.914325   3.271936   5.321460   4.601497
    20  H    4.230496   5.527606   3.636675   5.652198   4.763366
    21  H    4.343182   5.737932   4.281183   6.308429   5.662734
    22  H    3.050301   4.269160   3.067525   4.734229   4.298747
    23  C    3.268112   4.462625   3.489758   5.325152   4.728439
    24  S    4.139796   5.197064   2.787389   4.814587   3.327847
    25  C    4.928617   6.241097   3.901851   6.212514   4.848202
    26  C    4.404610   5.843954   3.738591   6.136162   4.989682
    27  C    6.405690   7.690094   5.321053   7.560935   6.121459
    28  H    6.944432   8.306110   6.019195   8.342181   6.967123
    29  H    6.817012   7.995839   5.658495   7.760300   6.268303
    30  H    6.858956   8.114748   5.694698   7.857759   6.403064
    31  H    5.227261   6.700886   4.739341   7.126840   6.048945
    32  H    4.301006   5.549688   4.381120   6.364172   5.644319
    33  H    3.171250   4.260474   3.027063   4.848631   4.065115
    34  H    3.452716   4.385389   4.017447   5.448359   5.126233
    35  H    4.725378   5.491694   5.883470   6.917853   7.142472
    36  C    3.306162   3.367148   4.751615   4.918600   5.576417
    37  H    3.155599   2.732462   4.606083   4.244900   5.155333
    38  H    4.310250   4.323121   5.764294   5.861200   6.599949
    39  H    3.637871   3.767727   4.970932   5.279133   5.798139
                   11         12         13         14         15
    11  F    0.000000
    12  F    2.170492   0.000000
    13  F    3.119775   2.519848   0.000000
    14  F    2.517672   3.410747   2.158087   0.000000
    15  F    4.498328   3.496090   2.523321   3.408372   0.000000
    16  F    4.440661   4.496086   3.122207   2.515973   2.165372
    17  C    5.216043   5.139617   5.977188   5.401174   4.544644
    18  C    4.687803   4.465646   4.747162   4.299197   3.113032
    19  C    5.359041   5.893728   6.592274   5.491833   5.517156
    20  H    6.006607   6.584178   6.914497   5.696635   5.677193
    21  H    6.071909   6.647753   7.578231   6.473023   6.544390
    22  H    4.503034   5.369793   6.049542   4.741369   5.390972
    23  C    5.386543   4.474384   6.090822   6.294813   4.828179
    24  S    6.275049   5.862321   5.656598   5.382804   3.468179
    25  C    7.252087   6.829025   7.130143   6.814031   4.993815
    26  C    6.737968   6.422478   7.152882   6.745095   5.308504
    27  C    8.719166   8.246660   8.413481   8.134013   6.132865
    28  H    9.294903   8.815764   9.228249   8.942506   6.999533
    29  H    9.124605   8.431765   8.465686   8.428796   6.046345
    30  H    9.073630   8.805825   8.756903   8.270968   6.534448
    31  H    7.514515   7.236353   8.160420   7.719038   6.370788
    32  H    6.450071   5.565903   7.136684   7.307851   5.684747
    33  H    5.382656   4.233886   5.503834   5.915239   3.943951
    34  H    5.223022   4.120285   6.077787   6.481151   5.167516
    35  H    5.333322   5.708948   7.853877   7.342743   7.845726
    36  C    3.153294   3.230945   5.563760   5.491579   6.159418
    37  H    2.341793   2.518475   4.754306   4.776552   5.741403
    38  H    3.851604   4.215039   6.495680   6.296077   7.238254
    39  H    3.872867   3.296467   5.785692   6.063238   6.156002
                   16         17         18         19         20
    16  F    0.000000
    17  C    4.457197   0.000000
    18  C    2.989468   1.545823   0.000000
    19  C    4.822342   1.595439   2.529600   0.000000
    20  H    4.685412   2.221895   2.753037   1.103635   0.000000
    21  H    5.926891   2.266019   3.519680   1.105662   1.765914
    22  H    4.535231   2.248524   2.779467   1.103709   1.780353
    23  C    5.757567   2.574239   3.180053   3.943630   4.770704
    24  S    3.313647   2.702946   1.767466   3.596089   3.328484
    25  C    5.000156   2.450378   2.607063   3.381911   3.186762
    26  C    5.363726   1.572969   2.498894   2.582329   2.771085
    27  C    6.113865   3.878137   4.045045   4.608533   4.219718
    28  H    7.061653   4.215403   4.720712   4.896228   4.615908
    29  H    6.272691   4.575832   4.487560   5.498477   5.146177
    30  H    6.168148   4.354863   4.429228   4.757440   4.126359
    31  H    6.439827   2.358699   3.547787   3.034871   3.270812
    32  H    6.576368   2.935984   3.805901   4.259274   5.021530
    33  H    5.090694   2.656225   2.735393   4.198460   4.848803
    34  H    6.291615   3.533145   4.015051   4.773827   5.682974
    35  H    8.075188   5.023442   6.010460   5.012403   6.099911
    36  C    6.697026   5.188310   5.458687   5.552746   6.567479
    37  H    6.267429   5.565793   5.538832   5.929375   6.856150
    38  H    7.667865   6.028568   6.429404   6.214130   7.250260
    39  H    7.021175   5.310223   5.598675   5.947830   6.976446
                   21         22         23         24         25
    21  H    0.000000
    22  H    1.800181   0.000000
    23  C    4.235556   4.297562   0.000000
    24  S    4.487130   4.131855   4.252193   0.000000
    25  C    3.891218   4.288856   3.915083   1.782185   0.000000
    26  C    2.882379   3.554182   3.039537   2.608929   1.333505
    27  C    4.950753   5.585774   5.157404   2.831219   1.484710
    28  H    5.002458   5.953106   5.263248   3.773329   2.135900
    29  H    5.929455   6.412778   5.503788   3.058594   2.153063
    30  H    5.112523   5.703317   6.016229   3.108310   2.136314
    31  H    2.923056   4.077627   3.411739   3.655642   2.114888
    32  H    4.344522   4.824238   1.099731   4.572071   3.804000
    33  H    4.712137   4.561552   1.106164   3.565937   3.520517
    34  H    5.025206   4.949854   1.099692   5.202140   4.999394
    35  H    4.691962   4.723596   4.382803   7.613703   7.288951
    36  C    5.797706   4.990822   4.242902   7.169474   7.460373
    37  H    6.338507   5.254803   4.792916   7.233824   7.778790
    38  H    6.315772   5.607233   5.130035   8.160384   8.363348
    39  H    6.180000   5.558153   3.826893   7.207161   7.404790
                   26         27         28         29         30
    26  C    0.000000
    27  C    2.522134   0.000000
    28  H    2.678721   1.101402   0.000000
    29  H    3.300296   1.106722   1.789464   0.000000
    30  H    3.171836   1.106034   1.792190   1.786101   0.000000
    31  H    1.097815   2.794266   2.498005   3.655728   3.448355
    32  H    2.862056   4.829472   4.720968   5.190663   5.765109
    33  H    3.010025   4.754303   5.041883   4.927063   5.626514
    34  H    4.134049   6.231432   6.319766   6.518825   7.106273
    35  H    6.049502   8.565326   8.494495   9.265107   9.141583
    36  C    6.517112   8.901237   9.134458   9.378479   9.508201
    37  H    6.975145   9.248149   9.599136   9.665987   9.810221
    38  H    7.341562   9.788166   9.957084  10.321198  10.376532
    39  H    6.473338   8.798251   8.982517   9.188081   9.511371
                   31         32         33         34         35
    31  H    0.000000
    32  H    2.912651   0.000000
    33  H    3.637876   1.783908   0.000000
    34  H    4.449642   1.799169   1.782995   0.000000
    35  H    6.018861   4.742258   5.362444   4.056654   0.000000
    36  C    6.923419   5.106457   4.797540   3.621728   2.810540
    37  H    7.518463   5.767200   5.132955   4.213219   3.851858
    38  H    7.645977   5.888632   5.791341   4.480030   2.604216
    39  H    6.841189   4.636336   4.385175   2.987968   3.099716
                   36         37         38         39
    36  C    0.000000
    37  H    1.104116   0.000000
    38  H    1.105752   1.779451   0.000000
    39  H    1.106291   1.788779   1.791993   0.000000
 Stoichiometry    C17H14F6S2
 Framework group  C1[X(C17H14F6S2)]
 Deg. of freedom   111
 Full point group                 C1      NOp   1
 RotChk:  IX=0 Diff= 7.75D-02
 Largest Abelian subgroup         C1      NOp   1
 Largest concise Abelian subgroup C1      NOp   1
                         Standard orientation:                         
 ---------------------------------------------------------------------
 Center     Atomic      Atomic             Coordinates (Angstroms)
 Number     Number       Type             X           Y           Z
 ---------------------------------------------------------------------
      1          6           0        0.369172    1.589239   -0.048579
      2          6           0        0.928235    2.907873    0.327172
      3          6           0       -0.188353    3.854937    0.411838
      4         16           0       -1.797754    3.228736    0.205112
      5          6           0       -1.188315    1.527513   -0.260114
      6          6           0        1.017181    0.372892    0.089443
      7          6           0        2.482961    0.132219   -0.067128
      8          6           0        0.293779   -0.911490    0.127019
      9          6           0        2.643301   -1.391849    0.177727
     10          6           0        1.249808   -2.047586   -0.023350
     11          9           0        3.255009    0.830029    0.796735
     12          9           0        2.925784    0.429760   -1.310973
     13          9           0        3.547126   -1.920225   -0.646789
     14          9           0        3.049745   -1.598455    1.428401
     15          9           0        1.194361   -2.606805   -1.247001
     16          9           0        1.053832   -3.025941    0.872766
     17          6           0       -1.915640    0.265151    0.406345
     18          6           0       -1.027334   -0.984667    0.210294
     19          6           0       -1.967081    0.568664    1.971803
     20          1           0       -2.392484   -0.301236    2.501254
     21          1           0       -2.617286    1.427662    2.220485
     22          1           0       -0.958553    0.747346    2.383042
     23          6           0       -1.406130    1.418022   -1.838202
     24         16           0       -2.059870   -2.392096   -0.067107
     25          6           0       -3.555007   -1.437646   -0.239652
     26          6           0       -3.355166   -0.127559   -0.091426
     27          6           0       -4.859935   -2.129024   -0.393033
     28          1           0       -5.665944   -1.397853   -0.562812
     29          1           0       -4.847644   -2.835830   -1.244565
     30          1           0       -5.095963   -2.707654    0.519539
     31          1           0       -4.203667    0.568934   -0.079566
     32          1           0       -2.438458    1.679090   -2.113068
     33          1           0       -1.222637    0.374367   -2.155559
     34          1           0       -0.701670    2.064531   -2.381418
     35          1           0       -0.106996    4.951704    0.405523
     36          6           0        2.079066    3.444767   -0.516111
     37          1           0        2.968537    2.794445   -0.445439
     38          1           0        2.381724    4.452760   -0.176942
     39          1           0        1.787052    3.511484   -1.581080
 ---------------------------------------------------------------------
 Rotational constants (GHZ):      0.2529247      0.2060184      0.1294963
 Leave Link  202 at Fri Oct 16 13:20:43 2020, MaxMem=   536870912 cpu:         0.1
 (Enter /home/ewapastorczak/software/g09d01/g09/l301.exe)
 Standard basis: def2SVP (5D, 7F)
 Ernie: Thresh=  0.10000D-02 Tol=  0.10000D-05 Strict=F.
 There are   453 symmetry adapted cartesian basis functions of A   symmetry.
 There are   428 symmetry adapted basis functions of A   symmetry.
   428 basis functions,   747 primitive gaussians,   453 cartesian basis functions
   101 alpha electrons      101 beta electrons
       nuclear repulsion energy      2865.5293543964 Hartrees.
 IExCor= 1009 DFT=T Ex+Corr=PBE1PBE ExCW=0 ScaHFX=  0.250000
 ScaDFX=  0.750000  0.750000  1.000000  1.000000 ScalE2=  1.000000  1.000000
 IRadAn=      0 IRanWt=     -1 IRanGd=            0 ICorTp=0 IEmpDi=141
 NAtoms=   39 NActive=   39 NUniq=   39 SFac= 1.00D+00 NAtFMM=   60 NAOKFM=F Big=F
 Integral buffers will be    131072 words long.
 Raffenetti 2 integral format.
 Two-electron integral symmetry is turned on.
 R6Disp:  Grimme-D3(BJ) Dispersion energy=       -0.0554992315 Hartrees.
 Nuclear repulsion after empirical dispersion term =     2865.4738551649 Hartrees.
 Leave Link  301 at Fri Oct 16 13:20:43 2020, MaxMem=   536870912 cpu:         0.5
 (Enter /home/ewapastorczak/software/g09d01/g09/l302.exe)
 NPDir=0 NMtPBC=     1 NCelOv=     1 NCel=       1 NClECP=     1 NCelD=      1
         NCelK=      1 NCelE2=     1 NClLst=     1 CellRange=     0.0.
 One-electron integrals computed using PRISM.
   1 Symmetry operations used in ECPInt.
 ECPInt:  NShTT=   19306 NPrTT=   73540 LenC2=   17430 LenP2D=   44856.
 LDataN:  DoStor=T MaxTD1= 4 Len=   56
 NBasis=   428 RedAO= T EigKep=  3.28D-04  NBF=   428
 NBsUse=   428 1.00D-06 EigRej= -1.00D+00 NBFU=   428
 Precomputing XC quadrature grid using
 IXCGrd= 4 IRadAn=           0 IRanWt=          -1 IRanGd=           0 AccXCQ= 0.00D+00.
 Generated NRdTot=       0 NPtTot=           0 NUsed=           0 NTot=          32
 NSgBfM=   449   450   450   450   450 MxSgAt=    39 MxSgA2=    39.
 Leave Link  302 at Fri Oct 16 13:20:43 2020, MaxMem=   536870912 cpu:         3.6
 (Enter /home/ewapastorczak/software/g09d01/g09/l303.exe)
 DipDrv:  MaxL=1.
 Leave Link  303 at Fri Oct 16 13:20:44 2020, MaxMem=   536870912 cpu:         0.5
 (Enter /home/ewapastorczak/software/g09d01/g09/l401.exe)
 Initial guess from the checkpoint file:  "closed_pbe0d3.chk"
 B after Tr=     0.000000    0.000000    0.000000
         Rot=    0.999686    0.002634    0.001633    0.024881 Ang=   2.87 deg.
 Guess basis will be translated and rotated to current coordinates.
 JPrj=2 DoOrth=T DoCkMO=T.
 Generating alternative initial guess.
 ExpMin= 1.22D-01 ExpMax= 9.18D+03 ExpMxC= 1.38D+03 IAcc=1 IRadAn=         1 AccDes= 0.00D+00
 Harris functional with IExCor= 1009 and IRadAn=       1 diagonalized for initial guess.
 HarFok:  IExCor= 1009 AccDes= 0.00D+00 IRadAn=         1 IDoV= 1 UseB2=F ITyADJ=14
 ICtDFT=  3500011 ScaDFX=  1.000000  1.000000  1.000000  1.000000
 FoFCou: FMM=F IPFlag=           0 FMFlag=      100000 FMFlg1=           0
         NFxFlg=           0 DoJE=T BraDBF=F KetDBF=T FulRan=T
         wScrn=  0.000000 ICntrl=     500 IOpCl=  0 I1Cent=   200000004 NGrid=           0
         NMat0=    1 NMatS0=      1 NMatT0=    0 NMatD0=    1 NMtDS0=    0 NMtDT0=    0
 Petite list used in FoFCou.
 Harris En= -2048.88359481419    
 Leave Link  401 at Fri Oct 16 13:20:45 2020, MaxMem=   536870912 cpu:         9.1
 (Enter /home/ewapastorczak/software/g09d01/g09/l502.exe)
 Closed shell SCF:
 Using DIIS extrapolation, IDIIS=  1040.
 Integral symmetry usage will be decided dynamically.
 IVT=      641221 IEndB=      641221 NGot=   536870912 MDV=   536451994
 LenX=   536451994 LenY=   536246332
 Requested convergence on RMS density matrix=1.00D-08 within 128 cycles.
 Requested convergence on MAX density matrix=1.00D-06.
 Requested convergence on             energy=1.00D-06.
 No special actions if energy rises.
 Fock matrices will be formed incrementally for  20 cycles.
 Integral accuracy reduced to 1.0D-05 until final iterations.

 Cycle   1  Pass 0  IDiag  1:
 FoFJK:  IHMeth= 1 ICntrl=       0 DoSepK=F KAlg= 0 I1Cent=   0 FoldK=F
 IRaf= 810000000 NMat=   1 IRICut=       1 DoRegI=T DoRafI=F ISym2E= 0.
 FoFCou: FMM=F IPFlag=           0 FMFlag=      100000 FMFlg1=           0
         NFxFlg=           0 DoJE=F BraDBF=F KetDBF=F FulRan=T
         wScrn=  0.000000 ICntrl=       0 IOpCl=  0 I1Cent=           0 NGrid=           0
         NMat0=    1 NMatS0=      1 NMatT0=    0 NMatD0=    1 NMtDS0=    0 NMtDT0=    0
 Symmetry not used in FoFCou.
 E= -2048.82768138433    
 DIIS: error= 4.98D-03 at cycle   1 NSaved=   1.
 NSaved= 1 IEnMin= 1 EnMin= -2048.82768138433     IErMin= 1 ErrMin= 4.98D-03
 ErrMax= 4.98D-03  0.00D+00 EMaxC= 1.00D-01 BMatC= 2.55D-02 BMatP= 2.55D-02
 IDIUse=3 WtCom= 9.50D-01 WtEn= 4.98D-02
 Coeff-Com:  0.100D+01
 Coeff-En:   0.100D+01
 Coeff:      0.100D+01
 Gap=     0.560 Goal=   None    Shift=    0.000
 GapD=    0.560 DampG=2.000 DampE=1.000 DampFc=2.0000 IDamp=-1.
 RMSDP=9.77D-04 MaxDP=3.40D-02              OVMax= 4.51D-02

 Cycle   2  Pass 0  IDiag  1:
 RMSU=  9.72D-04    CP:  9.95D-01
 E= -2048.85437602864     Delta-E=       -0.026694644313 Rises=F Damp=F
 DIIS: error= 2.33D-03 at cycle   2 NSaved=   2.
 NSaved= 2 IEnMin= 2 EnMin= -2048.85437602864     IErMin= 2 ErrMin= 2.33D-03
 ErrMax= 2.33D-03  0.00D+00 EMaxC= 1.00D-01 BMatC= 4.17D-03 BMatP= 2.55D-02
 IDIUse=3 WtCom= 9.77D-01 WtEn= 2.33D-02
 Coeff-Com:  0.177D+00 0.823D+00
 Coeff-En:   0.000D+00 0.100D+01
 Coeff:      0.173D+00 0.827D+00
 Gap=     0.107 Goal=   None    Shift=    0.000
 RMSDP=4.93D-04 MaxDP=2.64D-02 DE=-2.67D-02 OVMax= 4.48D-02

 Cycle   3  Pass 0  IDiag  1:
 RMSU=  4.73D-04    CP:  9.97D-01  8.63D-01
 E= -2048.85207537191     Delta-E=        0.002300656733 Rises=F Damp=F
 DIIS: error= 2.59D-03 at cycle   3 NSaved=   3.
 NSaved= 3 IEnMin= 2 EnMin= -2048.85437602864     IErMin= 2 ErrMin= 2.33D-03
 ErrMax= 2.59D-03  0.00D+00 EMaxC= 1.00D-01 BMatC= 6.46D-03 BMatP= 4.17D-03
 IDIUse=3 WtCom= 1.64D-01 WtEn= 8.36D-01
 Coeff-Com: -0.143D-01 0.561D+00 0.453D+00
 Coeff-En:   0.000D+00 0.586D+00 0.414D+00
 Coeff:     -0.234D-02 0.582D+00 0.420D+00
 Gap=     0.110 Goal=   None    Shift=    0.000
 RMSDP=2.91D-04 MaxDP=1.61D-02 DE= 2.30D-03 OVMax= 3.24D-02

 Cycle   4  Pass 0  IDiag  1:
 RMSU=  1.26D-04    CP:  9.96D-01  9.68D-01  4.91D-01
 E= -2048.85863359282     Delta-E=       -0.006558220911 Rises=F Damp=F
 DIIS: error= 3.27D-04 at cycle   4 NSaved=   4.
 NSaved= 4 IEnMin= 4 EnMin= -2048.85863359282     IErMin= 4 ErrMin= 3.27D-04
 ErrMax= 3.27D-04  0.00D+00 EMaxC= 1.00D-01 BMatC= 2.10D-04 BMatP= 4.17D-03
 IDIUse=3 WtCom= 9.97D-01 WtEn= 3.27D-03
 Coeff-Com: -0.134D-01 0.294D+00 0.236D+00 0.484D+00
 Coeff-En:   0.000D+00 0.000D+00 0.000D+00 0.100D+01
 Coeff:     -0.133D-01 0.293D+00 0.235D+00 0.486D+00
 Gap=     0.110 Goal=   None    Shift=    0.000
 RMSDP=7.78D-05 MaxDP=4.33D-03 DE=-6.56D-03 OVMax= 1.31D-02

 Cycle   5  Pass 0  IDiag  1:
 RMSU=  5.14D-05    CP:  9.95D-01  9.82D-01  4.79D-01  5.53D-01
 E= -2048.85884807839     Delta-E=       -0.000214485572 Rises=F Damp=F
 DIIS: error= 1.46D-04 at cycle   5 NSaved=   5.
 NSaved= 5 IEnMin= 5 EnMin= -2048.85884807839     IErMin= 5 ErrMin= 1.46D-04
 ErrMax= 1.46D-04  0.00D+00 EMaxC= 1.00D-01 BMatC= 4.42D-05 BMatP= 2.10D-04
 IDIUse=3 WtCom= 9.99D-01 WtEn= 1.46D-03
 Coeff-Com: -0.682D-02 0.874D-01 0.680D-01 0.323D+00 0.529D+00
 Coeff-En:   0.000D+00 0.000D+00 0.000D+00 0.166D+00 0.834D+00
 Coeff:     -0.681D-02 0.873D-01 0.679D-01 0.322D+00 0.529D+00
 Gap=     0.110 Goal=   None    Shift=    0.000
 RMSDP=2.96D-05 MaxDP=1.05D-03 DE=-2.14D-04 OVMax= 2.72D-03

 Cycle   6  Pass 0  IDiag  1:
 RMSU=  2.08D-05    CP:  9.96D-01  9.82D-01  4.94D-01  6.56D-01  7.08D-01
 E= -2048.85889243743     Delta-E=       -0.000044359034 Rises=F Damp=F
 DIIS: error= 7.47D-05 at cycle   6 NSaved=   6.
 NSaved= 6 IEnMin= 6 EnMin= -2048.85889243743     IErMin= 6 ErrMin= 7.47D-05
 ErrMax= 7.47D-05  0.00D+00 EMaxC= 1.00D-01 BMatC= 4.58D-06 BMatP= 4.42D-05
 IDIUse=1 WtCom= 1.00D+00 WtEn= 0.00D+00
 Coeff-Com: -0.211D-02 0.141D-01 0.814D-02 0.152D+00 0.296D+00 0.533D+00
 Coeff:     -0.211D-02 0.141D-01 0.814D-02 0.152D+00 0.296D+00 0.533D+00
 Gap=     0.110 Goal=   None    Shift=    0.000
 RMSDP=1.01D-05 MaxDP=4.56D-04 DE=-4.44D-05 OVMax= 1.19D-03

 Cycle   7  Pass 0  IDiag  1:
 RMSU=  6.60D-06    CP:  9.95D-01  9.84D-01  4.91D-01  6.72D-01  7.98D-01
                    CP:  7.44D-01
 E= -2048.85889713475     Delta-E=       -0.000004697318 Rises=F Damp=F
 DIIS: error= 2.92D-05 at cycle   7 NSaved=   7.
 NSaved= 7 IEnMin= 7 EnMin= -2048.85889713475     IErMin= 7 ErrMin= 2.92D-05
 ErrMax= 2.92D-05  0.00D+00 EMaxC= 1.00D-01 BMatC= 1.06D-06 BMatP= 4.58D-06
 IDIUse=1 WtCom= 1.00D+00 WtEn= 0.00D+00
 Coeff-Com: -0.133D-03-0.738D-02-0.886D-02 0.451D-01 0.680D-01 0.338D+00
 Coeff-Com:  0.565D+00
 Coeff:     -0.133D-03-0.738D-02-0.886D-02 0.451D-01 0.680D-01 0.338D+00
 Coeff:      0.565D+00
 Gap=     0.110 Goal=   None    Shift=    0.000
 RMSDP=4.15D-06 MaxDP=2.01D-04 DE=-4.70D-06 OVMax= 3.70D-04

 Initial convergence to 1.0D-05 achieved.  Increase integral accuracy.
 Cycle   8  Pass 1  IDiag  1:
 E= -2048.85903713863     Delta-E=       -0.000140003885 Rises=F Damp=F
 DIIS: error= 8.62D-05 at cycle   1 NSaved=   1.
 NSaved= 1 IEnMin= 1 EnMin= -2048.85903713863     IErMin= 1 ErrMin= 8.62D-05
 ErrMax= 8.62D-05  0.00D+00 EMaxC= 1.00D-01 BMatC= 2.31D-06 BMatP= 2.31D-06
 IDIUse=1 WtCom= 1.00D+00 WtEn= 0.00D+00
 Coeff-Com:  0.100D+01
 Coeff:      0.100D+01
 Gap=     0.110 Goal=   None    Shift=    0.000
 RMSDP=4.15D-06 MaxDP=2.01D-04 DE=-1.40D-04 OVMax= 3.28D-04

 Cycle   9  Pass 1  IDiag  1:
 RMSU=  6.48D-05    CP:  1.00D+00
 E= -2048.85903909838     Delta-E=       -0.000001959750 Rises=F Damp=F
 DIIS: error= 1.52D-05 at cycle   2 NSaved=   2.
 NSaved= 2 IEnMin= 2 EnMin= -2048.85903909838     IErMin= 2 ErrMin= 1.52D-05
 ErrMax= 1.52D-05  0.00D+00 EMaxC= 1.00D-01 BMatC= 3.86D-07 BMatP= 2.31D-06
 IDIUse=1 WtCom= 1.00D+00 WtEn= 0.00D+00
 Coeff-Com:  0.180D+00 0.820D+00
 Coeff:      0.180D+00 0.820D+00
 Gap=     0.110 Goal=   None    Shift=    0.000
 RMSDP=5.80D-06 MaxDP=2.99D-04 DE=-1.96D-06 OVMax= 8.67D-04

 Cycle  10  Pass 1  IDiag  1:
 RMSU=  5.77D-06    CP:  1.00D+00  1.01D+00
 E= -2048.85903841654     Delta-E=        0.000000681843 Rises=F Damp=F
 DIIS: error= 2.70D-05 at cycle   3 NSaved=   3.
 NSaved= 3 IEnMin= 2 EnMin= -2048.85903909838     IErMin= 2 ErrMin= 1.52D-05
 ErrMax= 2.70D-05  0.00D+00 EMaxC= 1.00D-01 BMatC= 1.01D-06 BMatP= 3.86D-07
 IDIUse=1 WtCom= 1.00D+00 WtEn= 0.00D+00
 Coeff-Com: -0.722D-02 0.623D+00 0.385D+00
 Coeff:     -0.722D-02 0.623D+00 0.385D+00
 Gap=     0.110 Goal=   None    Shift=    0.000
 RMSDP=3.77D-06 MaxDP=1.98D-04 DE= 6.82D-07 OVMax= 5.69D-04

 Cycle  11  Pass 1  IDiag  1:
 RMSU=  7.58D-07    CP:  1.00D+00  1.02D+00  3.69D-01
 E= -2048.85903950588     Delta-E=       -0.000001089340 Rises=F Damp=F
 DIIS: error= 2.89D-06 at cycle   4 NSaved=   4.
 NSaved= 4 IEnMin= 4 EnMin= -2048.85903950588     IErMin= 4 ErrMin= 2.89D-06
 ErrMax= 2.89D-06  0.00D+00 EMaxC= 1.00D-01 BMatC= 1.34D-08 BMatP= 3.86D-07
 IDIUse=1 WtCom= 1.00D+00 WtEn= 0.00D+00
 Coeff-Com: -0.747D-02 0.376D+00 0.238D+00 0.394D+00
 Coeff:     -0.747D-02 0.376D+00 0.238D+00 0.394D+00
 Gap=     0.110 Goal=   None    Shift=    0.000
 RMSDP=4.01D-07 MaxDP=3.40D-05 DE=-1.09D-06 OVMax= 7.19D-05

 Cycle  12  Pass 1  IDiag  1:
 RMSU=  3.07D-07    CP:  1.00D+00  1.02D+00  3.88D-01  6.94D-01
 E= -2048.85903951984     Delta-E=       -0.000000013957 Rises=F Damp=F
 DIIS: error= 8.12D-07 at cycle   5 NSaved=   5.
 NSaved= 5 IEnMin= 5 EnMin= -2048.85903951984     IErMin= 5 ErrMin= 8.12D-07
 ErrMax= 8.12D-07  0.00D+00 EMaxC= 1.00D-01 BMatC= 7.41D-10 BMatP= 1.34D-08
 IDIUse=1 WtCom= 1.00D+00 WtEn= 0.00D+00
 Coeff-Com: -0.314D-02 0.136D+00 0.834D-01 0.228D+00 0.556D+00
 Coeff:     -0.314D-02 0.136D+00 0.834D-01 0.228D+00 0.556D+00
 Gap=     0.110 Goal=   None    Shift=    0.000
 RMSDP=1.12D-07 MaxDP=6.33D-06 DE=-1.40D-08 OVMax= 1.32D-05

 Cycle  13  Pass 1  IDiag  1:
 RMSU=  9.95D-08    CP:  1.00D+00  1.02D+00  3.87D-01  7.50D-01  9.10D-01
 E= -2048.85903952055     Delta-E=       -0.000000000713 Rises=F Damp=F
 DIIS: error= 2.45D-07 at cycle   6 NSaved=   6.
 NSaved= 6 IEnMin= 6 EnMin= -2048.85903952055     IErMin= 6 ErrMin= 2.45D-07
 ErrMax= 2.45D-07  0.00D+00 EMaxC= 1.00D-01 BMatC= 1.40D-10 BMatP= 7.41D-10
 IDIUse=1 WtCom= 1.00D+00 WtEn= 0.00D+00
 Coeff-Com: -0.419D-03 0.655D-02 0.643D-03 0.768D-01 0.338D+00 0.579D+00
 Coeff:     -0.419D-03 0.655D-02 0.643D-03 0.768D-01 0.338D+00 0.579D+00
 Gap=     0.110 Goal=   None    Shift=    0.000
 RMSDP=5.76D-08 MaxDP=2.28D-06 DE=-7.13D-10 OVMax= 5.49D-06

 Cycle  14  Pass 1  IDiag  1:
 RMSU=  4.34D-08    CP:  1.00D+00  1.02D+00  3.87D-01  7.77D-01  9.62D-01
                    CP:  7.23D-01
 E= -2048.85903952052     Delta-E=        0.000000000030 Rises=F Damp=F
 DIIS: error= 1.00D-07 at cycle   7 NSaved=   7.
 NSaved= 7 IEnMin= 6 EnMin= -2048.85903952055     IErMin= 7 ErrMin= 1.00D-07
 ErrMax= 1.00D-07  0.00D+00 EMaxC= 1.00D-01 BMatC= 2.04D-11 BMatP= 1.40D-10
 IDIUse=1 WtCom= 1.00D+00 WtEn= 0.00D+00
 Coeff-Com:  0.208D-03-0.153D-01-0.121D-01 0.166D-01 0.977D-01 0.319D+00
 Coeff-Com:  0.594D+00
 Coeff:      0.208D-03-0.153D-01-0.121D-01 0.166D-01 0.977D-01 0.319D+00
 Coeff:      0.594D+00
 Gap=     0.110 Goal=   None    Shift=    0.000
 RMSDP=2.48D-08 MaxDP=9.40D-07 DE= 3.00D-11 OVMax= 2.87D-06

 Cycle  15  Pass 1  IDiag  1:
 RMSU=  1.69D-08    CP:  1.00D+00  1.02D+00  3.86D-01  7.87D-01  9.76D-01
                    CP:  8.42D-01  7.91D-01
 E= -2048.85903952073     Delta-E=       -0.000000000206 Rises=F Damp=F
 DIIS: error= 4.88D-08 at cycle   8 NSaved=   8.
 NSaved= 8 IEnMin= 8 EnMin= -2048.85903952073     IErMin= 8 ErrMin= 4.88D-08
 ErrMax= 4.88D-08  0.00D+00 EMaxC= 1.00D-01 BMatC= 2.90D-12 BMatP= 2.04D-11
 IDIUse=1 WtCom= 1.00D+00 WtEn= 0.00D+00
 Coeff-Com:  0.155D-03-0.860D-02-0.663D-02 0.179D-02 0.376D-02 0.879D-01
 Coeff-Com:  0.317D+00 0.605D+00
 Coeff:      0.155D-03-0.860D-02-0.663D-02 0.179D-02 0.376D-02 0.879D-01
 Coeff:      0.317D+00 0.605D+00
 Gap=     0.110 Goal=   None    Shift=    0.000
 RMSDP=7.60D-09 MaxDP=2.61D-07 DE=-2.06D-10 OVMax= 6.60D-07

 SCF Done:  E(RPBE1PBE) =  -2048.85903952     A.U. after   15 cycles
            NFock= 15  Conv=0.76D-08     -V/T= 2.0059
 KE= 2.036753897848D+03 PE=-1.056441129707D+04 EE= 3.613324504536D+03
 Leave Link  502 at Fri Oct 16 13:21:58 2020, MaxMem=   536870912 cpu:       582.6
 (Enter /home/ewapastorczak/software/g09d01/g09/l701.exe)
 Compute integral first derivatives.
 ... and contract with generalized density number  0.
 R6Disp: Adding Grimme-D3(BJ) dispersion energy 1st derivatives to the gradient.
   1 Symmetry operations used in ECPInt.
 ECPInt:  NShTT=   19306 NPrTT=   73540 LenC2=   17430 LenP2D=   44856.
 LDataN:  DoStor=T MaxTD1= 5 Len=  102
 Leave Link  701 at Fri Oct 16 13:21:58 2020, MaxMem=   536870912 cpu:         1.9
 (Enter /home/ewapastorczak/software/g09d01/g09/l702.exe)
 L702 exits ... SP integral derivatives will be done elsewhere.
 Leave Link  702 at Fri Oct 16 13:21:58 2020, MaxMem=   536870912 cpu:         0.2
 (Enter /home/ewapastorczak/software/g09d01/g09/l703.exe)
 Compute integral first derivatives, UseDBF=F ICtDFT=           0.
 Integral derivatives from FoFJK, PRISM(SPDF).
 Calling FoFJK, ICntrl=      2127 FMM=F ISym2X=0 I1Cent= 0 IOpClX= 0 NMat=1 NMatS=1 NMatT=0.
 FoFJK:  IHMeth= 1 ICntrl=    2127 DoSepK=F KAlg= 0 I1Cent=   0 FoldK=F
 IRaf=         0 NMat=   1 IRICut=       1 DoRegI=T DoRafI=F ISym2E= 0.
 FoFCou: FMM=F IPFlag=           0 FMFlag=      100000 FMFlg1=         800
         NFxFlg=           0 DoJE=F BraDBF=F KetDBF=F FulRan=T
         wScrn=  0.000000 ICntrl=    2127 IOpCl=  0 I1Cent=           0 NGrid=           0
         NMat0=    1 NMatS0=      1 NMatT0=    0 NMatD0=    1 NMtDS0=    0 NMtDT0=    0
 Symmetry not used in FoFCou.
 Leave Link  703 at Fri Oct 16 13:22:14 2020, MaxMem=   536870912 cpu:       125.8
 (Enter /home/ewapastorczak/software/g09d01/g09/l716.exe)
 Dipole        =-2.18084294D+00 1.11335611D+00-2.30324741D-01
 ***** Axes restored to original set *****
 -------------------------------------------------------------------
 Center     Atomic                   Forces (Hartrees/Bohr)
 Number     Number              X              Y              Z
 -------------------------------------------------------------------
      1        6           0.004194797    0.022325942   -0.048952241
      2        6          -0.091177982   -0.002000536    0.064434156
      3        6           0.055975633    0.023832568    0.005249732
      4       16           0.012641456    0.002548163   -0.011749851
      5        6           0.009613678    0.011238261    0.035030997
      6        6          -0.022110387    0.001918747    0.016270500
      7        6          -0.000175323    0.001077979   -0.008744506
      8        6           0.015957090   -0.026770891    0.006439189
      9        6           0.009104571    0.000069395    0.002981629
     10        6          -0.000560353   -0.004595597    0.000808213
     11        9           0.000482039    0.002168517    0.002236420
     12        9          -0.001741370    0.001539741   -0.001652047
     13        9           0.002787251    0.000044370    0.002776335
     14        9          -0.000509318   -0.000150834   -0.007774889
     15        9          -0.000035340    0.000739858    0.002320214
     16        9           0.000339508    0.002331466   -0.000516710
     17        6          -0.014263874   -0.025079981   -0.019781115
     18        6          -0.047334524    0.020886576    0.010422795
     19        6          -0.000303452    0.015761228    0.008409484
     20        1           0.002031649   -0.000797355    0.002331957
     21        1           0.004514034   -0.000641172    0.005872275
     22        1          -0.001730415   -0.000222468    0.004529231
     23        6           0.008172078    0.000016104   -0.018104905
     24       16           0.006885244    0.000406446   -0.005064985
     25        6           0.006646203   -0.007009615   -0.005146784
     26        6           0.014782479   -0.030028879   -0.014910504
     27        6           0.003191061    0.005970896    0.004756383
     28        1           0.002209527   -0.000235246   -0.000686980
     29        1          -0.001306279   -0.000944598   -0.002992275
     30        1          -0.000103927   -0.000937830    0.002680821
     31        1           0.004394075   -0.004489096    0.000547129
     32        1           0.000242170   -0.000892655   -0.001534161
     33        1          -0.001186605   -0.003140639   -0.001427946
     34        1          -0.002571076   -0.000896179   -0.001511857
     35        1           0.006206297    0.001942578   -0.004514190
     36        6           0.017692206   -0.007869758   -0.021126648
     37        1          -0.004119812   -0.002775788    0.001225899
     38        1           0.000795598    0.002727536    0.001614144
     39        1           0.000371395    0.001932748   -0.004744908
 -------------------------------------------------------------------
 Cartesian Forces:  Max     0.091177982 RMS     0.016114584
 Leave Link  716 at Fri Oct 16 13:22:14 2020, MaxMem=   536870912 cpu:         0.3
 (Enter /home/ewapastorczak/software/g09d01/g09/l103.exe)

 GradGradGradGradGradGradGradGradGradGradGradGradGradGradGradGradGradGrad
 Berny optimization.
 Using GEDIIS/GDIIS optimizer.
 FormGI is forming the generalized inverse of G from B-inverse, IUseBI=4.
 Internal  Forces:  Max     0.066002835 RMS     0.007759943
 Search for a local minimum.
 Step number   4 out of a maximum of  234
 All quantities printed in internal units (Hartrees-Bohrs-Radians)
 RMS Force = .77599D-02 SwitMx=.10000D-02 MixMth= 1
 Mixed Optimization -- RFO/linear search
 Update second derivatives using D2CorX and points    3    4
 ITU=  0  0  1  0
 Use linear search instead of GDIIS.
     Eigenvalues ---    0.00230   0.00230   0.00339   0.00376   0.00749
     Eigenvalues ---    0.00813   0.01146   0.01261   0.01473   0.01575
     Eigenvalues ---    0.01669   0.01824   0.01885   0.02312   0.02387
     Eigenvalues ---    0.02611   0.02731   0.03934   0.04698   0.04795
     Eigenvalues ---    0.05214   0.05228   0.05374   0.05482   0.05670
     Eigenvalues ---    0.05708   0.05999   0.06896   0.06938   0.07212
     Eigenvalues ---    0.07313   0.07337   0.07374   0.07575   0.09123
     Eigenvalues ---    0.09220   0.09290   0.10418   0.11010   0.11495
     Eigenvalues ---    0.11583   0.12277   0.12376   0.13953   0.14546
     Eigenvalues ---    0.15414   0.15833   0.15971   0.16000   0.16000
     Eigenvalues ---    0.16000   0.16000   0.16000   0.16000   0.16000
     Eigenvalues ---    0.16000   0.16000   0.16000   0.16073   0.16688
     Eigenvalues ---    0.17310   0.17425   0.20573   0.20964   0.23795
     Eigenvalues ---    0.24324   0.24441   0.24519   0.24805   0.25408
     Eigenvalues ---    0.26155   0.26380   0.26781   0.27111   0.27697
     Eigenvalues ---    0.28258   0.29463   0.29879   0.30619   0.31447
     Eigenvalues ---    0.32164   0.32246   0.32377   0.33644   0.33717
     Eigenvalues ---    0.34108   0.34180   0.34379   0.34410   0.34419
     Eigenvalues ---    0.34459   0.34519   0.34548   0.34559   0.34563
     Eigenvalues ---    0.34617   0.34822   0.35071   0.37163   0.43980
     Eigenvalues ---    0.47334   0.49425   0.49795   0.54005   0.54731
     Eigenvalues ---    0.55035   0.55202   0.55251   0.55310   0.55386
     Eigenvalues ---    1.48021
 RFO step:  Lambda=-5.07261840D-02 EMin= 2.29990624D-03
 Quartic linear search produced a step of -0.20300.
 Iteration  1 RMS(Cart)=  0.05749672 RMS(Int)=  0.00288671
 Iteration  2 RMS(Cart)=  0.00517177 RMS(Int)=  0.00130334
 Iteration  3 RMS(Cart)=  0.00002542 RMS(Int)=  0.00130327
 Iteration  4 RMS(Cart)=  0.00000012 RMS(Int)=  0.00130327
 ITry= 1 IFail=0 DXMaxC= 2.92D-01 DCOld= 1.00D+10 DXMaxT= 5.05D-01 DXLimC= 3.00D+00 Rises=F
 Variable       Old X    -DE/DX   Delta X   Delta X   Delta X     New X
                                 (Linear)    (Quad)   (Total)
    R1        2.79816  -0.01086   0.00282  -0.03622  -0.03128   2.76688
    R2        2.97254  -0.02180  -0.00789  -0.05351  -0.06138   2.91116
    R3        2.61743  -0.01931  -0.00220  -0.03127  -0.03310   2.58434
    R4        2.77144  -0.06600   0.00650  -0.18229  -0.17365   2.59779
    R5        2.88070  -0.00141   0.00383  -0.00705  -0.00322   2.87748
    R6        3.28673  -0.01402  -0.06602   0.01790  -0.04839   3.23834
    R7        2.07832  -0.00451   0.00006  -0.01102  -0.01097   2.06735
    R8        3.52626  -0.01657  -0.07153   0.01631  -0.05785   3.46841
    R9        3.02753  -0.02978  -0.00718  -0.08194  -0.08880   2.93873
   R10        3.01753  -0.02330  -0.00373  -0.06580  -0.06953   2.94800
   R11        2.82256   0.00357   0.00043   0.00688   0.00740   2.82996
   R12        2.78654  -0.01821  -0.01527  -0.02080  -0.03618   2.75036
   R13        2.93270   0.00171   0.00057   0.00766   0.00825   2.94095
   R14        2.55585  -0.00292  -0.00057  -0.00409  -0.00466   2.55120
   R15        2.55761  -0.00238  -0.00074  -0.00332  -0.00406   2.55355
   R16        2.82027   0.00438   0.00248   0.00784   0.01027   2.83053
   R17        2.50531   0.01778   0.00937   0.02518   0.03394   2.53926
   R18        2.93501   0.00072   0.00111   0.00454   0.00554   2.94055
   R19        2.51831   0.00390   0.00273   0.00385   0.00659   2.52490
   R20        2.51559   0.00715   0.00313   0.00846   0.01159   2.52717
   R21        2.54456   0.00239   0.00037   0.00331   0.00369   2.54825
   R22        2.53435   0.00208   0.00129   0.00221   0.00349   2.53785
   R23        2.92118  -0.01480  -0.01652  -0.02201  -0.03880   2.88238
   R24        3.01494  -0.02329  -0.00952  -0.05548  -0.06500   2.94994
   R25        2.97248  -0.04084  -0.03134  -0.05204  -0.08334   2.88914
   R26        3.34003  -0.01036  -0.00517  -0.02237  -0.02744   3.31259
   R27        2.08557  -0.00166  -0.00152  -0.00256  -0.00408   2.08148
   R28        2.08940  -0.00516  -0.00177  -0.01089  -0.01267   2.07673
   R29        2.08571  -0.00281  -0.00154  -0.00534  -0.00688   2.07882
   R30        2.07819  -0.00087  -0.00061  -0.00136  -0.00197   2.07622
   R31        2.09035  -0.00343  -0.00195  -0.00634  -0.00829   2.08206
   R32        2.07812  -0.00063   0.00000  -0.00142  -0.00142   2.07670
   R33        3.36784  -0.00436  -0.00543  -0.00435  -0.00998   3.35786
   R34        2.51996   0.00744   0.00513   0.00829   0.01324   2.53320
   R35        2.80570   0.00164   0.00250   0.00198   0.00448   2.81018
   R36        2.07457  -0.00367  -0.00149  -0.00731  -0.00880   2.06577
   R37        2.08135  -0.00219  -0.00137  -0.00402  -0.00539   2.07596
   R38        2.09140  -0.00326  -0.00219  -0.00583  -0.00803   2.08337
   R39        2.09010  -0.00275  -0.00208  -0.00473  -0.00681   2.08329
   R40        2.08648  -0.00443  -0.00208  -0.00842  -0.01049   2.07598
   R41        2.08957  -0.00320  -0.00204  -0.00583  -0.00787   2.08170
   R42        2.09059  -0.00454  -0.00204  -0.00898  -0.01103   2.07956
    A1        2.02964  -0.00660  -0.01198  -0.01961  -0.02929   2.00035
    A2        2.18967   0.00264   0.00214   0.03367   0.03279   2.22245
    A3        2.02882   0.00513   0.00914   0.00271   0.01067   2.03949
    A4        1.87787   0.00419  -0.00809   0.03281   0.01972   1.89758
    A5        2.04688   0.00744  -0.00384   0.08754   0.07380   2.12068
    A6        1.95981   0.00554  -0.00118   0.08075   0.06890   2.02871
    A7        2.05460   0.01228  -0.00548   0.02493   0.02275   2.07734
    A8        2.19855  -0.01045   0.02210  -0.04324  -0.02411   2.17444
    A9        2.01176  -0.00040  -0.01790   0.03373   0.01283   2.02459
   A10        1.62649  -0.01045   0.02334  -0.04454  -0.02354   1.60294
   A11        1.82769   0.00002   0.00224   0.00017   0.00063   1.82832
   A12        2.00919   0.00113  -0.00419  -0.01018  -0.01511   1.99408
   A13        1.84487   0.00003   0.00367   0.01099   0.01502   1.85989
   A14        2.05598  -0.00819   0.00424  -0.05138  -0.04756   2.00843
   A15        1.83833   0.00329  -0.00813   0.02878   0.02113   1.85946
   A16        1.87042   0.00464   0.00183   0.03084   0.03301   1.90343
   A17        2.20208   0.00353   0.00492   0.01631   0.02102   2.22309
   A18        2.13877  -0.00085  -0.00625  -0.00398  -0.00974   2.12903
   A19        1.92171  -0.00245   0.00134  -0.01000  -0.00901   1.91270
   A20        1.81635   0.00535  -0.00004   0.01849   0.01854   1.83489
   A21        1.99336  -0.00047  -0.00315   0.00497   0.00171   1.99506
   A22        1.96275  -0.00269  -0.00256  -0.00962  -0.01213   1.95062
   A23        1.92509  -0.00221   0.00195  -0.00608  -0.00434   1.92076
   A24        1.90402  -0.00115   0.00357  -0.00813  -0.00440   1.89962
   A25        1.86169   0.00104   0.00055  -0.00034   0.00026   1.86195
   A26        1.92434   0.00367   0.00282   0.00505   0.00797   1.93232
   A27        2.13951  -0.00536  -0.00054  -0.01653  -0.01735   2.12216
   A28        2.21762   0.00173  -0.00228   0.01266   0.01035   2.22797
   A29        1.87706  -0.00817  -0.00264  -0.02204  -0.02469   1.85237
   A30        1.94103   0.00303   0.00116   0.00652   0.00777   1.94879
   A31        1.90943   0.00111   0.00136  -0.00159  -0.00045   1.90898
   A32        1.94015   0.00240   0.00139   0.00580   0.00714   1.94729
   A33        1.90715   0.00178   0.00168  -0.00117   0.00042   1.90757
   A34        1.88880  -0.00013  -0.00284   0.01217   0.00930   1.89810
   A35        1.81347   0.00151  -0.00171   0.00768   0.00597   1.81944
   A36        1.96203  -0.00108  -0.00129   0.00012  -0.00130   1.96073
   A37        1.97621  -0.00023   0.00019  -0.00403  -0.00376   1.97245
   A38        1.90704   0.00138   0.00257   0.00417   0.00668   1.91371
   A39        1.93114  -0.00138   0.00081  -0.00542  -0.00455   1.92659
   A40        1.87363  -0.00013  -0.00042  -0.00217  -0.00258   1.87105
   A41        1.90014   0.00087   0.00250  -0.00130   0.00050   1.90064
   A42        1.84722   0.00870  -0.00700   0.06011   0.05301   1.90022
   A43        2.07207  -0.00608   0.00144  -0.03258  -0.03124   2.04083
   A44        1.87212  -0.00126  -0.00219   0.00199  -0.00051   1.87161
   A45        1.85867   0.00007   0.00030  -0.01147  -0.01145   1.84721
   A46        1.90551  -0.00207   0.00457  -0.01427  -0.00927   1.89624
   A47        2.13646  -0.00591   0.00229  -0.02445  -0.02298   2.11348
   A48        2.23475  -0.00589  -0.01115  -0.00184  -0.01326   2.22149
   A49        1.90500   0.01211   0.00887   0.03117   0.04027   1.94527
   A50        1.91049  -0.00037   0.00094   0.00214   0.00314   1.91363
   A51        1.96866  -0.00554  -0.00109  -0.02423  -0.02556   1.94310
   A52        1.94651  -0.00385   0.00369  -0.02289  -0.01946   1.92704
   A53        1.85229   0.00458  -0.00042   0.02588   0.02553   1.87783
   A54        1.87662   0.00269  -0.00220   0.01542   0.01327   1.88988
   A55        1.90475   0.00327  -0.00121   0.00797   0.00622   1.91096
   A56        1.93775  -0.00191   0.00068  -0.01092  -0.01028   1.92747
   A57        1.90244   0.00022   0.00126   0.00496   0.00625   1.90869
   A58        1.93959  -0.00163   0.00536  -0.01312  -0.00780   1.93179
   A59        1.88387   0.00152  -0.00159   0.00997   0.00840   1.89228
   A60        1.91592   0.00059  -0.00269  -0.00024  -0.00303   1.91289
   A61        1.88251   0.00140  -0.00340   0.01074   0.00738   1.88989
   A62        1.64971  -0.01595  -0.01075  -0.03624  -0.04706   1.60266
   A63        1.97106   0.00496   0.00096   0.01810   0.01873   1.98979
   A64        2.09205  -0.00889   0.00098  -0.02907  -0.02801   2.06404
   A65        2.21515   0.00405  -0.00201   0.01252   0.01064   2.22580
   A66        2.00160  -0.00147   0.00123  -0.00631  -0.00512   1.99648
   A67        2.14780  -0.00368  -0.00252  -0.01264  -0.01523   2.13257
   A68        2.10443   0.00548   0.00113   0.02364   0.02476   2.12919
   A69        1.92835  -0.00126   0.00113  -0.00637  -0.00523   1.92311
   A70        1.94671   0.00122  -0.00112   0.00656   0.00544   1.95215
   A71        1.92404   0.00068   0.00059   0.00207   0.00266   1.92670
   A72        1.88966   0.00023  -0.00044   0.00191   0.00147   1.89113
   A73        1.89475   0.00014  -0.00076   0.00085   0.00010   1.89485
   A74        1.87873  -0.00104   0.00057  -0.00509  -0.00453   1.87420
   A75        1.94478   0.00418  -0.00046   0.01950   0.01903   1.96381
   A76        1.93694   0.00081  -0.00118   0.00495   0.00371   1.94065
   A77        1.93317  -0.00429   0.00035  -0.02070  -0.02032   1.91285
   A78        1.87213  -0.00161   0.00072  -0.00489  -0.00426   1.86787
   A79        1.88576  -0.00010   0.00048  -0.00123  -0.00067   1.88509
   A80        1.88867   0.00101   0.00016   0.00235   0.00248   1.89115
    D1        0.00489   0.00773  -0.00352   0.07511   0.07095   0.07584
    D2       -2.22346  -0.00961   0.00766  -0.13564  -0.12752  -2.35098
    D3       -2.84348   0.00226  -0.00203   0.00702   0.00472  -2.83876
    D4        1.21136  -0.01507   0.00916  -0.20373  -0.19374   1.01762
    D5       -0.07991  -0.00867   0.00367  -0.08789  -0.08328  -0.16319
    D6       -2.36584   0.00142  -0.00070  -0.01161  -0.01080  -2.37664
    D7        1.85677  -0.00500  -0.00303  -0.05162  -0.05346   1.80331
    D8        2.79608  -0.00392   0.00142  -0.02038  -0.01961   2.77647
    D9        0.51016   0.00616  -0.00295   0.05590   0.05286   0.56302
   D10       -1.55042  -0.00026  -0.00528   0.01589   0.01020  -1.54022
   D11       -0.59974   0.00570  -0.00569   0.08279   0.07870  -0.52104
   D12        2.78054   0.00472  -0.00582   0.07084   0.06667   2.84721
   D13        2.83496   0.00199  -0.00093   0.01805   0.01700   2.85195
   D14       -0.06795   0.00101  -0.00106   0.00610   0.00497  -0.06299
   D15        0.08532  -0.00255   0.00159  -0.02463  -0.02257   0.06274
   D16       -2.84155  -0.01106   0.01151  -0.11893  -0.10689  -2.94845
   D17        2.36316   0.01495  -0.01035   0.17993   0.16859   2.53175
   D18       -0.56370   0.00644  -0.00043   0.08563   0.08427  -0.47944
   D19       -1.10507   0.00866  -0.00800   0.09237   0.08804  -1.01703
   D20        3.09301   0.00739  -0.00782   0.08233   0.07807  -3.11211
   D21        0.99474   0.00843  -0.00747   0.08985   0.08593   1.08067
   D22        2.98993  -0.00887   0.00737  -0.10488  -0.10103   2.88890
   D23        0.90482  -0.01014   0.00755  -0.11493  -0.11099   0.79382
   D24       -1.19345  -0.00910   0.00790  -0.10740  -0.10314  -1.29659
   D25       -0.11839  -0.00207  -0.00119  -0.02125  -0.02330  -0.14169
   D26        2.83133   0.00407  -0.00429   0.05356   0.04917   2.88051
   D27        0.10402   0.00470  -0.00015   0.05515   0.05543   0.15945
   D28        2.36237  -0.00006  -0.00055   0.00165   0.00165   2.36402
   D29       -1.83737   0.00339  -0.00189   0.03174   0.03002  -1.80735
   D30       -0.69602  -0.00890   0.00597  -0.08837  -0.08271  -0.77873
   D31        1.31150  -0.00551   0.00105  -0.05605  -0.05489   1.25662
   D32       -2.82473  -0.00521   0.00226  -0.04736  -0.04547  -2.87020
   D33       -2.86651  -0.00241   0.00281  -0.03115  -0.02892  -2.89543
   D34       -0.85899   0.00098  -0.00210   0.00117  -0.00110  -0.86009
   D35        1.28796   0.00127  -0.00089   0.00985   0.00832   1.29628
   D36        1.35017  -0.00501   0.00930  -0.05944  -0.05008   1.30009
   D37       -2.92549  -0.00162   0.00439  -0.02712  -0.02226  -2.94775
   D38       -0.77854  -0.00133   0.00560  -0.01843  -0.01284  -0.79138
   D39       -2.83486   0.00099  -0.00083  -0.00572  -0.00611  -2.84097
   D40        1.37535   0.00014  -0.00007  -0.01450  -0.01410   1.36125
   D41       -0.69706  -0.00074   0.00002  -0.02290  -0.02237  -0.71943
   D42       -0.90572   0.00235  -0.00025   0.01044   0.00972  -0.89600
   D43       -2.97869   0.00150   0.00050   0.00166   0.00173  -2.97697
   D44        1.23209   0.00062   0.00059  -0.00674  -0.00654   1.22554
   D45        1.29713  -0.00285   0.00107  -0.01644  -0.01545   1.28168
   D46       -0.77584  -0.00370   0.00182  -0.02521  -0.02344  -0.79928
   D47       -2.84825  -0.00458   0.00191  -0.03362  -0.03171  -2.87996
   D48       -3.13016  -0.00024  -0.00035   0.00262   0.00204  -3.12812
   D49        1.05303  -0.00084  -0.00098  -0.00501  -0.00612   1.04691
   D50       -1.07181   0.00025   0.00258  -0.00081   0.00168  -1.07013
   D51       -0.20243   0.00072  -0.00119   0.01353   0.01219  -0.19024
   D52       -2.30242   0.00012  -0.00182   0.00590   0.00402  -2.29840
   D53        1.85592   0.00120   0.00175   0.01010   0.01183   1.86775
   D54        2.92233  -0.00049   0.00145  -0.00781  -0.00626   2.91607
   D55       -0.16047  -0.00146   0.00139  -0.02861  -0.02663  -0.18709
   D56       -0.01460  -0.00205   0.00069  -0.02124  -0.02022  -0.03481
   D57       -3.09739  -0.00302   0.00062  -0.04203  -0.04059  -3.13798
   D58        0.33920  -0.00087   0.00046  -0.00560  -0.00499   0.33421
   D59        2.46727  -0.00138   0.00115  -0.00885  -0.00759   2.45968
   D60       -1.73039   0.00107  -0.00077   0.00930   0.00862  -1.72178
   D61        2.48457   0.00060  -0.00229   0.00821   0.00598   2.49055
   D62       -1.67054   0.00009  -0.00159   0.00496   0.00337  -1.66717
   D63        0.41498   0.00254  -0.00352   0.02312   0.01958   0.43456
   D64       -1.75922  -0.00009   0.00171  -0.00049   0.00125  -1.75797
   D65        0.36886  -0.00060   0.00241  -0.00373  -0.00136   0.36750
   D66        2.45437   0.00185   0.00048   0.01442   0.01485   2.46923
   D67        0.22453   0.00237   0.00001   0.01898   0.01893   0.24345
   D68       -1.83533   0.00036  -0.00139   0.00935   0.00801  -1.82732
   D69        2.32069   0.00154   0.00000   0.01516   0.01520   2.33590
   D70       -2.97915   0.00311   0.00016   0.03968   0.03967  -2.93949
   D71        1.24417   0.00110  -0.00124   0.03006   0.02876   1.27293
   D72       -0.88299   0.00227   0.00015   0.03587   0.03595  -0.84704
   D73       -0.10087  -0.00125   0.00123  -0.00586  -0.00414  -0.10502
   D74        2.89995   0.00280   0.00207   0.04542   0.04701   2.94696
   D75        3.10986  -0.00240   0.00097  -0.02979  -0.02788   3.08198
   D76       -0.17251   0.00165   0.00181   0.02150   0.02327  -0.14923
   D77       -0.34713   0.00060   0.00034  -0.00428  -0.00379  -0.35092
   D78        1.75035   0.00084  -0.00086   0.00212   0.00132   1.75167
   D79       -2.47355   0.00070   0.00070  -0.00122  -0.00048  -2.47402
   D80       -2.47576   0.00072  -0.00022  -0.00149  -0.00160  -2.47735
   D81       -0.37827   0.00096  -0.00142   0.00490   0.00351  -0.37476
   D82        1.68101   0.00082   0.00015   0.00157   0.00172   1.68273
   D83        1.72392  -0.00175   0.00136  -0.01941  -0.01792   1.70600
   D84       -2.46178  -0.00151   0.00016  -0.01301  -0.01281  -2.47459
   D85       -0.40249  -0.00165   0.00173  -0.01635  -0.01461  -0.41710
   D86        0.51470   0.00586  -0.00282   0.06256   0.05946   0.57416
   D87       -2.50965   0.00354  -0.00215   0.02138   0.01881  -2.49084
   D88       -1.47663  -0.00406   0.00524  -0.00792  -0.00276  -1.47938
   D89        1.78221  -0.00639   0.00590  -0.04910  -0.04341   1.73880
   D90        2.76813  -0.00109   0.00088   0.01331   0.01376   2.78189
   D91       -0.25622  -0.00341   0.00155  -0.02788  -0.02689  -0.28312
   D92       -3.06916  -0.00183  -0.00016  -0.00335  -0.00347  -3.07263
   D93        1.15607  -0.00388   0.00043  -0.02205  -0.02141   1.13466
   D94       -0.99467  -0.00113   0.00004   0.00296   0.00289  -0.99179
   D95       -1.04253   0.00280  -0.00157   0.02525   0.02371  -1.01882
   D96       -3.10048   0.00076  -0.00098   0.00655   0.00577  -3.09471
   D97        1.03195   0.00351  -0.00137   0.03156   0.03007   1.06203
   D98        0.96487   0.00117  -0.00008   0.00564   0.00546   0.97033
   D99       -1.09309  -0.00088   0.00050  -0.01306  -0.01248  -1.10557
   D100       3.03935   0.00187   0.00011   0.01195   0.01182   3.05117
   D101       2.41430  -0.00380   0.00303  -0.03339  -0.03027   2.38403
   D102      -0.98448  -0.00151   0.00256  -0.00962  -0.00699  -0.99146
   D103       0.26489  -0.00070  -0.00166   0.00127  -0.00054   0.26435
   D104      -3.13389   0.00158  -0.00213   0.02504   0.02275  -3.11115
   D105      -1.75116   0.00175  -0.00154   0.01204   0.01041  -1.74075
   D106       1.13325   0.00404  -0.00201   0.03580   0.03370   1.16694
   D107      -2.84915  -0.00098  -0.00340  -0.01197  -0.01554  -2.86469
   D108       0.16672   0.00163  -0.00287   0.03045   0.02774   0.19446
   D109      -0.01208  -0.00185   0.00205  -0.02799  -0.02553  -0.03762
   D110      -3.05441  -0.00327   0.00288  -0.04445  -0.04110  -3.09551
   D111      -0.14998   0.00098  -0.00087   0.01697   0.01629  -0.13369
   D112      -3.04136   0.00020   0.00018  -0.00045  -0.00052  -3.04188
   D113       2.88391   0.00165  -0.00154   0.03203   0.03101   2.91491
   D114      -0.00748   0.00087  -0.00048   0.01461   0.01420   0.00672
   D115      -3.06724   0.00052  -0.00012   0.00644   0.00626  -3.06098
   D116      -0.96447   0.00078  -0.00066   0.00890   0.00817  -0.95630
   D117       1.12164   0.00072  -0.00028   0.00813   0.00779   1.12943
   D118       0.18876  -0.00102   0.00061  -0.01236  -0.01169   0.17707
   D119       2.29153  -0.00076   0.00007  -0.00990  -0.00978   2.28175
   D120      -1.90554  -0.00082   0.00044  -0.01067  -0.01017  -1.91571
         Item               Value     Threshold  Converged?
 Maximum Force            0.066003     0.000450     NO 
 RMS     Force            0.007760     0.000300     NO 
 Maximum Displacement     0.292407     0.001800     NO 
 RMS     Displacement     0.058458     0.001200     NO 
 Predicted change in Energy=-3.740953D-02
 Lowest energy point so far.  Saving SCF results.
 GradGradGradGradGradGradGradGradGradGradGradGradGradGradGradGradGradGrad

 Leave Link  103 at Fri Oct 16 13:22:14 2020, MaxMem=   536870912 cpu:         0.6
 (Enter /home/ewapastorczak/software/g09d01/g09/l202.exe)
                          Input orientation:                          
 ---------------------------------------------------------------------
 Center     Atomic      Atomic             Coordinates (Angstroms)
 Number     Number       Type             X           Y           Z
 ---------------------------------------------------------------------
      1          6           0       -0.630706   -1.499684    0.011162
      2          6           0       -0.883357   -2.908797   -0.296025
      3          6           0       -2.240978   -3.103556   -0.389344
      4         16           0       -3.286633   -1.754061   -0.240759
      5          6           0       -1.898581   -0.657512    0.248725
      6          6           0        0.546147   -0.817788   -0.131287
      7          6           0        1.934590   -1.369229   -0.027388
      8          6           0        0.598165    0.636681   -0.140324
      9          6           0        2.874170   -0.149797   -0.255856
     10          6           0        2.009364    1.117248    0.005046
     11          9           0        2.214199   -2.342653   -0.920057
     12          9           0        2.178590   -1.884617    1.197685
     13          9           0        3.940189   -0.191134    0.548573
     14          9           0        3.293699   -0.144700   -1.525659
     15          9           0        2.263985    1.593431    1.240684
     16          9           0        2.326074    2.087637   -0.867657
     17          6           0       -1.880955    0.733533   -0.446287
     18          6           0       -0.517926    1.380451   -0.222332
     19          6           0       -2.049827    0.531462   -1.984956
     20          1           0       -1.968234    1.503170   -2.497179
     21          1           0       -3.035529    0.110140   -2.227010
     22          1           0       -1.262110   -0.130766   -2.373674
     23          6           0       -2.015357   -0.454876    1.791110
     24         16           0       -0.661705    3.110124    0.023382
     25          6           0       -2.427126    2.997017    0.190383
     26          6           0       -2.911992    1.757826    0.028281
     27          6           0       -3.198760    4.254514    0.376634
     28          1           0       -4.259813    4.026494    0.546889
     29          1           0       -2.827747    4.840469    1.233638
     30          1           0       -3.116051    4.892159   -0.518863
     31          1           0       -3.985772    1.553515    0.012376
     32          1           0       -3.032092   -0.137318    2.060413
     33          1           0       -1.309755    0.328508    2.111027
     34          1           0       -1.765483   -1.382631    2.324499
     35          1           0       -2.725943   -4.082980   -0.437939
     36          6           0       -0.087601   -4.023414    0.369565
     37          1           0        0.992595   -3.933771    0.190732
     38          1           0       -0.395760   -5.011929   -0.006435
     39          1           0       -0.255663   -3.998409    1.456824
 ---------------------------------------------------------------------
                    Distance matrix (angstroms):
                    1          2          3          4          5
     1  C    0.000000
     2  C    1.464171   0.000000
     3  C    2.307766   1.374690   0.000000
     4  S    2.679948   2.666872   1.713654   0.000000
     5  C    1.540519   2.528976   2.550979   1.835402   0.000000
     6  C    1.367574   2.538295   3.613778   3.946998   2.479273
     7  C    2.568900   3.222307   4.535887   5.239732   3.908450
     8  C    2.469235   3.845720   4.702351   4.562607   2.839020
     9  C    3.765321   4.661834   5.908235   6.366269   4.826130
    10  C    3.717303   4.966641   6.003010   6.029296   4.298976
    11  F    3.109863   3.210107   4.550739   5.573781   4.595728
    12  F    3.073785   3.557476   4.851500   5.652860   4.362298
    13  F    4.784788   5.600503   6.897007   7.435909   5.865037
    14  F    4.427048   5.157522   6.377985   6.895055   5.511007
    15  F    4.411158   5.704147   6.709200   6.649040   4.835048
    16  F    4.731146   5.965867   6.930745   6.830382   5.160414
    17  C    2.599931   3.779465   3.854362   2.864663   1.555108
    18  C    2.891784   4.305418   4.806570   4.182253   2.506272
    19  C    3.181815   4.006062   3.974402   3.129781   2.534930
    20  H    4.134959   5.048514   5.073389   4.176022   3.494766
    21  H    3.658431   4.180255   3.786313   2.735596   2.830407
    22  H    2.821356   3.489633   3.705837   3.359033   2.749462
    23  C    2.485377   3.414570   3.438137   2.726264   1.560016
    24  S    4.609928   6.031464   6.424504   5.533562   3.971867
    25  C    4.845571   6.123599   6.130883   4.847409   3.693013
    26  C    3.976925   5.098815   4.925211   3.542046   2.628585
    27  C    6.311835   7.558214   7.459575   6.040850   5.082798
    28  H    6.632953   7.759461   7.469260   5.914582   5.253973
    29  H    6.820481   8.134596   8.129323   6.772905   5.662261
    30  H    6.878482   8.117235   8.044500   6.654222   5.733260
    31  H    4.536352   5.443558   4.989388   3.390122   3.049732
    32  H    3.438332   4.225040   3.927561   2.823835   2.199469
    33  H    2.865803   4.056582   4.347193   3.711608   2.187949
    34  H    2.579331   3.158240   3.248480   3.005397   2.202805
    35  H    3.356357   2.189513   1.093995   2.403563   3.590245
    36  C    2.606268   1.522697   2.461526   3.969416   3.824075
    37  H    2.931234   2.192419   3.388472   4.821734   4.369913
    38  H    3.520139   2.178251   2.682040   4.361853   4.613516
    39  H    2.911052   2.157250   2.854920   4.135899   3.914112
                    6          7          8          9         10
     6  C    0.000000
     7  C    1.497550   0.000000
     8  C    1.455426   2.412978   0.000000
     9  C    2.425163   1.556284   2.410829   0.000000
    10  C    2.429805   2.487813   1.497852   1.556073   0.000000
    11  F    2.393694   1.350035   3.477928   2.384395   3.587296
    12  F    2.359907   1.351282   3.262661   2.367744   3.234536
    13  F    3.517730   2.396261   3.511265   1.336118   2.394863
    14  F    3.153785   2.364628   3.129795   1.337322   2.363279
    15  F    3.263012   3.239422   2.365906   2.377141   1.348474
    16  F    3.485954   3.579000   2.370645   2.383448   1.342971
    17  C    2.897697   4.376696   2.499805   4.840222   3.935164
    18  C    2.443930   3.689658   1.343718   3.721438   2.551111
    19  C    3.463473   4.829108   3.228869   5.263045   4.558540
    20  H    4.160097   5.438987   3.590539   5.586118   4.715014
    21  H    4.252236   5.632846   4.223178   6.235187   5.607788
    22  H    2.961434   4.154244   3.006235   4.646970   4.233012
    23  C    3.223139   4.443541   3.428182   5.309484   4.675466
    24  S    4.112337   5.177637   2.780646   4.817413   3.332641
    25  C    4.847325   6.175443   3.851355   6.181044   4.821859
    26  C    4.314856   5.768096   3.688712   6.099134   4.962925
    27  C    6.325390   7.625025   5.269972   7.528512   6.091393
    28  H    6.857423   8.234941   5.963476   8.305391   6.932524
    29  H    6.727707   7.926562   5.594325   7.722254   6.226512
    30  H    6.794512   8.059497   5.661076   7.834108   6.387042
    31  H    5.116835   6.602628   4.677219   7.073331   6.010993
    32  H    4.250928   5.526703   4.315215   6.344225   5.587016
    33  H    3.128313   4.240390   2.967105   4.830749   4.009217
    34  H    3.419586   4.384301   3.967342   5.450182   5.087114
    35  H    4.632720   5.408657   5.780438   6.845754   7.047109
    36  C    3.305833   3.360287   4.737800   4.916111   5.563861
    37  H    3.164233   2.740768   4.599370   4.249497   5.155686
    38  H    4.300419   4.324377   5.736951   5.864723   6.584191
    39  H    3.644358   3.729970   4.976340   5.247946   5.779961
                   11         12         13         14         15
    11  F    0.000000
    12  F    2.167002   0.000000
    13  F    3.124892   2.528332   0.000000
    14  F    2.522513   3.418681   2.173141   0.000000
    15  F    4.490438   3.479361   2.544277   3.425501   0.000000
    16  F    4.432013   4.479531   3.131114   2.520435   2.166379
    17  C    5.143701   5.102672   5.977497   5.358487   4.556953
    18  C    4.670421   4.466354   4.789464   4.307346   3.150366
    19  C    5.251330   5.817745   6.543791   5.405684   5.490128
    20  H    5.896644   6.505788   6.859791   5.598863   5.647251
    21  H    5.940030   6.549399   7.513672   6.373066   6.504606
    22  H    4.369230   5.260135   5.967168   4.634083   5.335709
    23  C    5.366868   4.470515   6.089498   6.267635   4.776118
    24  S    6.236479   5.864614   5.687843   5.351507   3.513096
    25  C    7.161498   6.786577   7.129888   6.748557   5.007964
    26  C    6.632580   6.367804   7.142936   6.674200   5.318617
    27  C    8.631579   8.202375   8.411774   8.069934   6.137551
    28  H    9.199500   8.764577   9.221086   8.874112   6.997221
    29  H    9.036418   8.384001   8.461164   8.362878   6.038960
    30  H    8.995278   8.769518   8.761838   8.213920   6.551519
    31  H    7.381679   7.157169   8.133398   7.631525   6.369442
    32  H    6.424195   5.563143   7.134512   7.271561   5.631685
    33  H    5.361047   4.230918   5.502109   5.885678   3.889620
    34  H    5.223663   4.132483   6.093297   6.476999   5.125252
    35  H    5.259865   5.618053   7.781837   7.275251   7.742015
    36  C    3.128317   3.224262   5.562510   5.483566   6.151240
    37  H    2.292995   2.572853   4.777415   4.753750   5.767911
    38  H    3.843388   4.225786   6.507577   6.293653   7.229131
    39  H    3.806745   3.234325   5.738069   6.028619   6.137101
                   16         17         18         19         20
    16  F    0.000000
    17  C    4.439622   0.000000
    18  C    3.000815   1.525289   0.000000
    19  C    4.776876   1.561042   2.484823   0.000000
    20  H    4.630122   2.192286   2.700626   1.101474   0.000000
    21  H    5.874106   2.211930   3.459877   1.098959   1.775568
    22  H    4.479338   2.201092   2.732373   1.100067   1.784268
    23  C    5.690470   2.536992   3.108807   3.902913   4.714403
    24  S    3.281197   2.712073   1.752945   3.551028   3.262292
    25  C    4.953719   2.413920   2.535481   3.309594   3.108883
    26  C    5.324361   1.528866   2.436550   2.510064   2.708040
    27  C    6.063614   3.848522   3.975660   4.556125   4.164480
    28  H    7.009566   4.181980   4.647039   4.848662   4.569995
    29  H    6.209299   4.537123   4.407589   5.434339   5.078909
    30  H    6.132188   4.338767   4.378387   4.722492   4.088577
    31  H    6.395244   2.304994   3.480085   2.963412   3.220382
    32  H    6.498767   2.892585   3.719621   4.216293   4.959299
    33  H    5.018601   2.651447   2.679206   4.167250   4.800937
    34  H    6.242873   3.488372   3.959466   4.723983   5.622948
    35  H    7.986492   4.890079   5.896686   4.913601   6.001638
    36  C    6.685918   5.148813   5.453190   5.490082   6.503701
    37  H    6.257453   5.517863   5.540150   5.824797   6.749201
    38  H    7.652054   5.950598   6.397192   6.113892   7.150035
    39  H    7.007748   5.353007   5.640965   5.965283   6.988162
                   21         22         23         24         25
    21  H    0.000000
    22  H    1.795706   0.000000
    23  C    4.183931   4.244745   0.000000
    24  S    4.438379   4.075504   4.203149   0.000000
    25  C    3.814184   4.208881   3.827199   1.776906   0.000000
    26  C    2.795795   3.472504   2.967756   2.625362   1.340510
    27  C    4.897085   5.526798   5.057623   2.805542   1.487081
    28  H    4.952900   5.899045   5.164141   3.749691   2.132056
    29  H    5.864748   6.338541   5.386226   3.024988   2.155735
    30  H    5.078578   5.666321   5.927756   3.081152   2.137571
    31  H    2.828629   3.993541   3.328673   3.670500   2.131845
    32  H    4.294560   4.774308   1.098689   4.507118   3.699602
    33  H    4.673815   4.508409   1.101777   3.537742   3.472511
    34  H    4.955564   4.888086   1.098940   5.167041   4.916659
    35  H    4.569340   4.637873   4.317028   7.497642   7.114101
    36  C    5.702521   4.904849   4.297848   7.164971   7.402158
    37  H    6.198748   5.111040   4.869466   7.237484   7.728539
    38  H    6.175348   5.493646   5.159554   8.126461   8.264890
    39  H    6.178872   5.535730   3.970503   7.262979   7.433378
                   26         27         28         29         30
    26  C    0.000000
    27  C    2.537131   0.000000
    28  H    2.689318   1.098550   0.000000
    29  H    3.310992   1.102474   1.784655   0.000000
    30  H    3.188267   1.102428   1.787007   1.776809   0.000000
    31  H    1.093160   2.836806   2.544883   3.692772   3.490726
    32  H    2.781287   4.706494   4.597324   5.050116   5.652907
    33  H    2.991312   4.689348   4.982417   4.840651   5.568298
    34  H    4.055807   6.133993   6.216126   6.406665   7.020095
    35  H    5.862337   8.390524   8.311812   9.079233   8.983977
    36  C    6.443322   8.843272   9.068618   9.317910   9.457709
    37  H    6.904092   9.200546   9.543609   9.626524   9.761227
    38  H    7.222342   9.688681   9.845313  10.223605  10.283654
    39  H    6.498543   8.828328   9.014448   9.208213   9.546065
                   31         32         33         34         35
    31  H    0.000000
    32  H    2.821857   0.000000
    33  H    3.614698   1.784937   0.000000
    34  H    4.347016   1.795785   1.783607   0.000000
    35  H    5.793101   4.680143   5.288104   3.980633   0.000000
    36  C    6.813623   5.160498   4.844128   3.689281   2.759793
    37  H    7.411225   5.840109   5.211082   4.320680   3.774257
    38  H    7.482887   5.914723   5.817156   4.525616   2.545368
    39  H    6.842806   4.793840   4.501255   3.142405   3.114412
                   36         37         38         39
    36  C    0.000000
    37  H    1.098563   0.000000
    38  H    1.101589   1.768850   0.000000
    39  H    1.100455   1.779133   1.785491   0.000000
 Stoichiometry    C17H14F6S2
 Framework group  C1[X(C17H14F6S2)]
 Deg. of freedom   111
 Full point group                 C1      NOp   1
 RotChk:  IX=0 Diff= 3.66D-02
 Largest Abelian subgroup         C1      NOp   1
 Largest concise Abelian subgroup C1      NOp   1
                         Standard orientation:                         
 ---------------------------------------------------------------------
 Center     Atomic      Atomic             Coordinates (Angstroms)
 Number     Number       Type             X           Y           Z
 ---------------------------------------------------------------------
      1          6           0        0.288989    1.573462   -0.064340
      2          6           0        0.761235    2.926318    0.236596
      3          6           0       -0.326421    3.760710    0.339394
      4         16           0       -1.900102    3.095451    0.206859
      5          6           0       -1.231059    1.459261   -0.287068
      6          6           0        0.982898    0.403026    0.072872
      7          6           0        2.462503    0.204260   -0.045095
      8          6           0        0.316559   -0.890793    0.089978
      9          6           0        2.687278   -1.318703    0.183121
     10          6           0        1.310563   -2.000713   -0.063621
     11          9           0        3.191335    0.917412    0.839673
     12          9           0        2.915646    0.532751   -1.275021
     13          9           0        3.629314   -1.805387   -0.629848
     14          9           0        3.062903   -1.526878    1.449612
     15          9           0        1.287612   -2.542133   -1.298416
     16          9           0        1.120293   -3.000849    0.812219
     17          6           0       -1.889715    0.238442    0.415880
     18          6           0       -1.019884   -0.993068    0.185046
     19          6           0       -1.923202    0.499237    1.954619
     20          1           0       -2.322631   -0.387432    2.471842
     21          1           0       -2.574224    1.349370    2.201915
     22          1           0       -0.908459    0.691704    2.333299
     23          6           0       -1.446974    1.337768   -1.827286
     24         16           0       -1.994104   -2.431372   -0.049453
     25          6           0       -3.479846   -1.468928   -0.203297
     26          6           0       -3.294656   -0.150787   -0.044633
     27          6           0       -4.769919   -2.188117   -0.376176
     28          1           0       -5.585234   -1.470193   -0.539453
     29          1           0       -4.741432   -2.881753   -1.232626
     30          1           0       -5.001183   -2.783531    0.522348
     31          1           0       -4.130870    0.552924   -0.021521
     32          1           0       -2.491596    1.558106   -2.086773
     33          1           0       -1.218143    0.308885   -2.148140
     34          1           0       -0.780215    2.023857   -2.368010
     35          1           0       -0.269539    4.852228    0.386072
     36          6           0        1.994180    3.508034   -0.441681
     37          1           0        2.893991    2.901423   -0.270782
     38          1           0        2.212856    4.521358   -0.069050
     39          1           0        1.824874    3.567115   -1.527428
 ---------------------------------------------------------------------
 Rotational constants (GHZ):      0.2593104      0.2078619      0.1316204
 Leave Link  202 at Fri Oct 16 13:22:14 2020, MaxMem=   536870912 cpu:         0.0
 (Enter /home/ewapastorczak/software/g09d01/g09/l301.exe)
 Standard basis: def2SVP (5D, 7F)
 Ernie: Thresh=  0.10000D-02 Tol=  0.10000D-05 Strict=F.
 There are   453 symmetry adapted cartesian basis functions of A   symmetry.
 There are   428 symmetry adapted basis functions of A   symmetry.
   428 basis functions,   747 primitive gaussians,   453 cartesian basis functions
   101 alpha electrons      101 beta electrons
       nuclear repulsion energy      2887.2432601137 Hartrees.
 IExCor= 1009 DFT=T Ex+Corr=PBE1PBE ExCW=0 ScaHFX=  0.250000
 ScaDFX=  0.750000  0.750000  1.000000  1.000000 ScalE2=  1.000000  1.000000
 IRadAn=      0 IRanWt=     -1 IRanGd=            0 ICorTp=0 IEmpDi=141
 NAtoms=   39 NActive=   39 NUniq=   39 SFac= 1.00D+00 NAtFMM=   60 NAOKFM=F Big=F
 Integral buffers will be    131072 words long.
 Raffenetti 2 integral format.
 Two-electron integral symmetry is turned on.
 R6Disp:  Grimme-D3(BJ) Dispersion energy=       -0.0562553813 Hartrees.
 Nuclear repulsion after empirical dispersion term =     2887.1870047324 Hartrees.
 Leave Link  301 at Fri Oct 16 13:22:14 2020, MaxMem=   536870912 cpu:         0.4
 (Enter /home/ewapastorczak/software/g09d01/g09/l302.exe)
 NPDir=0 NMtPBC=     1 NCelOv=     1 NCel=       1 NClECP=     1 NCelD=      1
         NCelK=      1 NCelE2=     1 NClLst=     1 CellRange=     0.0.
 One-electron integrals computed using PRISM.
   1 Symmetry operations used in ECPInt.
 ECPInt:  NShTT=   19306 NPrTT=   73540 LenC2=   17482 LenP2D=   45135.
 LDataN:  DoStor=T MaxTD1= 4 Len=   56
 NBasis=   428 RedAO= T EigKep=  2.98D-04  NBF=   428
 NBsUse=   428 1.00D-06 EigRej= -1.00D+00 NBFU=   428
 Precomputing XC quadrature grid using
 IXCGrd= 4 IRadAn=           0 IRanWt=          -1 IRanGd=           0 AccXCQ= 0.00D+00.
 Generated NRdTot=       0 NPtTot=           0 NUsed=           0 NTot=          32
 NSgBfM=   448   448   448   449   449 MxSgAt=    39 MxSgA2=    39.
 Leave Link  302 at Fri Oct 16 13:22:15 2020, MaxMem=   536870912 cpu:         3.6
 (Enter /home/ewapastorczak/software/g09d01/g09/l303.exe)
 DipDrv:  MaxL=1.
 Leave Link  303 at Fri Oct 16 13:22:15 2020, MaxMem=   536870912 cpu:         0.5
 (Enter /home/ewapastorczak/software/g09d01/g09/l401.exe)
 Initial guess from the checkpoint file:  "closed_pbe0d3.chk"
 B after Tr=     0.000000    0.000000    0.000000
         Rot=    0.999898   -0.001327    0.000513   -0.014181 Ang=  -1.63 deg.
 Guess basis will be translated and rotated to current coordinates.
 JPrj=2 DoOrth=T DoCkMO=T.
 Generating alternative initial guess.
 ExpMin= 1.22D-01 ExpMax= 9.18D+03 ExpMxC= 1.38D+03 IAcc=1 IRadAn=         1 AccDes= 0.00D+00
 Harris functional with IExCor= 1009 and IRadAn=       1 diagonalized for initial guess.
 HarFok:  IExCor= 1009 AccDes= 0.00D+00 IRadAn=         1 IDoV= 1 UseB2=F ITyADJ=14
 ICtDFT=  3500011 ScaDFX=  1.000000  1.000000  1.000000  1.000000
 FoFCou: FMM=F IPFlag=           0 FMFlag=      100000 FMFlg1=           0
         NFxFlg=           0 DoJE=T BraDBF=F KetDBF=T FulRan=T
         wScrn=  0.000000 ICntrl=     500 IOpCl=  0 I1Cent=   200000004 NGrid=           0
         NMat0=    1 NMatS0=      1 NMatT0=    0 NMatD0=    1 NMtDS0=    0 NMtDT0=    0
 Petite list used in FoFCou.
 Harris En= -2048.93246267401    
 Leave Link  401 at Fri Oct 16 13:22:16 2020, MaxMem=   536870912 cpu:         8.9
 (Enter /home/ewapastorczak/software/g09d01/g09/l502.exe)
 Closed shell SCF:
 Using DIIS extrapolation, IDIIS=  1040.
 Integral symmetry usage will be decided dynamically.
 IVT=      641221 IEndB=      641221 NGot=   536870912 MDV=   536451994
 LenX=   536451994 LenY=   536246332
 Requested convergence on RMS density matrix=1.00D-08 within 128 cycles.
 Requested convergence on MAX density matrix=1.00D-06.
 Requested convergence on             energy=1.00D-06.
 No special actions if energy rises.
 Fock matrices will be formed incrementally for  20 cycles.
 Integral accuracy reduced to 1.0D-05 until final iterations.

 Cycle   1  Pass 0  IDiag  1:
 FoFJK:  IHMeth= 1 ICntrl=       0 DoSepK=F KAlg= 0 I1Cent=   0 FoldK=F
 IRaf= 810000000 NMat=   1 IRICut=       1 DoRegI=T DoRafI=F ISym2E= 0.
 FoFCou: FMM=F IPFlag=           0 FMFlag=      100000 FMFlg1=           0
         NFxFlg=           0 DoJE=F BraDBF=F KetDBF=F FulRan=T
         wScrn=  0.000000 ICntrl=       0 IOpCl=  0 I1Cent=           0 NGrid=           0
         NMat0=    1 NMatS0=      1 NMatT0=    0 NMatD0=    1 NMtDS0=    0 NMtDT0=    0
 Symmetry not used in FoFCou.
 E= -2048.88209514436    
 DIIS: error= 3.29D-03 at cycle   1 NSaved=   1.
 NSaved= 1 IEnMin= 1 EnMin= -2048.88209514436     IErMin= 1 ErrMin= 3.29D-03
 ErrMax= 3.29D-03  0.00D+00 EMaxC= 1.00D-01 BMatC= 1.20D-02 BMatP= 1.20D-02
 IDIUse=3 WtCom= 9.67D-01 WtEn= 3.29D-02
 Coeff-Com:  0.100D+01
 Coeff-En:   0.100D+01
 Coeff:      0.100D+01
 Gap=     0.561 Goal=   None    Shift=    0.000
 GapD=    0.561 DampG=2.000 DampE=1.000 DampFc=2.0000 IDamp=-1.
 RMSDP=8.43D-04 MaxDP=3.94D-02              OVMax= 3.32D-02

 Cycle   2  Pass 0  IDiag  1:
 RMSU=  8.41D-04    CP:  1.00D+00
 E= -2048.89670938727     Delta-E=       -0.014614242911 Rises=F Damp=F
 DIIS: error= 1.39D-03 at cycle   2 NSaved=   2.
 NSaved= 2 IEnMin= 2 EnMin= -2048.89670938727     IErMin= 2 ErrMin= 1.39D-03
 ErrMax= 1.39D-03  0.00D+00 EMaxC= 1.00D-01 BMatC= 1.76D-03 BMatP= 1.20D-02
 IDIUse=3 WtCom= 9.86D-01 WtEn= 1.39D-02
 Coeff-Com:  0.150D+00 0.850D+00
 Coeff-En:   0.000D+00 0.100D+01
 Coeff:      0.147D+00 0.853D+00
 Gap=     0.117 Goal=   None    Shift=    0.000
 RMSDP=3.56D-04 MaxDP=1.58D-02 DE=-1.46D-02 OVMax= 3.97D-02

 Cycle   3  Pass 0  IDiag  1:
 RMSU=  3.44D-04    CP:  1.00D+00  8.92D-01
 E= -2048.89506602059     Delta-E=        0.001643366673 Rises=F Damp=F
 DIIS: error= 1.95D-03 at cycle   3 NSaved=   3.
 NSaved= 3 IEnMin= 2 EnMin= -2048.89670938727     IErMin= 2 ErrMin= 1.39D-03
 ErrMax= 1.95D-03  0.00D+00 EMaxC= 1.00D-01 BMatC= 3.20D-03 BMatP= 1.76D-03
 IDIUse=3 WtCom= 1.85D-01 WtEn= 8.15D-01
 Coeff-Com: -0.241D-01 0.586D+00 0.438D+00
 Coeff-En:   0.000D+00 0.625D+00 0.375D+00
 Coeff:     -0.445D-02 0.618D+00 0.387D+00
 Gap=     0.116 Goal=   None    Shift=    0.000
 RMSDP=2.17D-04 MaxDP=9.23D-03 DE= 1.64D-03 OVMax= 2.90D-02

 Cycle   4  Pass 0  IDiag  1:
 RMSU=  7.13D-05    CP:  1.00D+00  9.77D-01  4.43D-01
 E= -2048.89856369925     Delta-E=       -0.003497678652 Rises=F Damp=F
 DIIS: error= 2.29D-04 at cycle   4 NSaved=   4.
 NSaved= 4 IEnMin= 4 EnMin= -2048.89856369925     IErMin= 4 ErrMin= 2.29D-04
 ErrMax= 2.29D-04  0.00D+00 EMaxC= 1.00D-01 BMatC= 8.47D-05 BMatP= 1.76D-03
 IDIUse=3 WtCom= 9.98D-01 WtEn= 2.29D-03
 Coeff-Com: -0.215D-01 0.302D+00 0.206D+00 0.513D+00
 Coeff-En:   0.000D+00 0.000D+00 0.000D+00 0.100D+01
 Coeff:     -0.214D-01 0.302D+00 0.206D+00 0.514D+00
 Gap=     0.116 Goal=   None    Shift=    0.000
 RMSDP=4.36D-05 MaxDP=1.76D-03 DE=-3.50D-03 OVMax= 2.65D-03

 Cycle   5  Pass 0  IDiag  1:
 RMSU=  2.88D-05    CP:  1.00D+00  9.93D-01  4.09D-01  6.24D-01
 E= -2048.89864514923     Delta-E=       -0.000081449985 Rises=F Damp=F
 DIIS: error= 8.56D-05 at cycle   5 NSaved=   5.
 NSaved= 5 IEnMin= 5 EnMin= -2048.89864514923     IErMin= 5 ErrMin= 8.56D-05
 ErrMax= 8.56D-05  0.00D+00 EMaxC= 1.00D-01 BMatC= 6.25D-06 BMatP= 8.47D-05
 IDIUse=1 WtCom= 1.00D+00 WtEn= 0.00D+00
 Coeff-Com: -0.649D-02 0.667D-01 0.479D-01 0.237D+00 0.655D+00
 Coeff:     -0.649D-02 0.667D-01 0.479D-01 0.237D+00 0.655D+00
 Gap=     0.116 Goal=   None    Shift=    0.000
 RMSDP=1.38D-05 MaxDP=6.55D-04 DE=-8.14D-05 OVMax= 1.35D-03

 Cycle   6  Pass 0  IDiag  1:
 RMSU=  9.72D-06    CP:  1.00D+00  9.92D-01  4.16D-01  6.95D-01  7.28D-01
 E= -2048.89864975961     Delta-E=       -0.000004610381 Rises=F Damp=F
 DIIS: error= 3.85D-05 at cycle   6 NSaved=   6.
 NSaved= 6 IEnMin= 6 EnMin= -2048.89864975961     IErMin= 6 ErrMin= 3.85D-05
 ErrMax= 3.85D-05  0.00D+00 EMaxC= 1.00D-01 BMatC= 1.24D-06 BMatP= 6.25D-06
 IDIUse=1 WtCom= 1.00D+00 WtEn= 0.00D+00
 Coeff-Com: -0.190D-02 0.101D-01 0.103D-01 0.857D-01 0.384D+00 0.512D+00
 Coeff:     -0.190D-02 0.101D-01 0.103D-01 0.857D-01 0.384D+00 0.512D+00
 Gap=     0.116 Goal=   None    Shift=    0.000
 RMSDP=5.17D-06 MaxDP=2.27D-04 DE=-4.61D-06 OVMax= 3.87D-04

 Initial convergence to 1.0D-05 achieved.  Increase integral accuracy.
 Cycle   7  Pass 1  IDiag  1:
 E= -2048.89863097238     Delta-E=        0.000018787232 Rises=F Damp=F
 DIIS: error= 7.95D-05 at cycle   1 NSaved=   1.
 NSaved= 1 IEnMin= 1 EnMin= -2048.89863097238     IErMin= 1 ErrMin= 7.95D-05
 ErrMax= 7.95D-05  0.00D+00 EMaxC= 1.00D-01 BMatC= 2.57D-06 BMatP= 2.57D-06
 IDIUse=1 WtCom= 1.00D+00 WtEn= 0.00D+00
 Coeff-Com:  0.100D+01
 Coeff:      0.100D+01
 Gap=     0.116 Goal=   None    Shift=    0.000
 RMSDP=5.17D-06 MaxDP=2.27D-04 DE= 1.88D-05 OVMax= 3.89D-04

 Cycle   8  Pass 1  IDiag  1:
 RMSU=  7.04D-05    CP:  1.00D+00
 E= -2048.89863304588     Delta-E=       -0.000002073495 Rises=F Damp=F
 DIIS: error= 2.37D-05 at cycle   2 NSaved=   2.
 NSaved= 2 IEnMin= 2 EnMin= -2048.89863304588     IErMin= 2 ErrMin= 2.37D-05
 ErrMax= 2.37D-05  0.00D+00 EMaxC= 1.00D-01 BMatC= 5.32D-07 BMatP= 2.57D-06
 IDIUse=1 WtCom= 1.00D+00 WtEn= 0.00D+00
 Coeff-Com:  0.213D+00 0.787D+00
 Coeff:      0.213D+00 0.787D+00
 Gap=     0.116 Goal=   None    Shift=    0.000
 RMSDP=6.41D-06 MaxDP=2.98D-04 DE=-2.07D-06 OVMax= 5.32D-04

 Cycle   9  Pass 1  IDiag  1:
 RMSU=  6.35D-06    CP:  1.00D+00  1.01D+00
 E= -2048.89863248766     Delta-E=        0.000000558217 Rises=F Damp=F
 DIIS: error= 3.29D-05 at cycle   3 NSaved=   3.
 NSaved= 3 IEnMin= 2 EnMin= -2048.89863304588     IErMin= 2 ErrMin= 2.37D-05
 ErrMax= 3.29D-05  0.00D+00 EMaxC= 1.00D-01 BMatC= 1.04D-06 BMatP= 5.32D-07
 IDIUse=1 WtCom= 1.00D+00 WtEn= 0.00D+00
 Coeff-Com: -0.769D-02 0.587D+00 0.421D+00
 Coeff:     -0.769D-02 0.587D+00 0.421D+00
 Gap=     0.116 Goal=   None    Shift=    0.000
 RMSDP=3.78D-06 MaxDP=1.88D-04 DE= 5.58D-07 OVMax= 3.32D-04

 Cycle  10  Pass 1  IDiag  1:
 RMSU=  7.01D-07    CP:  1.00D+00  1.02D+00  4.20D-01
 E= -2048.89863361910     Delta-E=       -0.000001131444 Rises=F Damp=F
 DIIS: error= 1.82D-06 at cycle   4 NSaved=   4.
 NSaved= 4 IEnMin= 4 EnMin= -2048.89863361910     IErMin= 4 ErrMin= 1.82D-06
 ErrMax= 1.82D-06  0.00D+00 EMaxC= 1.00D-01 BMatC= 5.80D-09 BMatP= 5.32D-07
 IDIUse=1 WtCom= 1.00D+00 WtEn= 0.00D+00
 Coeff-Com: -0.642D-02 0.315D+00 0.232D+00 0.460D+00
 Coeff:     -0.642D-02 0.315D+00 0.232D+00 0.460D+00
 Gap=     0.116 Goal=   None    Shift=    0.000
 RMSDP=3.05D-07 MaxDP=1.56D-05 DE=-1.13D-06 OVMax= 3.13D-05

 Cycle  11  Pass 1  IDiag  1:
 RMSU=  2.47D-07    CP:  1.00D+00  1.02D+00  4.31D-01  7.64D-01
 E= -2048.89863362492     Delta-E=       -0.000000005819 Rises=F Damp=F
 DIIS: error= 5.27D-07 at cycle   5 NSaved=   5.
 NSaved= 5 IEnMin= 5 EnMin= -2048.89863362492     IErMin= 5 ErrMin= 5.27D-07
 ErrMax= 5.27D-07  0.00D+00 EMaxC= 1.00D-01 BMatC= 2.87D-10 BMatP= 5.80D-09
 IDIUse=1 WtCom= 1.00D+00 WtEn= 0.00D+00
 Coeff-Com: -0.252D-02 0.107D+00 0.800D-01 0.222D+00 0.594D+00
 Coeff:     -0.252D-02 0.107D+00 0.800D-01 0.222D+00 0.594D+00
 Gap=     0.116 Goal=   None    Shift=    0.000
 RMSDP=9.79D-08 MaxDP=5.35D-06 DE=-5.82D-09 OVMax= 1.36D-05

 Cycle  12  Pass 1  IDiag  1:
 RMSU=  9.08D-08    CP:  1.00D+00  1.02D+00  4.29D-01  7.80D-01  8.67D-01
 E= -2048.89863362502     Delta-E=       -0.000000000098 Rises=F Damp=F
 DIIS: error= 3.07D-07 at cycle   6 NSaved=   6.
 NSaved= 6 IEnMin= 6 EnMin= -2048.89863362502     IErMin= 6 ErrMin= 3.07D-07
 ErrMax= 3.07D-07  0.00D+00 EMaxC= 1.00D-01 BMatC= 1.16D-10 BMatP= 2.87D-10
 IDIUse=1 WtCom= 1.00D+00 WtEn= 0.00D+00
 Coeff-Com: -0.596D-03 0.168D-01 0.133D-01 0.658D-01 0.409D+00 0.496D+00
 Coeff:     -0.596D-03 0.168D-01 0.133D-01 0.658D-01 0.409D+00 0.496D+00
 Gap=     0.116 Goal=   None    Shift=    0.000
 RMSDP=4.36D-08 MaxDP=1.97D-06 DE=-9.82D-11 OVMax= 4.82D-06

 Cycle  13  Pass 1  IDiag  1:
 RMSU=  2.52D-08    CP:  1.00D+00  1.02D+00  4.29D-01  7.90D-01  9.47D-01
                    CP:  6.83D-01
 E= -2048.89863362517     Delta-E=       -0.000000000150 Rises=F Damp=F
 DIIS: error= 5.85D-08 at cycle   7 NSaved=   7.
 NSaved= 7 IEnMin= 7 EnMin= -2048.89863362517     IErMin= 7 ErrMin= 5.85D-08
 ErrMax= 5.85D-08  0.00D+00 EMaxC= 1.00D-01 BMatC= 5.33D-12 BMatP= 1.16D-10
 IDIUse=1 WtCom= 1.00D+00 WtEn= 0.00D+00
 Coeff-Com:  0.804D-04-0.725D-02-0.493D-02-0.216D-02 0.119D+00 0.231D+00
 Coeff-Com:  0.665D+00
 Coeff:      0.804D-04-0.725D-02-0.493D-02-0.216D-02 0.119D+00 0.231D+00
 Coeff:      0.665D+00
 Gap=     0.116 Goal=   None    Shift=    0.000
 RMSDP=1.35D-08 MaxDP=6.47D-07 DE=-1.50D-10 OVMax= 1.64D-06

 Cycle  14  Pass 1  IDiag  1:
 RMSU=  8.60D-09    CP:  1.00D+00  1.02D+00  4.29D-01  7.96D-01  9.51D-01
                    CP:  7.27D-01  6.83D-01
 E= -2048.89863362517     Delta-E=       -0.000000000002 Rises=F Damp=F
 DIIS: error= 1.81D-08 at cycle   8 NSaved=   8.
 NSaved= 8 IEnMin= 8 EnMin= -2048.89863362517     IErMin= 8 ErrMin= 1.81D-08
 ErrMax= 1.81D-08  0.00D+00 EMaxC= 1.00D-01 BMatC= 4.95D-13 BMatP= 5.33D-12
 IDIUse=1 WtCom= 1.00D+00 WtEn= 0.00D+00
 Coeff-Com:  0.686D-04-0.436D-02-0.301D-02-0.509D-02 0.384D-01 0.763D-01
 Coeff-Com:  0.325D+00 0.572D+00
 Coeff:      0.686D-04-0.436D-02-0.301D-02-0.509D-02 0.384D-01 0.763D-01
 Coeff:      0.325D+00 0.572D+00
 Gap=     0.116 Goal=   None    Shift=    0.000
 RMSDP=3.54D-09 MaxDP=1.16D-07 DE=-1.82D-12 OVMax= 2.23D-07

 SCF Done:  E(RPBE1PBE) =  -2048.89863363     A.U. after   14 cycles
            NFock= 14  Conv=0.35D-08     -V/T= 2.0056
 KE= 2.037423540630D+03 PE=-1.060842892816D+04 EE= 3.634919749169D+03
 Leave Link  502 at Fri Oct 16 13:23:27 2020, MaxMem=   536870912 cpu:       564.6
 (Enter /home/ewapastorczak/software/g09d01/g09/l701.exe)
 Compute integral first derivatives.
 ... and contract with generalized density number  0.
 R6Disp: Adding Grimme-D3(BJ) dispersion energy 1st derivatives to the gradient.
   1 Symmetry operations used in ECPInt.
 ECPInt:  NShTT=   19306 NPrTT=   73540 LenC2=   17482 LenP2D=   45135.
 LDataN:  DoStor=T MaxTD1= 5 Len=  102
 Leave Link  701 at Fri Oct 16 13:23:27 2020, MaxMem=   536870912 cpu:         1.9
 (Enter /home/ewapastorczak/software/g09d01/g09/l702.exe)
 L702 exits ... SP integral derivatives will be done elsewhere.
 Leave Link  702 at Fri Oct 16 13:23:27 2020, MaxMem=   536870912 cpu:         0.2
 (Enter /home/ewapastorczak/software/g09d01/g09/l703.exe)
 Compute integral first derivatives, UseDBF=F ICtDFT=           0.
 Integral derivatives from FoFJK, PRISM(SPDF).
 Calling FoFJK, ICntrl=      2127 FMM=F ISym2X=0 I1Cent= 0 IOpClX= 0 NMat=1 NMatS=1 NMatT=0.
 FoFJK:  IHMeth= 1 ICntrl=    2127 DoSepK=F KAlg= 0 I1Cent=   0 FoldK=F
 IRaf=         0 NMat=   1 IRICut=       1 DoRegI=T DoRafI=F ISym2E= 0.
 FoFCou: FMM=F IPFlag=           0 FMFlag=      100000 FMFlg1=         800
         NFxFlg=           0 DoJE=F BraDBF=F KetDBF=F FulRan=T
         wScrn=  0.000000 ICntrl=    2127 IOpCl=  0 I1Cent=           0 NGrid=           0
         NMat0=    1 NMatS0=      1 NMatT0=    0 NMatD0=    1 NMtDS0=    0 NMtDT0=    0
 Symmetry not used in FoFCou.
 Leave Link  703 at Fri Oct 16 13:23:43 2020, MaxMem=   536870912 cpu:       128.7
 (Enter /home/ewapastorczak/software/g09d01/g09/l716.exe)
 Dipole        =-2.03261743D+00 1.02114655D+00-1.81533664D-01
 ***** Axes restored to original set *****
 -------------------------------------------------------------------
 Center     Atomic                   Forces (Hartrees/Bohr)
 Number     Number              X              Y              Z
 -------------------------------------------------------------------
      1        6           0.007872771    0.010401763   -0.036897976
      2        6          -0.024994868   -0.002070080    0.055890075
      3        6           0.007251187   -0.005488701   -0.005149593
      4       16          -0.006475615    0.006709886   -0.007919982
      5        6           0.006023732    0.007184127    0.022143919
      6        6          -0.005388716    0.000899376    0.012701632
      7        6           0.000954812   -0.001170127   -0.006119847
      8        6           0.004067443   -0.005224765    0.003477745
      9        6           0.003431083    0.000713031    0.001714656
     10        6          -0.001977979   -0.001378369   -0.000498827
     11        9           0.000709948    0.000822336    0.000128159
     12        9          -0.000560053    0.000457650    0.000565077
     13        9          -0.001362309   -0.000235216   -0.001427468
     14        9          -0.001262574   -0.000013346   -0.000788784
     15        9           0.000343107   -0.000846083    0.000968652
     16        9           0.000029074    0.002126771    0.000122132
     17        6          -0.008195663   -0.011805975   -0.012154060
     18        6          -0.008879265    0.007779327    0.007985227
     19        6           0.001031570    0.009406531    0.001589302
     20        1           0.001425103   -0.000646231    0.001350677
     21        1           0.001395626   -0.001015047    0.001475890
     22        1          -0.000944507   -0.001222616    0.000502397
     23        6           0.004470351   -0.000286585   -0.007258453
     24       16           0.001511647   -0.003170590   -0.004027377
     25        6          -0.002825657   -0.002692521   -0.002478719
     26        6           0.011236279   -0.007641914   -0.007642760
     27        6           0.000999833    0.001422975    0.003070229
     28        1           0.000067466    0.000218425   -0.000340526
     29        1          -0.000078954   -0.000309241   -0.000570826
     30        1          -0.000041729    0.000134585    0.000454339
     31        1           0.000886403   -0.001662420    0.001383548
     32        1           0.000410199   -0.000149964    0.000345445
     33        1           0.000191261   -0.001390585    0.000425053
     34        1          -0.002261535   -0.000625362   -0.000341696
     35        1           0.002376604   -0.000752263   -0.002064205
     36        6           0.010823258   -0.000133556   -0.021289763
     37        1          -0.001137185   -0.001014942    0.000532237
     38        1          -0.000961344    0.001147702    0.000668328
     39        1          -0.000160802    0.001522016   -0.000523858
 -------------------------------------------------------------------
 Cartesian Forces:  Max     0.055890075 RMS     0.008313863
 Leave Link  716 at Fri Oct 16 13:23:43 2020, MaxMem=   536870912 cpu:         0.3
 (Enter /home/ewapastorczak/software/g09d01/g09/l103.exe)

 GradGradGradGradGradGradGradGradGradGradGradGradGradGradGradGradGradGrad
 Berny optimization.
 Using GEDIIS/GDIIS optimizer.
 FormGI is forming the generalized inverse of G from B-inverse, IUseBI=4.
 Internal  Forces:  Max     0.014706350 RMS     0.002720908
 Search for a local minimum.
 Step number   5 out of a maximum of  234
 All quantities printed in internal units (Hartrees-Bohrs-Radians)
 RMS Force = .27209D-02 SwitMx=.10000D-02 MixMth= 1
 Mixed Optimization -- RFO/linear search
 Update second derivatives using D2CorX and points    4    5
 DE= -3.96D-02 DEPred=-3.74D-02 R= 1.06D+00
 TightC=F SS=  1.41D+00  RLast= 5.89D-01 DXNew= 8.4853D-01 1.7676D+00
 Trust test= 1.06D+00 RLast= 5.89D-01 DXMaxT set to 8.49D-01
 ITU=  1  0  0  1  0
 Use linear search instead of GDIIS.
     Eigenvalues ---    0.00230   0.00230   0.00339   0.00380   0.00749
     Eigenvalues ---    0.00833   0.01139   0.01231   0.01461   0.01540
     Eigenvalues ---    0.01633   0.01822   0.01854   0.01911   0.02296
     Eigenvalues ---    0.02597   0.02636   0.03606   0.04614   0.04921
     Eigenvalues ---    0.05249   0.05481   0.05489   0.05655   0.05686
     Eigenvalues ---    0.05715   0.05971   0.06774   0.07030   0.07186
     Eigenvalues ---    0.07283   0.07328   0.07342   0.07687   0.09086
     Eigenvalues ---    0.09174   0.09285   0.10178   0.10874   0.11162
     Eigenvalues ---    0.11338   0.12374   0.12618   0.14166   0.14722
     Eigenvalues ---    0.15517   0.15876   0.15970   0.15995   0.16000
     Eigenvalues ---    0.16000   0.16000   0.16000   0.16000   0.16000
     Eigenvalues ---    0.16000   0.16000   0.16053   0.16151   0.17201
     Eigenvalues ---    0.17306   0.18652   0.20562   0.22095   0.23967
     Eigenvalues ---    0.24399   0.24500   0.24612   0.24773   0.25499
     Eigenvalues ---    0.25989   0.26219   0.26374   0.26811   0.27602
     Eigenvalues ---    0.28216   0.29277   0.29860   0.30573   0.31317
     Eigenvalues ---    0.32165   0.32236   0.32438   0.33637   0.33719
     Eigenvalues ---    0.34161   0.34298   0.34368   0.34415   0.34447
     Eigenvalues ---    0.34485   0.34537   0.34553   0.34562   0.34583
     Eigenvalues ---    0.34768   0.34860   0.35075   0.36851   0.44021
     Eigenvalues ---    0.47304   0.49394   0.49775   0.53212   0.54657
     Eigenvalues ---    0.55050   0.55101   0.55234   0.55295   0.55354
     Eigenvalues ---    1.47196
 RFO step:  Lambda=-1.62924809D-02 EMin= 2.29752649D-03
 Quartic linear search produced a step of  0.53365.
 Iteration  1 RMS(Cart)=  0.07539840 RMS(Int)=  0.00841906
 Iteration  2 RMS(Cart)=  0.01825704 RMS(Int)=  0.00314670
 Iteration  3 RMS(Cart)=  0.00042448 RMS(Int)=  0.00313579
 Iteration  4 RMS(Cart)=  0.00000219 RMS(Int)=  0.00313579
 Iteration  5 RMS(Cart)=  0.00000002 RMS(Int)=  0.00313579
 ITry= 1 IFail=0 DXMaxC= 5.35D-01 DCOld= 1.00D+10 DXMaxT= 8.49D-01 DXLimC= 3.00D+00 Rises=F
 Variable       Old X    -DE/DX   Delta X   Delta X   Delta X     New X
                                 (Linear)    (Quad)   (Total)
    R1        2.76688  -0.00046  -0.01669   0.00563  -0.00714   2.75974
    R2        2.91116  -0.00345  -0.03275   0.01134  -0.02177   2.88939
    R3        2.58434  -0.00407  -0.01766   0.00781  -0.00875   2.57559
    R4        2.59779  -0.00627  -0.09267   0.07012  -0.01836   2.57942
    R5        2.87748  -0.00565  -0.00172  -0.02543  -0.02715   2.85033
    R6        3.23834   0.00388  -0.02583   0.03566   0.00949   3.24782
    R7        2.06735  -0.00029  -0.00585   0.00521  -0.00064   2.06671
    R8        3.46841   0.00238  -0.03087   0.04112   0.00529   3.47369
    R9        2.93873  -0.00730  -0.04739   0.01472  -0.03239   2.90634
   R10        2.94800  -0.00729  -0.03710   0.00370  -0.03340   2.91460
   R11        2.82996   0.00135   0.00395   0.00101   0.00521   2.83517
   R12        2.75036  -0.00422  -0.01931   0.01062  -0.00827   2.74209
   R13        2.94095   0.00005   0.00440  -0.00109   0.00340   2.94435
   R14        2.55120  -0.00053  -0.00249   0.00127  -0.00122   2.54998
   R15        2.55355   0.00024  -0.00217   0.00287   0.00071   2.55426
   R16        2.83053  -0.00119   0.00548  -0.01246  -0.00708   2.82345
   R17        2.53926   0.00085   0.01811  -0.01421   0.00287   2.54213
   R18        2.94055  -0.00034   0.00296  -0.00374  -0.00116   2.93939
   R19        2.52490  -0.00194   0.00352  -0.00864  -0.00512   2.51977
   R20        2.52717   0.00035   0.00618  -0.00566   0.00052   2.52770
   R21        2.54825   0.00066   0.00197  -0.00040   0.00157   2.54981
   R22        2.53785   0.00146   0.00186   0.00169   0.00356   2.54140
   R23        2.88238  -0.00312  -0.02071   0.00898  -0.01281   2.86956
   R24        2.94994  -0.00601  -0.03469   0.01028  -0.02441   2.92553
   R25        2.88914  -0.01471  -0.04448   0.00750  -0.03682   2.85232
   R26        3.31259  -0.00496  -0.01464  -0.00465  -0.01920   3.29339
   R27        2.08148  -0.00109  -0.00218  -0.00197  -0.00415   2.07733
   R28        2.07673  -0.00119  -0.00676   0.00260  -0.00416   2.07257
   R29        2.07882  -0.00012  -0.00367   0.00350  -0.00017   2.07865
   R30        2.07622  -0.00034  -0.00105  -0.00022  -0.00127   2.07495
   R31        2.08206  -0.00075  -0.00442   0.00181  -0.00261   2.07944
   R32        2.07670  -0.00015  -0.00076   0.00022  -0.00054   2.07616
   R33        3.35786  -0.00052  -0.00532   0.00528  -0.00036   3.35750
   R34        2.53320  -0.00100   0.00706  -0.00994  -0.00309   2.53011
   R35        2.81018   0.00108   0.00239   0.00199   0.00438   2.81455
   R36        2.06577  -0.00058  -0.00469   0.00282  -0.00187   2.06390
   R37        2.07596  -0.00016  -0.00288   0.00248  -0.00040   2.07556
   R38        2.08337  -0.00063  -0.00428   0.00212  -0.00217   2.08121
   R39        2.08329  -0.00030  -0.00364   0.00273  -0.00090   2.08238
   R40        2.07598  -0.00128  -0.00560   0.00101  -0.00458   2.07140
   R41        2.08170  -0.00099  -0.00420   0.00063  -0.00356   2.07814
   R42        2.07956  -0.00047  -0.00589   0.00452  -0.00136   2.07820
    A1        2.00035  -0.00277  -0.01563  -0.02170  -0.03358   1.96677
    A2        2.22245   0.00276   0.01750   0.03793   0.04868   2.27113
    A3        2.03949   0.00074   0.00569  -0.00121   0.00085   2.04033
    A4        1.89758   0.00285   0.01052   0.03248   0.02981   1.92739
    A5        2.12068   0.00113   0.03938   0.04371   0.05404   2.17473
    A6        2.02871   0.00467   0.03677   0.07295   0.08188   2.11058
    A7        2.07734   0.00019   0.01214  -0.03697  -0.01737   2.05998
    A8        2.17444  -0.00249  -0.01287   0.01277  -0.00559   2.16885
    A9        2.02459   0.00272   0.00685   0.02707   0.02847   2.05306
   A10        1.60294  -0.00336  -0.01256   0.00256  -0.01309   1.58986
   A11        1.82832   0.00216   0.00034   0.01498   0.01286   1.84118
   A12        1.99408  -0.00170  -0.00806  -0.02530  -0.03457   1.95952
   A13        1.85989  -0.00008   0.00802   0.00450   0.01328   1.87317
   A14        2.00843  -0.00482  -0.02538  -0.01322  -0.03938   1.96904
   A15        1.85946   0.00094   0.01127   0.00194   0.01380   1.87326
   A16        1.90343   0.00384   0.01761   0.01933   0.03788   1.94131
   A17        2.22309   0.00153   0.01121   0.00812   0.01876   2.24185
   A18        2.12903  -0.00013  -0.00520  -0.00504  -0.00905   2.11999
   A19        1.91270  -0.00122  -0.00481  -0.00033  -0.00602   1.90668
   A20        1.83489   0.00046   0.00989  -0.01024  -0.00015   1.83474
   A21        1.99506   0.00048   0.00091   0.00366   0.00445   1.99952
   A22        1.95062  -0.00057  -0.00647   0.00140  -0.00507   1.94555
   A23        1.92076  -0.00054  -0.00231  -0.00190  -0.00473   1.91603
   A24        1.89962  -0.00038  -0.00235   0.00103  -0.00093   1.89869
   A25        1.86195   0.00048   0.00014   0.00574   0.00589   1.86784
   A26        1.93232   0.00209   0.00425   0.00367   0.00793   1.94024
   A27        2.12216  -0.00145  -0.00926  -0.00116  -0.01079   2.11137
   A28        2.22797  -0.00061   0.00552  -0.00180   0.00355   2.23152
   A29        1.85237  -0.00088  -0.01318   0.01176  -0.00153   1.85084
   A30        1.94879   0.00014   0.00414  -0.00521  -0.00089   1.94790
   A31        1.90898  -0.00006  -0.00024  -0.00143  -0.00185   1.90713
   A32        1.94729   0.00061   0.00381   0.00150   0.00529   1.95257
   A33        1.90757  -0.00008   0.00023  -0.00323  -0.00299   1.90458
   A34        1.89810   0.00025   0.00496  -0.00321   0.00171   1.89981
   A35        1.81944  -0.00052   0.00319  -0.01007  -0.00695   1.81249
   A36        1.96073   0.00028  -0.00070   0.00415   0.00331   1.96404
   A37        1.97245  -0.00003  -0.00200   0.00075  -0.00110   1.97135
   A38        1.91371   0.00041   0.00356  -0.00315   0.00015   1.91386
   A39        1.92659   0.00010  -0.00243   0.00672   0.00458   1.93118
   A40        1.87105  -0.00022  -0.00137   0.00148   0.00010   1.87115
   A41        1.90064  -0.00011   0.00027  -0.01020  -0.01146   1.88917
   A42        1.90022   0.00548   0.02829   0.02796   0.05641   1.95664
   A43        2.04083  -0.00322  -0.01667  -0.00918  -0.02616   2.01467
   A44        1.87161  -0.00082  -0.00027  -0.00567  -0.00600   1.86561
   A45        1.84721  -0.00015  -0.00611  -0.00492  -0.01133   1.83589
   A46        1.89624  -0.00125  -0.00495   0.00085  -0.00378   1.89246
   A47        2.11348  -0.00121  -0.01226  -0.00520  -0.01979   2.09370
   A48        2.22149  -0.00042  -0.00708   0.01819   0.01094   2.23243
   A49        1.94527   0.00177   0.02149  -0.00998   0.01166   1.95693
   A50        1.91363  -0.00090   0.00168  -0.00570  -0.00398   1.90965
   A51        1.94310  -0.00140  -0.01364   0.00449  -0.00932   1.93378
   A52        1.92704  -0.00015  -0.01039   0.00941  -0.00116   1.92588
   A53        1.87783   0.00198   0.01363   0.00461   0.01829   1.89612
   A54        1.88988   0.00073   0.00708  -0.00178   0.00532   1.89520
   A55        1.91096  -0.00015   0.00332  -0.01138  -0.00842   1.90254
   A56        1.92747   0.00042  -0.00549   0.00903   0.00346   1.93093
   A57        1.90869   0.00106   0.00333   0.00816   0.01147   1.92016
   A58        1.93179  -0.00076  -0.00416  -0.00242  -0.00662   1.92517
   A59        1.89228  -0.00015   0.00448  -0.00247   0.00195   1.89423
   A60        1.91289  -0.00075  -0.00162  -0.01087  -0.01258   1.90030
   A61        1.88989   0.00018   0.00394  -0.00158   0.00238   1.89227
   A62        1.60266  -0.00303  -0.02511   0.01319  -0.01225   1.59041
   A63        1.98979  -0.00119   0.01000  -0.01661  -0.00717   1.98262
   A64        2.06404  -0.00178  -0.01495   0.00767  -0.00720   2.05684
   A65        2.22580   0.00303   0.00568   0.01035   0.01615   2.24195
   A66        1.99648   0.00230  -0.00273   0.01591   0.01305   2.00952
   A67        2.13257  -0.00213  -0.00813  -0.00142  -0.00996   2.12261
   A68        2.12919   0.00011   0.01321  -0.00812   0.00485   2.13403
   A69        1.92311   0.00026  -0.00279   0.00615   0.00336   1.92647
   A70        1.95215  -0.00021   0.00290  -0.00559  -0.00269   1.94946
   A71        1.92670   0.00038   0.00142   0.00113   0.00255   1.92925
   A72        1.89113   0.00010   0.00078   0.00028   0.00107   1.89221
   A73        1.89485  -0.00029   0.00005  -0.00217  -0.00212   1.89273
   A74        1.87420  -0.00026  -0.00242   0.00006  -0.00236   1.87185
   A75        1.96381   0.00211   0.01016   0.00682   0.01701   1.98081
   A76        1.94065  -0.00096   0.00198  -0.01014  -0.00828   1.93237
   A77        1.91285  -0.00228  -0.01084  -0.00767  -0.01853   1.89432
   A78        1.86787   0.00021  -0.00227   0.00918   0.00685   1.87472
   A79        1.88509   0.00006  -0.00036   0.00067   0.00044   1.88553
   A80        1.89115   0.00093   0.00132   0.00162   0.00277   1.89392
    D1        0.07584   0.00509   0.03786   0.05820   0.09427   0.17011
    D2       -2.35098  -0.00799  -0.06805  -0.16197  -0.22638  -2.57736
    D3       -2.83876   0.00116   0.00252  -0.02105  -0.02088  -2.85964
    D4        1.01762  -0.01191  -0.10339  -0.24122  -0.34153   0.67608
    D5       -0.16319  -0.00594  -0.04444  -0.06099  -0.10345  -0.26663
    D6       -2.37664  -0.00026  -0.00576  -0.03855  -0.04122  -2.41786
    D7        1.80331  -0.00398  -0.02853  -0.05049  -0.07642   1.72689
    D8        2.77647  -0.00210  -0.01047   0.01530   0.00264   2.77911
    D9        0.56302   0.00358   0.02821   0.03775   0.06486   0.62788
   D10       -1.54022  -0.00014   0.00544   0.02580   0.02967  -1.51055
   D11       -0.52104   0.00463   0.04200   0.10233   0.14800  -0.37304
   D12        2.84721   0.00370   0.03558   0.08571   0.12503   2.97224
   D13        2.85195   0.00101   0.00907   0.02369   0.03234   2.88429
   D14       -0.06299   0.00008   0.00265   0.00706   0.00937  -0.05362
   D15        0.06274  -0.00182  -0.01205  -0.03008  -0.04103   0.02171
   D16       -2.94845  -0.00607  -0.05704  -0.05913  -0.11513  -3.06358
   D17        2.53175   0.00890   0.08997   0.16467   0.25419   2.78595
   D18       -0.47944   0.00465   0.04497   0.13562   0.18009  -0.29934
   D19       -1.01703   0.00630   0.04698   0.08065   0.13333  -0.88370
   D20       -3.11211   0.00526   0.04166   0.07131   0.11864  -2.99346
   D21        1.08067   0.00619   0.04586   0.08069   0.13205   1.21272
   D22        2.88890  -0.00686  -0.05391  -0.13866  -0.19813   2.69078
   D23        0.79382  -0.00791  -0.05923  -0.14800  -0.21281   0.58101
   D24       -1.29659  -0.00698  -0.05504  -0.13862  -0.19940  -1.49599
   D25       -0.14169  -0.00126  -0.01244  -0.00358  -0.01731  -0.15900
   D26        2.88051   0.00227   0.02624   0.02247   0.04956   2.93007
   D27        0.15945   0.00398   0.02958   0.03949   0.06955   0.22901
   D28        2.36402   0.00021   0.00088   0.00953   0.01014   2.37416
   D29       -1.80735   0.00274   0.01602   0.02718   0.04289  -1.76446
   D30       -0.77873  -0.00530  -0.04414  -0.06275  -0.10682  -0.88555
   D31        1.25662  -0.00330  -0.02929  -0.05967  -0.08876   1.16786
   D32       -2.87020  -0.00281  -0.02427  -0.04200  -0.06661  -2.93681
   D33       -2.89543  -0.00295  -0.01543  -0.05177  -0.06779  -2.96323
   D34       -0.86009  -0.00095  -0.00058  -0.04869  -0.04973  -0.90982
   D35        1.29628  -0.00046   0.00444  -0.03102  -0.02758   1.26870
   D36        1.30009  -0.00378  -0.02672  -0.05969  -0.08626   1.21384
   D37       -2.94775  -0.00179  -0.01188  -0.05662  -0.06819  -3.01594
   D38       -0.79138  -0.00129  -0.00685  -0.03895  -0.04604  -0.83742
   D39       -2.84097  -0.00100  -0.00326  -0.04036  -0.04299  -2.88396
   D40        1.36125  -0.00174  -0.00752  -0.04793  -0.05484   1.30641
   D41       -0.71943  -0.00217  -0.01194  -0.04963  -0.06089  -0.78032
   D42       -0.89600   0.00182   0.00519  -0.02062  -0.01606  -0.91206
   D43       -2.97697   0.00108   0.00092  -0.02819  -0.02791  -3.00487
   D44        1.22554   0.00065  -0.00349  -0.02988  -0.03396   1.19158
   D45        1.28168  -0.00115  -0.00824  -0.02387  -0.03214   1.24954
   D46       -0.79928  -0.00189  -0.01251  -0.03144  -0.04399  -0.84327
   D47       -2.87996  -0.00232  -0.01692  -0.03313  -0.05004  -2.93000
   D48       -3.12812   0.00019   0.00109   0.00242   0.00265  -3.12546
   D49        1.04691   0.00027  -0.00327   0.00968   0.00604   1.05295
   D50       -1.07013  -0.00028   0.00090  -0.00172  -0.00115  -1.07128
   D51       -0.19024   0.00109   0.00650   0.01669   0.02259  -0.16765
   D52       -2.29840   0.00117   0.00215   0.02394   0.02598  -2.27242
   D53        1.86775   0.00062   0.00631   0.01255   0.01879   1.88654
   D54        2.91607  -0.00052  -0.00334  -0.01323  -0.01638   2.89969
   D55       -0.18709  -0.00136  -0.01421  -0.03151  -0.04472  -0.23181
   D56       -0.03481  -0.00160  -0.01079  -0.02836  -0.03849  -0.07331
   D57       -3.13798  -0.00245  -0.02166  -0.04665  -0.06683   3.07838
   D58        0.33421  -0.00043  -0.00266   0.00261   0.00020   0.33442
   D59        2.45968  -0.00017  -0.00405   0.00900   0.00517   2.46485
   D60       -1.72178   0.00018   0.00460   0.00068   0.00551  -1.71627
   D61        2.49055   0.00013   0.00319  -0.00037   0.00280   2.49335
   D62       -1.66717   0.00038   0.00180   0.00602   0.00776  -1.65941
   D63        0.43456   0.00074   0.01045  -0.00230   0.00810   0.44266
   D64       -1.75797   0.00018   0.00067   0.00607   0.00669  -1.75128
   D65        0.36750   0.00044  -0.00073   0.01246   0.01166   0.37916
   D66        2.46923   0.00079   0.00793   0.00414   0.01200   2.48122
   D67        0.24345   0.00138   0.01010   0.02719   0.03696   0.28042
   D68       -1.82732   0.00106   0.00428   0.03494   0.03931  -1.78801
   D69        2.33590   0.00115   0.00811   0.02933   0.03752   2.37342
   D70       -2.93949   0.00227   0.02117   0.04689   0.06735  -2.87214
   D71        1.27293   0.00195   0.01535   0.05464   0.06970   1.34263
   D72       -0.84704   0.00204   0.01918   0.04903   0.06790  -0.77914
   D73       -0.10502  -0.00059  -0.00221  -0.00075  -0.00216  -0.10718
   D74        2.94696   0.00169   0.02509   0.04450   0.06925   3.01621
   D75        3.08198  -0.00164  -0.01488  -0.02248  -0.03565   3.04633
   D76       -0.14923   0.00063   0.01242   0.02277   0.03577  -0.11346
   D77       -0.35092  -0.00024  -0.00202  -0.01894  -0.02060  -0.37152
   D78        1.75167   0.00000   0.00070  -0.02133  -0.02054   1.73113
   D79       -2.47402   0.00005  -0.00025  -0.01740  -0.01757  -2.49159
   D80       -2.47735  -0.00020  -0.00085  -0.02102  -0.02161  -2.49897
   D81       -0.37476   0.00005   0.00187  -0.02341  -0.02156  -0.39632
   D82        1.68273   0.00010   0.00092  -0.01948  -0.01858   1.66415
   D83        1.70600  -0.00084  -0.00956  -0.01582  -0.02513   1.68087
   D84       -2.47459  -0.00060  -0.00684  -0.01821  -0.02508  -2.49967
   D85       -0.41710  -0.00055  -0.00780  -0.01428  -0.02210  -0.43920
   D86        0.57416   0.00430   0.03173   0.04985   0.08051   0.65467
   D87       -2.49084   0.00244   0.01004   0.00985   0.01943  -2.47142
   D88       -1.47938  -0.00167  -0.00147   0.02532   0.02318  -1.45620
   D89        1.73880  -0.00353  -0.02317  -0.01469  -0.03790   1.70090
   D90        2.78189   0.00022   0.00734   0.02935   0.03556   2.81745
   D91       -0.28312  -0.00165  -0.01435  -0.01065  -0.02552  -0.30864
   D92       -3.07263  -0.00059  -0.00185   0.01762   0.01613  -3.05651
   D93        1.13466  -0.00160  -0.01143   0.01276   0.00181   1.13647
   D94       -0.99179  -0.00035   0.00154   0.01767   0.01947  -0.97231
   D95       -1.01882   0.00174   0.01265   0.01725   0.02972  -0.98910
   D96       -3.09471   0.00073   0.00308   0.01239   0.01540  -3.07931
   D97        1.06203   0.00198   0.01605   0.01730   0.03307   1.09509
   D98        0.97033   0.00053   0.00292   0.00907   0.01179   0.98212
   D99       -1.10557  -0.00047  -0.00666   0.00421  -0.00253  -1.10809
   D100       3.05117   0.00078   0.00631   0.00912   0.01513   3.06631
   D101       2.38403  -0.00218  -0.01616  -0.02513  -0.04153   2.34250
   D102      -0.99146  -0.00080  -0.00373   0.00331  -0.00059  -0.99205
   D103       0.26435   0.00015  -0.00029  -0.00225  -0.00273   0.26162
   D104      -3.11115   0.00152   0.01214   0.02620   0.03821  -3.07294
   D105      -1.74075   0.00176   0.00556   0.00638   0.01150  -1.72925
   D106       1.16694   0.00313   0.01798   0.03482   0.05244   1.21938
   D107      -2.86469  -0.00050  -0.00829  -0.02201  -0.03061  -2.89530
   D108       0.19446   0.00147   0.01480   0.01966   0.03480   0.22927
   D109      -0.03762  -0.00176  -0.01363  -0.02333  -0.03648  -0.07410
   D110      -3.09551  -0.00266  -0.02193  -0.04043  -0.06166   3.12602
   D111      -0.13369   0.00093   0.00869   0.01817   0.02700  -0.10669
   D112      -3.04188  -0.00011  -0.00028  -0.01120  -0.01204  -3.05392
   D113       2.91491   0.00163   0.01655   0.03681   0.05390   2.96882
   D114       0.00672   0.00059   0.00758   0.00744   0.01487   0.02158
   D115      -3.06098   0.00021   0.00334   0.00418   0.00759  -3.05339
   D116      -0.95630   0.00037   0.00436   0.00503   0.00946  -0.94684
   D117       1.12943   0.00017   0.00416   0.00221   0.00644   1.13587
   D118       0.17707  -0.00055  -0.00624  -0.01405  -0.02036   0.15671
   D119       2.28175  -0.00039  -0.00522  -0.01320  -0.01850   2.26325
   D120      -1.91571  -0.00059  -0.00543  -0.01602  -0.02152  -1.93723
         Item               Value     Threshold  Converged?
 Maximum Force            0.014706     0.000450     NO 
 RMS     Force            0.002721     0.000300     NO 
 Maximum Displacement     0.535207     0.001800     NO 
 RMS     Displacement     0.085170     0.001200     NO 
 Predicted change in Energy=-2.148546D-02
 Lowest energy point so far.  Saving SCF results.
 GradGradGradGradGradGradGradGradGradGradGradGradGradGradGradGradGradGrad

 Leave Link  103 at Fri Oct 16 13:23:44 2020, MaxMem=   536870912 cpu:         0.5
 (Enter /home/ewapastorczak/software/g09d01/g09/l202.exe)
                          Input orientation:                          
 ---------------------------------------------------------------------
 Center     Atomic      Atomic             Coordinates (Angstroms)
 Number     Number       Type             X           Y           Z
 ---------------------------------------------------------------------
      1          6           0       -0.658909   -1.476626    0.046376
      2          6           0       -0.973329   -2.891618   -0.131633
      3          6           0       -2.322600   -3.070650   -0.234425
      4         16           0       -3.328959   -1.678770   -0.173174
      5          6           0       -1.901545   -0.624568    0.306542
      6          6           0        0.523453   -0.814478   -0.099185
      7          6           0        1.915833   -1.371813   -0.059582
      8          6           0        0.587640    0.634976   -0.076561
      9          6           0        2.851619   -0.142524   -0.261510
     10          6           0        1.995416    1.110303    0.080246
     11          9           0        2.174586   -2.302372   -1.001899
     12          9           0        2.189428   -1.935052    1.138286
     13          9           0        3.940765   -0.223643    0.503444
     14          9           0        3.227652   -0.079868   -1.543635
     15          9           0        2.266977    1.516292    1.338040
     16          9           0        2.298972    2.130709   -0.741493
     17          6           0       -1.863079    0.710406   -0.456161
     18          6           0       -0.528579    1.379034   -0.177035
     19          6           0       -1.953422    0.508790   -1.988441
     20          1           0       -1.834527    1.478564   -2.492241
     21          1           0       -2.925338    0.084942   -2.268812
     22          1           0       -1.155653   -0.165522   -2.333137
     23          6           0       -1.990813   -0.395481    1.829160
     24         16           0       -0.683944    3.105821    0.000087
     25          6           0       -2.450716    2.968867    0.128422
     26          6           0       -2.905633    1.721735   -0.045643
     27          6           0       -3.232656    4.220200    0.331012
     28          1           0       -4.295124    3.986910    0.482971
     29          1           0       -2.872990    4.788330    1.203246
     30          1           0       -3.142555    4.878919   -0.547773
     31          1           0       -3.972289    1.489038   -0.076124
     32          1           0       -2.985161   -0.021339    2.106528
     33          1           0       -1.238771    0.343738    2.143576
     34          1           0       -1.801225   -1.334152    2.367674
     35          1           0       -2.810779   -4.046908   -0.302852
     36          6           0       -0.069452   -4.027901    0.276931
     37          1           0        0.957314   -3.923983   -0.092487
     38          1           0       -0.457704   -4.987028   -0.095470
     39          1           0       -0.033588   -4.068521    1.375329
 ---------------------------------------------------------------------
                    Distance matrix (angstroms):
                    1          2          3          4          5
     1  C    0.000000
     2  C    1.460393   0.000000
     3  C    2.321126   1.364973   0.000000
     4  S    2.686676   2.649853   1.718674   0.000000
     5  C    1.528998   2.488594   2.540325   1.838200   0.000000
     6  C    1.362941   2.560453   3.634366   3.948867   2.466028
     7  C    2.579053   3.265311   4.569566   5.254995   3.907020
     8  C    2.455171   3.857010   4.714455   4.550001   2.815895
     9  C    3.768081   4.712177   5.945351   6.369255   4.811198
    10  C    3.706588   4.987355   6.018692   6.015989   4.271685
    11  F    3.132001   3.318726   4.626440   5.600417   4.598031
    12  F    3.084712   3.539879   4.851011   5.677870   4.375526
    13  F    4.789143   5.627587   6.919512   7.444736   5.859361
    14  F    4.425429   5.248612   6.439263   6.886494   5.479828
    15  F    4.380270   5.664732   6.676593   6.618662   4.798317
    16  F    4.731033   6.025251   6.976402   6.819731   5.131693
    17  C    2.546699   3.724453   3.815326   2.817277   1.537970
    18  C    2.867350   4.293988   4.798073   4.146362   2.476552
    19  C    3.123799   3.996385   4.003156   3.157960   2.560106
    20  H    4.069373   5.041093   5.102087   4.192869   3.501548
    21  H    3.596566   4.151841   3.802603   2.768626   2.860770
    22  H    2.761852   3.508769   3.769102   3.417400   2.781184
    23  C    2.474098   3.333269   3.394848   2.728884   1.542341
    24  S    4.582749   6.005861   6.394449   5.469774   3.936022
    25  C    4.793716   6.049428   6.051763   4.739494   3.639518
    26  C    3.909699   5.002421   4.831410   3.429126   2.576308
    27  C    6.257717   7.476400   7.369153   5.921260   5.024364
    28  H    6.577454   7.663303   7.363061   5.784802   5.198661
    29  H    6.744641   8.023230   8.008333   6.627656   5.572006
    30  H    6.849414   8.078364   7.997885   6.571024   5.705991
    31  H    4.448444   5.309142   4.851525   3.233930   2.983579
    32  H    3.431259   4.158766   3.900942   2.839422   2.185877
    33  H    2.836938   3.964160   4.299723   3.718434   2.179812
    34  H    2.591064   3.059028   3.171463   2.984735   2.182164
    35  H    3.370289   2.177208   1.093655   2.427634   3.593116
    36  C    2.628615   1.508330   2.500898   4.042945   3.865245
    37  H    2.936156   2.189678   3.392073   4.839383   4.383884
    38  H    3.519023   2.158221   2.677620   4.381177   4.612738
    39  H    2.979104   2.130528   2.970964   4.355254   4.061081
                    6          7          8          9         10
     6  C    0.000000
     7  C    1.500305   0.000000
     8  C    1.451051   2.406572   0.000000
     9  C    2.428627   1.558083   2.400898   0.000000
    10  C    2.429743   2.487325   1.494107   1.555460   0.000000
    11  F    2.398950   1.349391   3.464486   2.381490   3.584619
    12  F    2.358494   1.351657   3.262916   2.368772   3.229749
    13  F    3.519982   2.394920   3.509570   1.333406   2.396433
    14  F    3.152583   2.364827   3.103702   1.337600   2.360488
    15  F    3.246225   3.227662   2.366006   2.377401   1.349303
    16  F    3.498450   3.588797   2.368124   2.388178   1.344853
    17  C    2.854511   4.332792   2.481090   4.795180   3.916073
    18  C    2.433994   3.681862   1.345237   3.707831   2.551266
    19  C    3.384558   4.714691   3.182485   5.147322   4.498290
    20  H    4.067532   5.301668   3.523357   5.437283   4.628365
    21  H    4.172577   5.517225   4.177262   6.119987   5.548266
    22  H    2.868986   4.007271   2.961757   4.511141   4.169098
    23  C    3.196186   4.447747   3.367794   5.280533   4.606094
    24  S    4.103218   5.177993   2.779905   4.808366   3.341779
    25  C    4.817798   6.159838   3.836753   6.160159   4.819198
    26  C    4.265427   5.728593   3.658546   6.055412   4.940645
    27  C    6.296142   7.611184   5.254960   7.510183   6.088274
    28  H    6.827219   8.221087   5.948943   8.287485   6.928777
    29  H    6.680090   7.904108   5.555557   7.696102   6.204062
    30  H    6.786429   8.055885   5.669872   7.824766   6.402782
    31  H    5.051575   6.546352   4.639221   7.018695   5.981755
    32  H    4.219551   5.525899   4.238105   6.300023   5.494777
    33  H    3.078453   4.212903   2.889569   4.769925   3.912150
    34  H    3.429225   4.439540   3.944417   5.475541   5.061835
    35  H    4.648353   5.436559   5.789689   6.878130   7.059965
    36  C    3.289238   3.333076   4.722197   4.890678   5.541074
    37  H    3.139634   2.726428   4.573950   4.232776   5.143105
    38  H    4.286357   4.324898   5.718394   5.869277   6.574657
    39  H    3.615700   3.623734   4.961531   5.139758   5.710895
                   11         12         13         14         15
    11  F    0.000000
    12  F    2.171529   0.000000
    13  F    3.115536   2.529650   0.000000
    14  F    2.518323   3.422326   2.172495   0.000000
    15  F    4.479514   3.457990   2.554504   3.431425   0.000000
    16  F    4.442465   4.480623   3.128630   2.528345   2.168638
    17  C    5.067287   5.095441   5.956332   5.265232   4.574491
    18  C    4.641148   4.483391   4.796526   4.255027   3.182675
    19  C    5.090810   5.736897   6.441071   5.233345   5.467386
    20  H    5.708728   6.405131   6.725000   5.380912   5.612023
    21  H    5.771790   6.469121   7.411073   6.197768   6.482150
    22  H    4.174782   5.135326   5.832927   4.454661   5.293432
    23  C    5.385320   4.507993   6.080351   6.221554   4.693064
    24  S    6.198687   5.912881   5.720720   5.275630   3.608968
    25  C    7.103309   6.826359   7.154285   6.658410   5.082300
    26  C    6.551067   6.382274   7.138568   6.565587   5.358421
    27  C    8.576646   8.242440   8.440109   7.983762   6.210570
    28  H    9.144236   8.806162   9.249813   8.788513   7.063728
    29  H    8.978794   8.416422   8.487453   8.274209   6.094560
    30  H    8.947020   8.814933   8.792874   8.133932   6.642784
    31  H    7.281203   7.153037   8.116995   7.513601   6.397580
    32  H    6.441150   5.601443   7.111910   7.205981   5.526285
    33  H    5.342932   4.237457   5.462559   5.807229   3.783390
    34  H    5.300806   4.218743   6.138326   6.493164   5.073012
    35  H    5.327845   5.615949   7.800693   7.330729   7.708782
    36  C    3.106213   3.197575   5.532226   5.456402   6.109249
    37  H    2.222252   2.643625   4.790473   4.694410   5.775657
    38  H    3.867549   4.224218   6.511149   6.305493   7.195276
    39  H    3.694121   3.090256   5.598103   5.921604   6.040209
                   16         17         18         19         20
    16  F    0.000000
    17  C    4.406965   0.000000
    18  C    2.979710   1.518508   0.000000
    19  C    4.718936   1.548126   2.463473   0.000000
    20  H    4.536102   2.176351   2.659997   1.099278   0.000000
    21  H    5.814747   2.192100   3.434335   1.096756   1.783808
    22  H    4.443021   2.188776   2.725371   1.099976   1.785833
    23  C    5.602870   2.542045   3.051533   3.923415   4.712852
    24  S    3.224682   2.708603   1.742785   3.508617   3.191160
    25  C    4.900897   2.405764   2.513063   3.283351   3.077104
    26  C    5.266818   1.509381   2.405222   2.480405   2.681836
    27  C    6.009588   3.848901   3.955043   4.559701   4.176373
    28  H    6.958943   4.187158   4.628551   4.867111   4.604153
    29  H    6.131407   4.516970   4.361736   5.417282   5.068489
    30  H    6.099213   4.361417   4.384007   4.752641   4.129687
    31  H    6.339020   2.280233   3.446944   2.948503   3.226106
    32  H    6.376880   2.891694   3.634626   4.256089   4.972157
    33  H    4.902297   2.698673   2.638456   4.196610   4.809735
    34  H    6.203532   3.486845   3.931483   4.732371   5.615269
    35  H    8.029005   4.853213   5.887709   4.932611   6.023066
    36  C    6.676459   5.119187   5.445350   5.409512   6.411315
    37  H    6.235427   5.437318   5.507905   5.631740   6.537637
    38  H    7.660208   5.879279   6.366979   6.002043   7.031644
    39  H    6.953577   5.435028   5.686010   5.996039   6.997973
                   21         22         23         24         25
    21  H    0.000000
    22  H    1.788479   0.000000
    23  C    4.230546   4.251481   0.000000
    24  S    4.392887   4.045754   4.160833   0.000000
    25  C    3.780082   4.190567   3.797744   1.776713   0.000000
    26  C    2.760790   3.443370   2.972270   2.617954   1.338875
    27  C    4.894271   5.535900   5.009105   2.801301   1.489398
    28  H    4.967291   5.918567   5.131027   3.748348   2.136342
    29  H    5.846348   6.324231   5.295461   3.011702   2.154996
    30  H    5.098174   5.708037   5.898781   3.080389   2.141070
    31  H    2.806327   3.970531   3.332832   3.665106   2.132350
    32  H    4.377039   4.804010   1.098018   4.417218   3.624895
    33  H    4.730819   4.506353   1.100395   3.539983   3.524338
    34  H    4.977395   4.886725   1.098655   5.154332   4.894084
    35  H    4.577151   4.682591   4.307057   7.468382   7.038235
    36  C    5.617150   4.786467   4.392666   7.165489   7.392377
    37  H    5.990230   4.859133   4.983423   7.219448   7.692519
    38  H    6.044627   5.361083   5.209311   8.096574   8.204784
    39  H    6.236444   5.499559   4.186635   7.333855   7.544674
                   26         27         28         29         30
    26  C    0.000000
    27  C    2.547771   0.000000
    28  H    2.709453   1.098341   0.000000
    29  H    3.311313   1.101328   1.784246   0.000000
    30  H    3.205632   1.101949   1.785084   1.773961   0.000000
    31  H    1.092169   2.858682   2.579956   3.705478   3.521676
    32  H    2.770645   4.604819   4.518628   4.895040   5.575178
    33  H    3.077334   4.721008   5.037024   4.827969   5.606748
    34  H    4.047501   6.086691   6.171332   6.323714   6.992943
    35  H    5.775154   8.302099   8.207499   8.962904   8.935349
    36  C    6.419213   8.834023   9.062889   9.297516   9.458094
    37  H    6.840956   9.168583   9.513227   9.604923   9.721486
    38  H    7.141592   9.625762   9.777114  10.152728  10.234741
    39  H    6.617769   8.945810   9.156799   9.302452   9.665437
                   31         32         33         34         35
    31  H    0.000000
    32  H    2.831895   0.000000
    33  H    3.702823   1.784525   0.000000
    34  H    4.319267   1.787003   1.783785   0.000000
    35  H    5.661026   4.694756   5.266308   3.938268   0.000000
    36  C    6.767082   5.282170   4.895191   3.824464   2.802032
    37  H    7.321342   5.967362   5.294923   4.513220   3.775962
    38  H    7.368318   5.991235   5.834420   4.606043   2.542399
    39  H    6.964664   5.062224   4.637963   3.403831   3.244926
                   36         37         38         39
    36  C    0.000000
    37  H    1.096137   0.000000
    38  H    1.099703   1.769844   0.000000
    39  H    1.099733   1.776869   1.785155   0.000000
 Stoichiometry    C17H14F6S2
 Framework group  C1[X(C17H14F6S2)]
 Deg. of freedom   111
 Full point group                 C1      NOp   1
 RotChk:  IX=0 Diff= 2.51D-02
 Largest Abelian subgroup         C1      NOp   1
 Largest concise Abelian subgroup C1      NOp   1
                         Standard orientation:                         
 ---------------------------------------------------------------------
 Center     Atomic      Atomic             Coordinates (Angstroms)
 Number     Number       Type             X           Y           Z
 ---------------------------------------------------------------------
      1          6           0        0.242196    1.569348   -0.076337
      2          6           0        0.639599    2.962877    0.105036
      3          6           0       -0.461491    3.760774    0.223830
      4         16           0       -2.008833    3.014328    0.174916
      5          6           0       -1.258717    1.411239   -0.321480
      6          6           0        0.969555    0.424260    0.055314
      7          6           0        2.459049    0.253520   -0.000999
      8          6           0        0.337248   -0.881576    0.032300
      9          6           0        2.700628   -1.273813    0.190096
     10          6           0        1.348493   -1.967700   -0.141125
     11          9           0        3.138758    0.944357    0.937934
     12          9           0        2.954656    0.625691   -1.202182
     13          9           0        3.689401   -1.715632   -0.587785
     14          9           0        3.015317   -1.514523    1.467672
     15          9           0        1.381255   -2.447124   -1.401957
     16          9           0        1.139565   -3.014272    0.677206
     17          6           0       -1.850954    0.214098    0.441054
     18          6           0       -0.997306   -1.006655    0.146241
     19          6           0       -1.818440    0.426112    1.974250
     20          1           0       -2.169166   -0.486466    2.476848
     21          1           0       -2.469317    1.259228    2.266056
     22          1           0       -0.792507    0.638665    2.309254
     23          6           0       -1.462217    1.260315   -1.842869
     24         16           0       -1.956178   -2.451406   -0.028576
     25          6           0       -3.447064   -1.490966   -0.135914
     26          6           0       -3.253067   -0.178389    0.043231
     27          6           0       -4.731671   -2.219569   -0.328864
     28          1           0       -5.557327   -1.508778   -0.468229
     29          1           0       -4.694324   -2.885614   -1.205169
     30          1           0       -4.955999   -2.846786    0.548956
     31          1           0       -4.080757    0.532880    0.086343
     32          1           0       -2.517816    1.404911   -2.108289
     33          1           0       -1.154983    0.254309   -2.166022
     34          1           0       -0.855200    1.999180   -2.383842
     35          1           0       -0.426556    4.851365    0.297811
     36          6           0        1.970371    3.535635   -0.314547
     37          1           0        2.828372    2.954465    0.042654
     38          1           0        2.088314    4.562035    0.062201
     39          1           0        2.009588    3.560305   -1.413304
 ---------------------------------------------------------------------
 Rotational constants (GHZ):      0.2624868      0.2082604      0.1325798
 Leave Link  202 at Fri Oct 16 13:23:44 2020, MaxMem=   536870912 cpu:         0.0
 (Enter /home/ewapastorczak/software/g09d01/g09/l301.exe)
 Standard basis: def2SVP (5D, 7F)
 Ernie: Thresh=  0.10000D-02 Tol=  0.10000D-05 Strict=F.
 There are   453 symmetry adapted cartesian basis functions of A   symmetry.
 There are   428 symmetry adapted basis functions of A   symmetry.
   428 basis functions,   747 primitive gaussians,   453 cartesian basis functions
   101 alpha electrons      101 beta electrons
       nuclear repulsion energy      2895.6299786181 Hartrees.
 IExCor= 1009 DFT=T Ex+Corr=PBE1PBE ExCW=0 ScaHFX=  0.250000
 ScaDFX=  0.750000  0.750000  1.000000  1.000000 ScalE2=  1.000000  1.000000
 IRadAn=      0 IRanWt=     -1 IRanGd=            0 ICorTp=0 IEmpDi=141
 NAtoms=   39 NActive=   39 NUniq=   39 SFac= 1.00D+00 NAtFMM=   60 NAOKFM=F Big=F
 Integral buffers will be    131072 words long.
 Raffenetti 2 integral format.
 Two-electron integral symmetry is turned on.
 R6Disp:  Grimme-D3(BJ) Dispersion energy=       -0.0565243001 Hartrees.
 Nuclear repulsion after empirical dispersion term =     2895.5734543180 Hartrees.
 Leave Link  301 at Fri Oct 16 13:23:44 2020, MaxMem=   536870912 cpu:         0.4
 (Enter /home/ewapastorczak/software/g09d01/g09/l302.exe)
 NPDir=0 NMtPBC=     1 NCelOv=     1 NCel=       1 NClECP=     1 NCelD=      1
         NCelK=      1 NCelE2=     1 NClLst=     1 CellRange=     0.0.
 One-electron integrals computed using PRISM.
   1 Symmetry operations used in ECPInt.
 ECPInt:  NShTT=   19306 NPrTT=   73540 LenC2=   17509 LenP2D=   45257.
 LDataN:  DoStor=T MaxTD1= 4 Len=   56
 NBasis=   428 RedAO= T EigKep=  2.87D-04  NBF=   428
 NBsUse=   428 1.00D-06 EigRej= -1.00D+00 NBFU=   428
 Precomputing XC quadrature grid using
 IXCGrd= 4 IRadAn=           0 IRanWt=          -1 IRanGd=           0 AccXCQ= 0.00D+00.
 Generated NRdTot=       0 NPtTot=           0 NUsed=           0 NTot=          32
 NSgBfM=   448   448   448   448   448 MxSgAt=    39 MxSgA2=    39.
 Leave Link  302 at Fri Oct 16 13:23:44 2020, MaxMem=   536870912 cpu:         3.6
 (Enter /home/ewapastorczak/software/g09d01/g09/l303.exe)
 DipDrv:  MaxL=1.
 Leave Link  303 at Fri Oct 16 13:23:44 2020, MaxMem=   536870912 cpu:         0.5
 (Enter /home/ewapastorczak/software/g09d01/g09/l401.exe)
 Initial guess from the checkpoint file:  "closed_pbe0d3.chk"
 B after Tr=     0.000000    0.000000    0.000000
         Rot=    0.999951   -0.002550    0.001088   -0.009506 Ang=  -1.13 deg.
 Guess basis will be translated and rotated to current coordinates.
 JPrj=2 DoOrth=T DoCkMO=T.
 Generating alternative initial guess.
 ExpMin= 1.22D-01 ExpMax= 9.18D+03 ExpMxC= 1.38D+03 IAcc=1 IRadAn=         1 AccDes= 0.00D+00
 Harris functional with IExCor= 1009 and IRadAn=       1 diagonalized for initial guess.
 HarFok:  IExCor= 1009 AccDes= 0.00D+00 IRadAn=         1 IDoV= 1 UseB2=F ITyADJ=14
 ICtDFT=  3500011 ScaDFX=  1.000000  1.000000  1.000000  1.000000
 FoFCou: FMM=F IPFlag=           0 FMFlag=      100000 FMFlg1=           0
         NFxFlg=           0 DoJE=T BraDBF=F KetDBF=T FulRan=T
         wScrn=  0.000000 ICntrl=     500 IOpCl=  0 I1Cent=   200000004 NGrid=           0
         NMat0=    1 NMatS0=      1 NMatT0=    0 NMatD0=    1 NMtDS0=    0 NMtDT0=    0
 Petite list used in FoFCou.
 Harris En= -2048.95471052149    
 Leave Link  401 at Fri Oct 16 13:23:46 2020, MaxMem=   536870912 cpu:         8.9
 (Enter /home/ewapastorczak/software/g09d01/g09/l502.exe)
 Closed shell SCF:
 Using DIIS extrapolation, IDIIS=  1040.
 Integral symmetry usage will be decided dynamically.
 IVT=      641221 IEndB=      641221 NGot=   536870912 MDV=   536451994
 LenX=   536451994 LenY=   536246332
 Requested convergence on RMS density matrix=1.00D-08 within 128 cycles.
 Requested convergence on MAX density matrix=1.00D-06.
 Requested convergence on             energy=1.00D-06.
 No special actions if energy rises.
 Fock matrices will be formed incrementally for  20 cycles.
 Integral accuracy reduced to 1.0D-05 until final iterations.

 Cycle   1  Pass 0  IDiag  1:
 FoFJK:  IHMeth= 1 ICntrl=       0 DoSepK=F KAlg= 0 I1Cent=   0 FoldK=F
 IRaf= 810000000 NMat=   1 IRICut=       1 DoRegI=T DoRafI=F ISym2E= 0.
 FoFCou: FMM=F IPFlag=           0 FMFlag=      100000 FMFlg1=           0
         NFxFlg=           0 DoJE=F BraDBF=F KetDBF=F FulRan=T
         wScrn=  0.000000 ICntrl=       0 IOpCl=  0 I1Cent=           0 NGrid=           0
         NMat0=    1 NMatS0=      1 NMatT0=    0 NMatD0=    1 NMtDS0=    0 NMtDT0=    0
 Symmetry not used in FoFCou.
 E= -2048.88726316502    
 DIIS: error= 4.93D-03 at cycle   1 NSaved=   1.
 NSaved= 1 IEnMin= 1 EnMin= -2048.88726316502     IErMin= 1 ErrMin= 4.93D-03
 ErrMax= 4.93D-03  0.00D+00 EMaxC= 1.00D-01 BMatC= 2.16D-02 BMatP= 2.16D-02
 IDIUse=3 WtCom= 9.51D-01 WtEn= 4.93D-02
 Coeff-Com:  0.100D+01
 Coeff-En:   0.100D+01
 Coeff:      0.100D+01
 Gap=     0.573 Goal=   None    Shift=    0.000
 GapD=    0.573 DampG=2.000 DampE=1.000 DampFc=2.0000 IDamp=-1.
 RMSDP=8.80D-04 MaxDP=3.17D-02              OVMax= 2.94D-02

 Cycle   2  Pass 0  IDiag  1:
 RMSU=  8.79D-04    CP:  1.00D+00
 E= -2048.91887997138     Delta-E=       -0.031616806360 Rises=F Damp=F
 DIIS: error= 5.08D-04 at cycle   2 NSaved=   2.
 NSaved= 2 IEnMin= 2 EnMin= -2048.91887997138     IErMin= 2 ErrMin= 5.08D-04
 ErrMax= 5.08D-04  0.00D+00 EMaxC= 1.00D-01 BMatC= 3.46D-04 BMatP= 2.16D-02
 IDIUse=3 WtCom= 9.95D-01 WtEn= 5.08D-03
 Coeff-Com: -0.542D-01 0.105D+01
 Coeff-En:   0.000D+00 0.100D+01
 Coeff:     -0.539D-01 0.105D+01
 Gap=     0.120 Goal=   None    Shift=    0.000
 RMSDP=1.83D-04 MaxDP=8.50D-03 DE=-3.16D-02 OVMax= 8.31D-03

 Cycle   3  Pass 0  IDiag  1:
 RMSU=  1.80D-04    CP:  1.00D+00  1.04D+00
 E= -2048.91902156138     Delta-E=       -0.000141590002 Rises=F Damp=F
 DIIS: error= 5.70D-04 at cycle   3 NSaved=   3.
 NSaved= 3 IEnMin= 3 EnMin= -2048.91902156138     IErMin= 2 ErrMin= 5.08D-04
 ErrMax= 5.70D-04  0.00D+00 EMaxC= 1.00D-01 BMatC= 4.10D-04 BMatP= 3.46D-04
 IDIUse=3 WtCom= 2.95D-01 WtEn= 7.05D-01
 Coeff-Com: -0.418D-01 0.585D+00 0.457D+00
 Coeff-En:   0.000D+00 0.382D+00 0.618D+00
 Coeff:     -0.123D-01 0.442D+00 0.571D+00
 Gap=     0.119 Goal=   None    Shift=    0.000
 RMSDP=1.34D-04 MaxDP=5.97D-03 DE=-1.42D-04 OVMax= 7.47D-03

 Cycle   4  Pass 0  IDiag  1:
 RMSU=  7.66D-05    CP:  1.00D+00  1.06D+00  4.06D-01
 E= -2048.91930454138     Delta-E=       -0.000282979996 Rises=F Damp=F
 DIIS: error= 3.07D-04 at cycle   4 NSaved=   4.
 NSaved= 4 IEnMin= 4 EnMin= -2048.91930454138     IErMin= 4 ErrMin= 3.07D-04
 ErrMax= 3.07D-04  0.00D+00 EMaxC= 1.00D-01 BMatC= 1.31D-04 BMatP= 3.46D-04
 IDIUse=3 WtCom= 9.97D-01 WtEn= 3.07D-03
 Coeff-Com: -0.145D-01 0.166D+00 0.368D+00 0.481D+00
 Coeff-En:   0.000D+00 0.000D+00 0.274D+00 0.726D+00
 Coeff:     -0.144D-01 0.165D+00 0.368D+00 0.482D+00
 Gap=     0.119 Goal=   None    Shift=    0.000
 RMSDP=5.15D-05 MaxDP=2.32D-03 DE=-2.83D-04 OVMax= 3.81D-03

 Cycle   5  Pass 0  IDiag  1:
 RMSU=  2.27D-05    CP:  1.00D+00  1.06D+00  5.87D-01  5.76D-01
 E= -2048.91943702657     Delta-E=       -0.000132485193 Rises=F Damp=F
 DIIS: error= 7.27D-05 at cycle   5 NSaved=   5.
 NSaved= 5 IEnMin= 5 EnMin= -2048.91943702657     IErMin= 5 ErrMin= 7.27D-05
 ErrMax= 7.27D-05  0.00D+00 EMaxC= 1.00D-01 BMatC= 6.74D-06 BMatP= 1.31D-04
 IDIUse=1 WtCom= 1.00D+00 WtEn= 0.00D+00
 Coeff-Com: -0.212D-02 0.496D-02 0.155D+00 0.302D+00 0.540D+00
 Coeff:     -0.212D-02 0.496D-02 0.155D+00 0.302D+00 0.540D+00
 Gap=     0.119 Goal=   None    Shift=    0.000
 RMSDP=1.04D-05 MaxDP=5.18D-04 DE=-1.32D-04 OVMax= 9.39D-04

 Cycle   6  Pass 0  IDiag  1:
 RMSU=  5.29D-06    CP:  1.00D+00  1.06D+00  5.99D-01  6.41D-01  6.83D-01
 E= -2048.91944368672     Delta-E=       -0.000006660142 Rises=F Damp=F
 DIIS: error= 1.46D-05 at cycle   6 NSaved=   6.
 NSaved= 6 IEnMin= 6 EnMin= -2048.91944368672     IErMin= 6 ErrMin= 1.46D-05
 ErrMax= 1.46D-05  0.00D+00 EMaxC= 1.00D-01 BMatC= 3.52D-07 BMatP= 6.74D-06
 IDIUse=1 WtCom= 1.00D+00 WtEn= 0.00D+00
 Coeff-Com:  0.159D-03-0.123D-01 0.490D-01 0.116D+00 0.276D+00 0.571D+00
 Coeff:      0.159D-03-0.123D-01 0.490D-01 0.116D+00 0.276D+00 0.571D+00
 Gap=     0.119 Goal=   None    Shift=    0.000
 RMSDP=2.78D-06 MaxDP=1.51D-04 DE=-6.66D-06 OVMax= 1.86D-04

 Initial convergence to 1.0D-05 achieved.  Increase integral accuracy.
 Cycle   7  Pass 1  IDiag  1:
 E= -2048.91924589432     Delta-E=        0.000197792397 Rises=F Damp=F
 DIIS: error= 7.41D-05 at cycle   1 NSaved=   1.
 NSaved= 1 IEnMin= 1 EnMin= -2048.91924589432     IErMin= 1 ErrMin= 7.41D-05
 ErrMax= 7.41D-05  0.00D+00 EMaxC= 1.00D-01 BMatC= 2.91D-06 BMatP= 2.91D-06
 IDIUse=1 WtCom= 1.00D+00 WtEn= 0.00D+00
 Coeff-Com:  0.100D+01
 Coeff:      0.100D+01
 Gap=     0.119 Goal=   None    Shift=    0.000
 RMSDP=2.78D-06 MaxDP=1.51D-04 DE= 1.98D-04 OVMax= 2.45D-04

 Cycle   8  Pass 1  IDiag  1:
 RMSU=  8.21D-05    CP:  1.00D+00
 E= -2048.91924891374     Delta-E=       -0.000003019426 Rises=F Damp=F
 DIIS: error= 6.97D-06 at cycle   2 NSaved=   2.
 NSaved= 2 IEnMin= 2 EnMin= -2048.91924891374     IErMin= 2 ErrMin= 6.97D-06
 ErrMax= 6.97D-06  0.00D+00 EMaxC= 1.00D-01 BMatC= 7.61D-08 BMatP= 2.91D-06
 IDIUse=1 WtCom= 1.00D+00 WtEn= 0.00D+00
 Coeff-Com:  0.240D-01 0.976D+00
 Coeff:      0.240D-01 0.976D+00
 Gap=     0.119 Goal=   None    Shift=    0.000
 RMSDP=3.35D-06 MaxDP=1.29D-04 DE=-3.02D-06 OVMax= 3.34D-04

 Cycle   9  Pass 1  IDiag  1:
 RMSU=  2.98D-06    CP:  1.00D+00  1.02D+00
 E= -2048.91924874677     Delta-E=        0.000000166972 Rises=F Damp=F
 DIIS: error= 1.21D-05 at cycle   3 NSaved=   3.
 NSaved= 3 IEnMin= 2 EnMin= -2048.91924891374     IErMin= 2 ErrMin= 6.97D-06
 ErrMax= 1.21D-05  0.00D+00 EMaxC= 1.00D-01 BMatC= 2.36D-07 BMatP= 7.61D-08
 IDIUse=1 WtCom= 1.00D+00 WtEn= 0.00D+00
 Coeff-Com: -0.970D-02 0.646D+00 0.364D+00
 Coeff:     -0.970D-02 0.646D+00 0.364D+00
 Gap=     0.119 Goal=   None    Shift=    0.000
 RMSDP=1.97D-06 MaxDP=8.69D-05 DE= 1.67D-07 OVMax= 2.58D-04

 Cycle  10  Pass 1  IDiag  1:
 RMSU=  6.92D-07    CP:  1.00D+00  1.02D+00  3.84D-01
 E= -2048.91924898827     Delta-E=       -0.000000241494 Rises=F Damp=F
 DIIS: error= 1.51D-06 at cycle   4 NSaved=   4.
 NSaved= 4 IEnMin= 4 EnMin= -2048.91924898827     IErMin= 4 ErrMin= 1.51D-06
 ErrMax= 1.51D-06  0.00D+00 EMaxC= 1.00D-01 BMatC= 4.42D-09 BMatP= 7.61D-08
 IDIUse=1 WtCom= 1.00D+00 WtEn= 0.00D+00
 Coeff-Com: -0.641D-02 0.350D+00 0.215D+00 0.442D+00
 Coeff:     -0.641D-02 0.350D+00 0.215D+00 0.442D+00
 Gap=     0.119 Goal=   None    Shift=    0.000
 RMSDP=2.71D-07 MaxDP=1.43D-05 DE=-2.41D-07 OVMax= 3.87D-05

 Cycle  11  Pass 1  IDiag  1:
 RMSU=  2.17D-07    CP:  1.00D+00  1.02D+00  4.18D-01  8.21D-01
 E= -2048.91924899263     Delta-E=       -0.000000004366 Rises=F Damp=F
 DIIS: error= 3.58D-07 at cycle   5 NSaved=   5.
 NSaved= 5 IEnMin= 5 EnMin= -2048.91924899263     IErMin= 5 ErrMin= 3.58D-07
 ErrMax= 3.58D-07  0.00D+00 EMaxC= 1.00D-01 BMatC= 1.94D-10 BMatP= 4.42D-09
 IDIUse=1 WtCom= 1.00D+00 WtEn= 0.00D+00
 Coeff-Com: -0.155D-02 0.703D-01 0.470D-01 0.198D+00 0.686D+00
 Coeff:     -0.155D-02 0.703D-01 0.470D-01 0.198D+00 0.686D+00
 Gap=     0.119 Goal=   None    Shift=    0.000
 RMSDP=7.54D-08 MaxDP=4.15D-06 DE=-4.37D-09 OVMax= 6.76D-06

 Cycle  12  Pass 1  IDiag  1:
 RMSU=  6.69D-08    CP:  1.00D+00  1.02D+00  4.18D-01  8.68D-01  9.65D-01
 E= -2048.91924899288     Delta-E=       -0.000000000246 Rises=F Damp=F
 DIIS: error= 1.58D-07 at cycle   6 NSaved=   6.
 NSaved= 6 IEnMin= 6 EnMin= -2048.91924899288     IErMin= 6 ErrMin= 1.58D-07
 ErrMax= 1.58D-07  0.00D+00 EMaxC= 1.00D-01 BMatC= 3.91D-11 BMatP= 1.94D-10
 IDIUse=1 WtCom= 1.00D+00 WtEn= 0.00D+00
 Coeff-Com: -0.199D-04-0.681D-02-0.235D-02 0.506D-01 0.377D+00 0.581D+00
 Coeff:     -0.199D-04-0.681D-02-0.235D-02 0.506D-01 0.377D+00 0.581D+00
 Gap=     0.119 Goal=   None    Shift=    0.000
 RMSDP=2.82D-08 MaxDP=1.41D-06 DE=-2.46D-10 OVMax= 2.20D-06

 Cycle  13  Pass 1  IDiag  1:
 RMSU=  1.65D-08    CP:  1.00D+00  1.02D+00  4.19D-01  8.80D-01  9.83D-01
                    CP:  6.95D-01
 E= -2048.91924899284     Delta-E=        0.000000000042 Rises=F Damp=F
 DIIS: error= 6.09D-08 at cycle   7 NSaved=   7.
 NSaved= 7 IEnMin= 6 EnMin= -2048.91924899288     IErMin= 7 ErrMin= 6.09D-08
 ErrMax= 6.09D-08  0.00D+00 EMaxC= 1.00D-01 BMatC= 3.53D-12 BMatP= 3.91D-11
 IDIUse=1 WtCom= 1.00D+00 WtEn= 0.00D+00
 Coeff-Com:  0.850D-04-0.826D-02-0.443D-02 0.161D-01 0.167D+00 0.324D+00
 Coeff-Com:  0.506D+00
 Coeff:      0.850D-04-0.826D-02-0.443D-02 0.161D-01 0.167D+00 0.324D+00
 Coeff:      0.506D+00
 Gap=     0.119 Goal=   None    Shift=    0.000
 RMSDP=9.17D-09 MaxDP=3.27D-07 DE= 4.18D-11 OVMax= 8.50D-07

 SCF Done:  E(RPBE1PBE) =  -2048.91924899     A.U. after   13 cycles
            NFock= 13  Conv=0.92D-08     -V/T= 2.0056
 KE= 2.037605705056D+03 PE=-1.062538098700D+04 EE= 3.643282578635D+03
 Leave Link  502 at Fri Oct 16 13:24:51 2020, MaxMem=   536870912 cpu:       521.0
 (Enter /home/ewapastorczak/software/g09d01/g09/l701.exe)
 Compute integral first derivatives.
 ... and contract with generalized density number  0.
 R6Disp: Adding Grimme-D3(BJ) dispersion energy 1st derivatives to the gradient.
   1 Symmetry operations used in ECPInt.
 ECPInt:  NShTT=   19306 NPrTT=   73540 LenC2=   17509 LenP2D=   45257.
 LDataN:  DoStor=T MaxTD1= 5 Len=  102
 Leave Link  701 at Fri Oct 16 13:24:51 2020, MaxMem=   536870912 cpu:         1.9
 (Enter /home/ewapastorczak/software/g09d01/g09/l702.exe)
 L702 exits ... SP integral derivatives will be done elsewhere.
 Leave Link  702 at Fri Oct 16 13:24:51 2020, MaxMem=   536870912 cpu:         0.2
 (Enter /home/ewapastorczak/software/g09d01/g09/l703.exe)
 Compute integral first derivatives, UseDBF=F ICtDFT=           0.
 Integral derivatives from FoFJK, PRISM(SPDF).
 Calling FoFJK, ICntrl=      2127 FMM=F ISym2X=0 I1Cent= 0 IOpClX= 0 NMat=1 NMatS=1 NMatT=0.
 FoFJK:  IHMeth= 1 ICntrl=    2127 DoSepK=F KAlg= 0 I1Cent=   0 FoldK=F
 IRaf=         0 NMat=   1 IRICut=       1 DoRegI=T DoRafI=F ISym2E= 0.
 FoFCou: FMM=F IPFlag=           0 FMFlag=      100000 FMFlg1=         800
         NFxFlg=           0 DoJE=F BraDBF=F KetDBF=F FulRan=T
         wScrn=  0.000000 ICntrl=    2127 IOpCl=  0 I1Cent=           0 NGrid=           0
         NMat0=    1 NMatS0=      1 NMatT0=    0 NMatD0=    1 NMtDS0=    0 NMtDT0=    0
 Symmetry not used in FoFCou.
 Leave Link  703 at Fri Oct 16 13:25:08 2020, MaxMem=   536870912 cpu:       131.0
 (Enter /home/ewapastorczak/software/g09d01/g09/l716.exe)
 Dipole        =-1.90946579D+00 9.91769129D-01-1.16582018D-01
 ***** Axes restored to original set *****
 -------------------------------------------------------------------
 Center     Atomic                   Forces (Hartrees/Bohr)
 Number     Number              X              Y              Z
 -------------------------------------------------------------------
      1        6           0.001555903   -0.002653985   -0.021376942
      2        6          -0.005465492    0.001644237    0.029808172
      3        6           0.005426240   -0.006353238   -0.003281646
      4       16          -0.006064220    0.004155941   -0.003937526
      5        6           0.003427883    0.003023833    0.007167805
      6        6           0.000179917   -0.002567874    0.009087773
      7        6          -0.000693926    0.000497148   -0.001933216
      8        6           0.001202783   -0.000314937    0.000707516
      9        6           0.001514542    0.000612300    0.000796560
     10        6          -0.000943331   -0.000958348   -0.001208665
     11        9           0.000682677    0.000538325    0.000204576
     12        9           0.000396653   -0.000491379   -0.000251428
     13        9           0.000209169   -0.000120940   -0.000336152
     14        9          -0.001032546    0.000045570   -0.000968422
     15        9           0.000254488   -0.001172268    0.000462741
     16        9           0.000170248    0.000932301    0.001120334
     17        6          -0.004257568   -0.001207948   -0.003740719
     18        6          -0.000197330    0.004584873    0.003265757
     19        6           0.001317866    0.001137656    0.000044202
     20        1           0.000561766   -0.000022423    0.000725410
     21        1          -0.000297303   -0.000726874   -0.000159993
     22        1          -0.000600032   -0.000627174   -0.000341463
     23        6           0.001433321    0.000242303   -0.001626727
     24       16           0.001703216   -0.001144655   -0.001639627
     25        6          -0.003479445    0.001314747   -0.000640963
     26        6           0.001822200   -0.000896554   -0.003479030
     27        6           0.000511014   -0.000521136    0.001000314
     28        1          -0.000052172   -0.000007063   -0.000308161
     29        1           0.000200223   -0.000295240    0.000120239
     30        1          -0.000017034    0.000280718    0.000062854
     31        1          -0.000308633   -0.000770342    0.001541905
     32        1           0.000130414    0.000726296    0.000292584
     33        1           0.000627527   -0.000833187    0.000379068
     34        1          -0.001379866   -0.000529099   -0.000332409
     35        1           0.001100597    0.000120967   -0.000442049
     36        6           0.000376818    0.002072129   -0.012443735
     37        1          -0.000643696    0.000621871   -0.000253114
     38        1          -0.000802007    0.000058397    0.001152003
     39        1           0.001429138   -0.000394946    0.000762174
 -------------------------------------------------------------------
 Cartesian Forces:  Max     0.029808172 RMS     0.004142449
 Leave Link  716 at Fri Oct 16 13:25:08 2020, MaxMem=   536870912 cpu:         0.2
 (Enter /home/ewapastorczak/software/g09d01/g09/l103.exe)

 GradGradGradGradGradGradGradGradGradGradGradGradGradGradGradGradGradGrad
 Berny optimization.
 Using GEDIIS/GDIIS optimizer.
 FormGI is forming the generalized inverse of G from B-inverse, IUseBI=4.
 Internal  Forces:  Max     0.006164223 RMS     0.001236116
 Search for a local minimum.
 Step number   6 out of a maximum of  234
 All quantities printed in internal units (Hartrees-Bohrs-Radians)
 RMS Force = .12361D-02 SwitMx=.10000D-02 MixMth= 1
 Mixed Optimization -- RFO/linear search
 Update second derivatives using D2CorX and points    5    6
 DE= -2.06D-02 DEPred=-2.15D-02 R= 9.60D-01
 TightC=F SS=  1.41D+00  RLast= 8.39D-01 DXNew= 1.4270D+00 2.5176D+00
 Trust test= 9.60D-01 RLast= 8.39D-01 DXMaxT set to 1.43D+00
 ITU=  1  1  0  0  1  0
 Use linear search instead of GDIIS.
     Eigenvalues ---    0.00229   0.00230   0.00340   0.00384   0.00749
     Eigenvalues ---    0.00863   0.01083   0.01177   0.01425   0.01508
     Eigenvalues ---    0.01556   0.01737   0.01812   0.01910   0.02283
     Eigenvalues ---    0.02550   0.02629   0.03447   0.04626   0.04925
     Eigenvalues ---    0.05104   0.05504   0.05571   0.05599   0.05732
     Eigenvalues ---    0.05863   0.05958   0.06688   0.07186   0.07190
     Eigenvalues ---    0.07311   0.07316   0.07352   0.07702   0.09108
     Eigenvalues ---    0.09252   0.09346   0.10001   0.10754   0.11000
     Eigenvalues ---    0.11251   0.12294   0.12582   0.14429   0.14668
     Eigenvalues ---    0.15639   0.15829   0.15973   0.15999   0.16000
     Eigenvalues ---    0.16000   0.16000   0.16000   0.16000   0.16000
     Eigenvalues ---    0.16000   0.16045   0.16114   0.16166   0.17148
     Eigenvalues ---    0.17191   0.20339   0.22362   0.23223   0.23870
     Eigenvalues ---    0.24409   0.24538   0.24691   0.24758   0.25353
     Eigenvalues ---    0.26118   0.26323   0.26595   0.26804   0.27490
     Eigenvalues ---    0.28309   0.29297   0.29836   0.30554   0.31267
     Eigenvalues ---    0.32161   0.32245   0.32540   0.33644   0.33719
     Eigenvalues ---    0.34163   0.34267   0.34374   0.34415   0.34446
     Eigenvalues ---    0.34480   0.34540   0.34553   0.34562   0.34581
     Eigenvalues ---    0.34758   0.34883   0.35093   0.36629   0.44101
     Eigenvalues ---    0.47247   0.49307   0.49741   0.52813   0.54648
     Eigenvalues ---    0.55050   0.55097   0.55234   0.55295   0.55354
     Eigenvalues ---    1.46758
 RFO step:  Lambda=-6.32114687D-03 EMin= 2.28549480D-03
 Quartic linear search produced a step of  0.93279.
 Iteration  1 RMS(Cart)=  0.10137545 RMS(Int)=  0.02250163
 Iteration  2 RMS(Cart)=  0.04522141 RMS(Int)=  0.00497023
 Iteration  3 RMS(Cart)=  0.00261175 RMS(Int)=  0.00456016
 Iteration  4 RMS(Cart)=  0.00000916 RMS(Int)=  0.00456015
 Iteration  5 RMS(Cart)=  0.00000007 RMS(Int)=  0.00456015
 ITry= 1 IFail=0 DXMaxC= 8.89D-01 DCOld= 1.00D+10 DXMaxT= 1.43D+00 DXLimC= 3.00D+00 Rises=F
 Variable       Old X    -DE/DX   Delta X   Delta X   Delta X     New X
                                 (Linear)    (Quad)   (Total)
    R1        2.75974  -0.00352  -0.00666  -0.02097  -0.02194   2.73780
    R2        2.88939   0.00182  -0.02031   0.02122   0.00072   2.89011
    R3        2.57559  -0.00015  -0.00817   0.00652   0.00031   2.57589
    R4        2.57942  -0.00259  -0.01713   0.00219  -0.00943   2.57000
    R5        2.85033  -0.00449  -0.02533  -0.00965  -0.03498   2.81535
    R6        3.24782   0.00557   0.00885   0.02240   0.03028   3.27810
    R7        2.06671  -0.00057  -0.00060  -0.00222  -0.00281   2.06389
    R8        3.47369   0.00285   0.00493   0.02401   0.02231   3.49600
    R9        2.90634   0.00009  -0.03021   0.02613  -0.00394   2.90240
   R10        2.91460  -0.00139  -0.03116   0.01710  -0.01405   2.90055
   R11        2.83517   0.00058   0.00486   0.00001   0.00553   2.84070
   R12        2.74209   0.00140  -0.00771   0.01594   0.00916   2.75125
   R13        2.94435   0.00001   0.00317  -0.00005   0.00354   2.94789
   R14        2.54998  -0.00038  -0.00114  -0.00021  -0.00135   2.54863
   R15        2.55426   0.00006   0.00066  -0.00003   0.00063   2.55489
   R16        2.82345  -0.00028  -0.00660   0.00182  -0.00516   2.81829
   R17        2.54213   0.00193   0.00268   0.00683   0.00807   2.55020
   R18        2.93939  -0.00051  -0.00108  -0.00354  -0.00544   2.93395
   R19        2.51977  -0.00001  -0.00478   0.00324  -0.00154   2.51824
   R20        2.52770   0.00064   0.00049   0.00123   0.00172   2.52942
   R21        2.54981   0.00014   0.00146  -0.00078   0.00068   2.55049
   R22        2.54140   0.00006   0.00332  -0.00263   0.00069   2.54210
   R23        2.86956   0.00163  -0.01195   0.01965   0.00541   2.87497
   R24        2.92553  -0.00029  -0.02277   0.01870  -0.00407   2.92147
   R25        2.85232  -0.00161  -0.03435   0.02915  -0.00491   2.84741
   R26        3.29339  -0.00109  -0.01791   0.00956  -0.00844   3.28495
   R27        2.07733  -0.00029  -0.00387   0.00166  -0.00221   2.07512
   R28        2.07257   0.00058  -0.00388   0.00671   0.00283   2.07540
   R29        2.07865   0.00006  -0.00016   0.00071   0.00055   2.07920
   R30        2.07495   0.00020  -0.00118   0.00203   0.00085   2.07580
   R31        2.07944  -0.00003  -0.00244   0.00206  -0.00038   2.07907
   R32        2.07616   0.00005  -0.00050   0.00069   0.00019   2.07634
   R33        3.35750   0.00192  -0.00034   0.01439   0.01382   3.37132
   R34        2.53011   0.00027  -0.00288   0.00292   0.00006   2.53017
   R35        2.81455  -0.00067   0.00409  -0.00724  -0.00315   2.81141
   R36        2.06390   0.00042  -0.00175   0.00394   0.00219   2.06609
   R37        2.07556   0.00001  -0.00037   0.00057   0.00021   2.07577
   R38        2.08121   0.00001  -0.00202   0.00199  -0.00003   2.08118
   R39        2.08238   0.00011  -0.00084   0.00157   0.00073   2.08311
   R40        2.07140  -0.00046  -0.00428   0.00127  -0.00300   2.06840
   R41        2.07814  -0.00015  -0.00333   0.00212  -0.00120   2.07693
   R42        2.07820   0.00082  -0.00127   0.00578   0.00451   2.08271
    A1        1.96677  -0.00022  -0.03132   0.01164  -0.01497   1.95180
    A2        2.27113   0.00075   0.04541   0.00034   0.03384   2.30497
    A3        2.04033  -0.00032   0.00079  -0.00849  -0.01445   2.02589
    A4        1.92739   0.00183   0.02780   0.00861   0.01963   1.94702
    A5        2.17473  -0.00064   0.05041   0.00775   0.01426   2.18898
    A6        2.11058   0.00081   0.07637   0.00232   0.03526   2.14584
    A7        2.05998  -0.00009  -0.01620  -0.00595  -0.01219   2.04779
    A8        2.16885  -0.00088  -0.00522   0.00743  -0.00497   2.16388
    A9        2.05306   0.00106   0.02655  -0.00106   0.01826   2.07131
   A10        1.58986  -0.00218  -0.01221   0.00008  -0.01611   1.57375
   A11        1.84118   0.00004   0.01200  -0.01120  -0.00107   1.84011
   A12        1.95952   0.00006  -0.03224   0.00839  -0.02508   1.93443
   A13        1.87317   0.00007   0.01239   0.00116   0.01411   1.88728
   A14        1.96904  -0.00147  -0.03674   0.02225  -0.01606   1.95299
   A15        1.87326   0.00052   0.01287  -0.00941   0.00440   1.87766
   A16        1.94131   0.00081   0.03534  -0.01253   0.02423   1.96554
   A17        2.24185   0.00118   0.01750   0.00923   0.02552   2.26736
   A18        2.11999  -0.00034  -0.00844  -0.00441  -0.01105   2.10894
   A19        1.90668  -0.00071  -0.00561   0.00104  -0.00683   1.89986
   A20        1.83474   0.00045  -0.00014  -0.00115  -0.00122   1.83352
   A21        1.99952   0.00019   0.00415  -0.00327   0.00083   2.00035
   A22        1.94555   0.00038  -0.00473   0.01550   0.01069   1.95624
   A23        1.91603  -0.00063  -0.00441  -0.00838  -0.01354   1.90249
   A24        1.89869  -0.00031  -0.00086   0.00519   0.00499   1.90368
   A25        1.86784  -0.00013   0.00550  -0.00750  -0.00199   1.86585
   A26        1.94024  -0.00018   0.00739  -0.01427  -0.00793   1.93231
   A27        2.11137   0.00058  -0.01006   0.01212   0.00217   2.11354
   A28        2.23152  -0.00040   0.00331   0.00201   0.00581   2.23733
   A29        1.85084  -0.00021  -0.00143  -0.00585  -0.00817   1.84267
   A30        1.94790  -0.00025  -0.00083   0.00127   0.00087   1.94877
   A31        1.90713   0.00009  -0.00173  -0.00015  -0.00184   1.90529
   A32        1.95257   0.00045   0.00493   0.00311   0.00832   1.96090
   A33        1.90458  -0.00038  -0.00279  -0.00219  -0.00480   1.89978
   A34        1.89981   0.00027   0.00160   0.00348   0.00494   1.90475
   A35        1.81249   0.00047  -0.00649   0.00100  -0.00677   1.80572
   A36        1.96404   0.00019   0.00309  -0.00124   0.00203   1.96607
   A37        1.97135  -0.00019  -0.00103   0.00522   0.00471   1.97606
   A38        1.91386  -0.00036   0.00014  -0.00730  -0.00740   1.90646
   A39        1.93118  -0.00009   0.00427   0.00305   0.00830   1.93947
   A40        1.87115  -0.00003   0.00009  -0.00098  -0.00107   1.87008
   A41        1.88917  -0.00048  -0.01069  -0.01199  -0.02443   1.86474
   A42        1.95664   0.00054   0.05262  -0.03716   0.01557   1.97221
   A43        2.01467  -0.00040  -0.02440   0.02015  -0.00433   2.01033
   A44        1.86561   0.00047  -0.00559   0.01106   0.00593   1.87154
   A45        1.83589  -0.00010  -0.01057   0.00908  -0.00156   1.83433
   A46        1.89246  -0.00002  -0.00352   0.01130   0.00771   1.90017
   A47        2.09370  -0.00107  -0.01846   0.00222  -0.01986   2.07383
   A48        2.23243   0.00121   0.01020   0.00946   0.02040   2.25283
   A49        1.95693  -0.00013   0.01088  -0.01192  -0.00074   1.95619
   A50        1.90965  -0.00101  -0.00371  -0.00768  -0.01137   1.89828
[truncated: 1,022,987 more chars]
