# Supplementary material for: Tale of Three Dithienylethenes: Following the Photocycloreversion with Ultrafast Spectroscopy and Quantum Dynamics Simulations
Source: J Phys Chem B. 2025 Jan 27;129(5):1605–13. doi: 10.1021/acs.jpcb.4c04135 (PMC11808639; doi:10.1021/acs.jpcb.4c04135)
Supplement: Supplementary file 1 — jp4c04135_si_001.zip [file jp4c04135_si_001.zip › drgania pliki/DMT-N_closed_frequencies.log]

 Entering Gaussian System, Link 0=g09
 Input=freq.com
 Output=freq.log
 AtFile(1): /pbs_home/ewapastorczak/DAE/0068/Def2SVP.gbs
            H     0
            S   3   1.00
                 13.0107010              0.19682158E-01
                  1.9622572              0.13796524
                  0.44453796             0.47831935
            S   1   1.00
                  0.12194962             1.0000000
            P   1   1.00
                  0.8000000              1.0000000
            ****
            C     0
            S   5   1.00
               1238.4016938              0.54568832082E-02
                186.29004992             0.40638409211E-01
                 42.251176346            0.18025593888
                 11.676557932            0.46315121755
                  3.5930506482           0.44087173314
            S   1   1.00
                  0.40245147363          1.0000000
            S   1   1.00
                  0.13090182668          1.0000000
            P   3   1.00
                  9.4680970621           0.38387871728E-01
                  2.0103545142           0.21117025112
                  0.54771004707          0.51328172114
            P   1   1.00
                  0.15268613795          1.0000000
            D   1   1.00
                  0.8000000              1.0000000
            ****
            F     0
            S   5   1.00
               2894.8325990             -0.53408255515E-02
                435.41939120            -0.39904258866E-01
                 98.843328866           -0.17912768038
                 27.485198001           -0.46758090825
                  8.5405498171          -0.44653131020
            S   1   1.00
                  1.0654578038           1.0000000
            S   1   1.00
                  0.33247346748          1.0000000
            P   3   1.00
                 22.696633924           -0.45212874436E-01
                  4.9872339257          -0.23754317067
                  1.3491613954          -0.51287353587
            P   1   1.00
                  0.34829881977          1.0000000
            D   1   1.00
                  1.4000000              1.0000000
            ****
            S     0
            S   5   1.00
               9184.9303010             -0.22294387756E-02
               1381.5105503             -0.16683029937E-01
                313.87147580            -0.75262436116E-01
                 88.053870623           -0.19376827038
                 27.039914905           -0.17718020803
            S   3   1.00
                 45.648731303           -0.10736062573
                  4.9664522326           0.65066293018
                  2.0116242047           0.59712155354
            S   1   1.00
                  0.35661077013          1.0000000
            S   1   1.00
                  0.13507221477          1.0000000
            P   5   1.00
                261.98233439            -0.92729929822E-02
                 61.306894736           -0.66547669241E-01
                 19.103729887           -0.24828595903
                  6.6567720378          -0.48703847402
                  2.3959635161          -0.39337850312
            P   1   1.00
                  0.61776161679          1.0000000
            P   1   1.00
                  0.16993376871          1.0000000
            D   1   1.00
                  0.5500000              1.0000000
            ****
 Initial command:
 /pbs_home/pkowalski/g09d01/g09/l1.exe "/pbs_home/ewapastorczak/DAE/L3/newtonx_spec/FREQ-DFT/Gau-3163.inp" -scrdir="/pbs_home/ewapastorczak/DAE/L3/newtonx_spec/FREQ-DFT/"
 Entering Link 1 = /pbs_home/pkowalski/g09d01/g09/l1.exe PID=      3164.
  
 Copyright (c) 1988,1990,1992,1993,1995,1998,2003,2009,2013,
            Gaussian, Inc.  All Rights Reserved.
  
 This is part of the Gaussian(R) 09 program.  It is based on
 the Gaussian(R) 03 system (copyright 2003, Gaussian, Inc.),
 the Gaussian(R) 98 system (copyright 1998, Gaussian, Inc.),
 the Gaussian(R) 94 system (copyright 1995, Gaussian, Inc.),
 the Gaussian 92(TM) system (copyright 1992, Gaussian, Inc.),
 the Gaussian 90(TM) system (copyright 1990, Gaussian, Inc.),
 the Gaussian 88(TM) system (copyright 1988, Gaussian, Inc.),
 the Gaussian 86(TM) system (copyright 1986, Carnegie Mellon
 University), and the Gaussian 82(TM) system (copyright 1983,
 Carnegie Mellon University). Gaussian is a federally registered
 trademark of Gaussian, Inc.
  
 This software contains proprietary and confidential information,
 including trade secrets, belonging to Gaussian, Inc.
  
 This software is provided under written license and may be
 used, copied, transmitted, or stored only in accord with that
 written license.
  
 The following legend is applicable only to US Government
 contracts under FAR:
  
                    RESTRICTED RIGHTS LEGEND
  
 Use, reproduction and disclosure by the US Government is
 subject to restrictions as set forth in subparagraphs (a)
 and (c) of the Commercial Computer Software - Restricted
 Rights clause in FAR 52.227-19.
  
 Gaussian, Inc.
 340 Quinnipiac St., Bldg. 40, Wallingford CT 06492
  
  
 ---------------------------------------------------------------
 Warning -- This program may not be used in any manner that
 competes with the business of Gaussian, Inc. or will provide
 assistance to any competitor of Gaussian, Inc.  The licensee
 of this program is prohibited from giving any competitor of
 Gaussian, Inc. access to this program.  By using this program,
 the user acknowledges that Gaussian, Inc. is engaged in the
 business of creating and licensing software in the field of
 computational chemistry and represents and warrants to the
 licensee that it is not a competitor of Gaussian, Inc. and that
 it will not use this program in any manner prohibited above.
 ---------------------------------------------------------------
  

 Cite this work as:
 Gaussian 09, Revision D.01,
 M. J. Frisch, G. W. Trucks, H. B. Schlegel, G. E. Scuseria, 
 M. A. Robb, J. R. Cheeseman, G. Scalmani, V. Barone, B. Mennucci, 
 G. A. Petersson, H. Nakatsuji, M. Caricato, X. Li, H. P. Hratchian, 
 A. F. Izmaylov, J. Bloino, G. Zheng, J. L. Sonnenberg, M. Hada, 
 M. Ehara, K. Toyota, R. Fukuda, J. Hasegawa, M. Ishida, T. Nakajima, 
 Y. Honda, O. Kitao, H. Nakai, T. Vreven, J. A. Montgomery, Jr., 
 J. E. Peralta, F. Ogliaro, M. Bearpark, J. J. Heyd, E. Brothers, 
 K. N. Kudin, V. N. Staroverov, T. Keith, R. Kobayashi, J. Normand, 
 K. Raghavachari, A. Rendell, J. C. Burant, S. S. Iyengar, J. Tomasi, 
 M. Cossi, N. Rega, J. M. Millam, M. Klene, J. E. Knox, J. B. Cross, 
 V. Bakken, C. Adamo, J. Jaramillo, R. Gomperts, R. E. Stratmann, 
 O. Yazyev, A. J. Austin, R. Cammi, C. Pomelli, J. W. Ochterski, 
 R. L. Martin, K. Morokuma, V. G. Zakrzewski, G. A. Voth, 
 P. Salvador, J. J. Dannenberg, S. Dapprich, A. D. Daniels, 
 O. Farkas, J. B. Foresman, J. V. Ortiz, J. Cioslowski, 
 and D. J. Fox, Gaussian, Inc., Wallingford CT, 2013.
 
 ******************************************
 Gaussian 09:  ES64L-G09RevD.01 24-Apr-2013
                19-Apr-2021 
 ******************************************
 %chk=l2_freq_closed_pbe0d3.chk
 %NProcShared=8
 Will use up to    8 processors via shared memory.
 %Mem=4GB
 -------------------------------------------------------
 #P opt freq=Raman PBE1PBE/Gen EmpiricalDispersion=GD3BJ
 -------------------------------------------------------
 1/14=-1,18=20,19=15,26=3,38=1/1,3;
 2/9=110,12=2,17=6,18=5,40=1/2;
 3/5=7,11=2,16=1,25=1,30=1,71=1,74=-13,124=41/1,2,3;
 4//1;
 5/5=2,38=5/2;
 6/7=2,8=2,9=2,10=2,28=1/1;
 7//1,2,3,16;
 1/14=-1,18=20,19=15,26=3/3(2);
 2/9=110/2;
 99//99;
 2/9=110/2;
 3/5=7,6=1,11=2,16=1,25=1,30=1,71=1,74=-13,82=7,124=41/1,2,3;
 4/5=5,16=3,69=1/1;
 5/5=2,38=5/2;
 7//1,2,3,16;
 1/14=-1,18=20,19=15,26=3/3(-5);
 2/9=110/2;
 6/7=2,8=2,9=2,10=2,19=2,28=1/1;
 99/9=1/99;
 Leave Link    1 at Mon Apr 19 14:58:32 2021, MaxMem=   536870912 cpu:         1.0
 (Enter /pbs_home/pkowalski/g09d01/g09/l101.exe)
 -------------------
 Title Card Required
 -------------------
 Symbolic Z-matrix:
 Charge =  0 Multiplicity = 1
 C                     0.23468   1.57032  -0.10135 
 C                     0.60341   2.96818  -0.06045 
 C                    -0.49267   3.77009   0.02821 
 S                    -2.04478   2.99532   0.07064 
 C                    -1.26018   1.37827  -0.36206 
 C                     0.97615   0.43219  -0.01723 
 C                     2.46503   0.2435    0.05504 
 C                     0.33621  -0.87656  -0.05693 
 C                     2.64976  -1.28838   0.26341 
 C                     1.36551  -1.92429  -0.31675 
 F                     3.06089   0.90863   1.06561 
 F                     3.09354   0.61211  -1.08363 
 F                     3.76253  -1.74597  -0.30659 
 F                     2.69346  -1.54542   1.57888 
 F                     1.55013  -2.13033  -1.64188 
 F                     1.09424  -3.11266   0.24283 
 C                    -1.8195    0.2162    0.47357 
 C                    -0.99152  -1.01485   0.12285 
 C                    -1.6787    0.4579    1.99335 
 H                    -1.98533  -0.4506    2.52971 
 H                    -2.31495   1.29364   2.31365 
 H                    -0.63716   0.69025   2.25853 
 C                    -1.45199   1.16594  -1.8715 
 C                    -1.96524  -2.45306   0.0276 
 C                    -3.46087  -1.47752  -0.00673 
 S                    -3.24268  -0.16887   0.17067 
 C                    -4.74951  -2.19373  -0.2035 
 H                    -5.58631  -1.48226  -0.21102 
 H                    -4.75296  -2.74977  -1.15452 
 H                    -4.92255  -2.92509   0.60236 
 H                    -2.51646   1.04681  -2.11705 
 H                    -0.91128   0.26674  -2.202 
 H                    -1.05637   2.03212  -2.41905 
 H                    -0.4547    4.86067   0.07558 
 C                     2.00485   3.48476  -0.08829 
 H                     2.55945   3.17051   0.80737 
 H                     2.01617   4.58179  -0.13756 
 H                     2.55469   3.08934  -0.95512 
 H                    -1.84916  -3.2242    0.76024 
 
 NAtoms=     39 NQM=       39 NQMF=       0 NMMI=      0 NMMIF=      0
                NMic=       0 NMicF=      0.
                    Isotopes and Nuclear Properties:
 (Nuclear quadrupole moments (NQMom) in fm**2, nuclear magnetic moments (NMagM)
  in nuclear magnetons)

  Atom         1           2           3           4           5           6           7           8           9          10
 IAtWgt=          12          12          12          32          12          12          12          12          12          12
 AtmWgt=  12.0000000  12.0000000  12.0000000  31.9720718  12.0000000  12.0000000  12.0000000  12.0000000  12.0000000  12.0000000
 NucSpn=           0           0           0           0           0           0           0           0           0           0
 AtZEff=   0.0000000   0.0000000   0.0000000   0.0000000   0.0000000   0.0000000   0.0000000   0.0000000   0.0000000   0.0000000
 NQMom=    0.0000000   0.0000000   0.0000000   0.0000000   0.0000000   0.0000000   0.0000000   0.0000000   0.0000000   0.0000000
 NMagM=    0.0000000   0.0000000   0.0000000   0.0000000   0.0000000   0.0000000   0.0000000   0.0000000   0.0000000   0.0000000
 AtZNuc=   6.0000000   6.0000000   6.0000000  16.0000000   6.0000000   6.0000000   6.0000000   6.0000000   6.0000000   6.0000000

  Atom        11          12          13          14          15          16          17          18          19          20
 IAtWgt=          19          19          19          19          19          19          12          12          12           1
 AtmWgt=  18.9984033  18.9984033  18.9984033  18.9984033  18.9984033  18.9984033  12.0000000  12.0000000  12.0000000   1.0078250
 NucSpn=           1           1           1           1           1           1           0           0           0           1
 AtZEff=   0.0000000   0.0000000   0.0000000   0.0000000   0.0000000   0.0000000   0.0000000   0.0000000   0.0000000   0.0000000
 NQMom=    0.0000000   0.0000000   0.0000000   0.0000000   0.0000000   0.0000000   0.0000000   0.0000000   0.0000000   0.0000000
 NMagM=    2.6288670   2.6288670   2.6288670   2.6288670   2.6288670   2.6288670   0.0000000   0.0000000   0.0000000   2.7928460
 AtZNuc=   9.0000000   9.0000000   9.0000000   9.0000000   9.0000000   9.0000000   6.0000000   6.0000000   6.0000000   1.0000000

  Atom        21          22          23          24          25          26          27          28          29          30
 IAtWgt=           1           1          12          12          12          32          12           1           1           1
 AtmWgt=   1.0078250   1.0078250  12.0000000  12.0000000  12.0000000  31.9720718  12.0000000   1.0078250   1.0078250   1.0078250
 NucSpn=           1           1           0           0           0           0           0           1           1           1
 AtZEff=   0.0000000   0.0000000   0.0000000   0.0000000   0.0000000   0.0000000   0.0000000   0.0000000   0.0000000   0.0000000
 NQMom=    0.0000000   0.0000000   0.0000000   0.0000000   0.0000000   0.0000000   0.0000000   0.0000000   0.0000000   0.0000000
 NMagM=    2.7928460   2.7928460   0.0000000   0.0000000   0.0000000   0.0000000   0.0000000   2.7928460   2.7928460   2.7928460
 AtZNuc=   1.0000000   1.0000000   6.0000000   6.0000000   6.0000000  16.0000000   6.0000000   1.0000000   1.0000000   1.0000000

  Atom        31          32          33          34          35          36          37          38          39
 IAtWgt=           1           1           1           1          12           1           1           1           1
 AtmWgt=   1.0078250   1.0078250   1.0078250   1.0078250  12.0000000   1.0078250   1.0078250   1.0078250   1.0078250
 NucSpn=           1           1           1           1           0           1           1           1           1
 AtZEff=   0.0000000   0.0000000   0.0000000   0.0000000   0.0000000   0.0000000   0.0000000   0.0000000   0.0000000
 NQMom=    0.0000000   0.0000000   0.0000000   0.0000000   0.0000000   0.0000000   0.0000000   0.0000000   0.0000000
 NMagM=    2.7928460   2.7928460   2.7928460   2.7928460   0.0000000   2.7928460   2.7928460   2.7928460   2.7928460
 AtZNuc=   1.0000000   1.0000000   1.0000000   1.0000000   6.0000000   1.0000000   1.0000000   1.0000000   1.0000000
 Leave Link  101 at Mon Apr 19 14:58:33 2021, MaxMem=   536870912 cpu:         3.6
 (Enter /pbs_home/pkowalski/g09d01/g09/l103.exe)

 GradGradGradGradGradGradGradGradGradGradGradGradGradGradGradGradGradGrad
 Berny optimization.
 Initialization pass.
                           ----------------------------
                           !    Initial Parameters    !
                           ! (Angstroms and Degrees)  !
 --------------------------                            --------------------------
 ! Name  Definition              Value          Derivative Info.                !
 --------------------------------------------------------------------------------
 ! R1    R(1,2)                  1.4463         estimate D2E/DX2                !
 ! R2    R(1,5)                  1.5295         estimate D2E/DX2                !
 ! R3    R(1,6)                  1.361          estimate D2E/DX2                !
 ! R4    R(2,3)                  1.361          estimate D2E/DX2                !
 ! R5    R(2,35)                 1.4939         estimate D2E/DX2                !
 ! R6    R(3,4)                  1.7353         estimate D2E/DX2                !
 ! R7    R(3,34)                 1.0923         estimate D2E/DX2                !
 ! R8    R(4,5)                  1.8487         estimate D2E/DX2                !
 ! R9    R(5,17)                 1.5367         estimate D2E/DX2                !
 ! R10   R(5,23)                 1.5363         estimate D2E/DX2                !
 ! R11   R(6,7)                  1.5025         estimate D2E/DX2                !
 ! R12   R(6,8)                  1.4574         estimate D2E/DX2                !
 ! R13   R(7,9)                  1.557          estimate D2E/DX2                !
 ! R14   R(7,11)                 1.3486         estimate D2E/DX2                !
 ! R15   R(7,12)                 1.3518         estimate D2E/DX2                !
 ! R16   R(8,10)                 1.4915         estimate D2E/DX2                !
 ! R17   R(8,18)                 1.347          estimate D2E/DX2                !
 ! R18   R(9,10)                 1.546          estimate D2E/DX2                !
 ! R19   R(9,13)                 1.3314         estimate D2E/DX2                !
 ! R20   R(9,14)                 1.3411         estimate D2E/DX2                !
 ! R21   R(10,15)                1.3537         estimate D2E/DX2                !
 ! R22   R(10,16)                1.3412         estimate D2E/DX2                !
 ! R23   R(17,18)                1.5245         estimate D2E/DX2                !
 ! R24   R(17,19)                1.5453         estimate D2E/DX2                !
 ! R25   R(17,26)                1.5051         estimate D2E/DX2                !
 ! R26   R(18,24)                1.7394         estimate D2E/DX2                !
 ! R27   R(19,20)                1.0987         estimate D2E/DX2                !
 ! R28   R(19,21)                1.0981         estimate D2E/DX2                !
 ! R29   R(19,22)                1.0996         estimate D2E/DX2                !
 ! R30   R(23,31)                1.0989         estimate D2E/DX2                !
 ! R31   R(23,32)                1.1001         estimate D2E/DX2                !
 ! R32   R(23,33)                1.0985         estimate D2E/DX2                !
 ! R33   R(24,25)                1.786          estimate D2E/DX2                !
 ! R34   R(24,39)                1.07           estimate D2E/DX2                !
 ! R35   R(25,26)                1.3385         estimate D2E/DX2                !
 ! R36   R(25,27)                1.4874         estimate D2E/DX2                !
 ! R37   R(27,28)                1.0984         estimate D2E/DX2                !
 ! R38   R(27,29)                1.1016         estimate D2E/DX2                !
 ! R39   R(27,30)                1.1019         estimate D2E/DX2                !
 ! R40   R(35,36)                1.0993         estimate D2E/DX2                !
 ! R41   R(35,37)                1.0982         estimate D2E/DX2                !
 ! R42   R(35,38)                1.1            estimate D2E/DX2                !
 ! A1    A(2,1,5)              112.0464         estimate D2E/DX2                !
 ! A2    A(2,1,6)              131.8852         estimate D2E/DX2                !
 ! A3    A(5,1,6)              115.9763         estimate D2E/DX2                !
 ! A4    A(1,2,3)              111.4695         estimate D2E/DX2                !
 ! A5    A(1,2,35)             124.9513         estimate D2E/DX2                !
 ! A6    A(3,2,35)             123.5721         estimate D2E/DX2                !
 ! A7    A(2,3,4)              117.3142         estimate D2E/DX2                !
 ! A8    A(2,3,34)             124.2723         estimate D2E/DX2                !
 ! A9    A(4,3,34)             118.4134         estimate D2E/DX2                !
 ! A10   A(3,4,5)               90.2982         estimate D2E/DX2                !
 ! A11   A(1,5,4)              105.3707         estimate D2E/DX2                !
 ! A12   A(1,5,17)             110.9763         estimate D2E/DX2                !
 ! A13   A(1,5,23)             107.869          estimate D2E/DX2                !
 ! A14   A(4,5,17)             112.3151         estimate D2E/DX2                !
 ! A15   A(4,5,23)             107.3293         estimate D2E/DX2                !
 ! A16   A(17,5,23)            112.6006         estimate D2E/DX2                !
 ! A17   A(1,6,7)              130.3806         estimate D2E/DX2                !
 ! A18   A(1,6,8)              120.6689         estimate D2E/DX2                !
 ! A19   A(7,6,8)              108.884          estimate D2E/DX2                !
 ! A20   A(6,7,9)              104.3333         estimate D2E/DX2                !
 ! A21   A(6,7,11)             114.3262         estimate D2E/DX2                !
 ! A22   A(6,7,12)             112.7027         estimate D2E/DX2                !
 ! A23   A(9,7,11)             109.4232         estimate D2E/DX2                !
 ! A24   A(9,7,12)             109.0165         estimate D2E/DX2                !
 ! A25   A(11,7,12)            106.9347         estimate D2E/DX2                !
 ! A26   A(6,8,10)             109.4227         estimate D2E/DX2                !
 ! A27   A(6,8,18)             121.4261         estimate D2E/DX2                !
 ! A28   A(10,8,18)            129.1511         estimate D2E/DX2                !
 ! A29   A(7,9,10)             104.8273         estimate D2E/DX2                !
 ! A30   A(7,9,13)             112.3353         estimate D2E/DX2                !
 ! A31   A(7,9,14)             108.8881         estimate D2E/DX2                !
 ! A32   A(10,9,13)            113.0947         estimate D2E/DX2                !
 ! A33   A(10,9,14)            108.4408         estimate D2E/DX2                !
 ! A34   A(13,9,14)            109.0776         estimate D2E/DX2                !
 ! A35   A(8,10,9)             102.6469         estimate D2E/DX2                !
 ! A36   A(8,10,15)            111.8113         estimate D2E/DX2                !
 ! A37   A(8,10,16)            114.2132         estimate D2E/DX2                !
 ! A38   A(9,10,15)            108.4604         estimate D2E/DX2                !
 ! A39   A(9,10,16)            112.0785         estimate D2E/DX2                !
 ! A40   A(15,10,16)           107.5255         estimate D2E/DX2                !
 ! A41   A(5,17,18)            106.7303         estimate D2E/DX2                !
 ! A42   A(5,17,19)            112.5414         estimate D2E/DX2                !
 ! A43   A(5,17,26)            115.3521         estimate D2E/DX2                !
 ! A44   A(18,17,19)           107.6424         estimate D2E/DX2                !
 ! A45   A(18,17,26)           105.1089         estimate D2E/DX2                !
 ! A46   A(19,17,26)           108.9102         estimate D2E/DX2                !
 ! A47   A(8,18,17)            118.8924         estimate D2E/DX2                !
 ! A48   A(8,18,24)            129.0041         estimate D2E/DX2                !
 ! A49   A(17,18,24)           112.101          estimate D2E/DX2                !
 ! A50   A(17,19,20)           108.9874         estimate D2E/DX2                !
 ! A51   A(17,19,21)           110.6775         estimate D2E/DX2                !
 ! A52   A(17,19,22)           110.8873         estimate D2E/DX2                !
 ! A53   A(20,19,21)           108.9795         estimate D2E/DX2                !
 ! A54   A(20,19,22)           108.7448         estimate D2E/DX2                !
 ! A55   A(21,19,22)           108.5208         estimate D2E/DX2                !
 ! A56   A(5,23,31)            110.8218         estimate D2E/DX2                !
 ! A57   A(5,23,32)            110.2906         estimate D2E/DX2                !
 ! A58   A(5,23,33)            109.6214         estimate D2E/DX2                !
 ! A59   A(31,23,32)           108.6857         estimate D2E/DX2                !
 ! A60   A(31,23,33)           108.8431         estimate D2E/DX2                !
 ! A61   A(32,23,33)           108.5283         estimate D2E/DX2                !
 ! A62   A(18,24,25)            91.0433         estimate D2E/DX2                !
 ! A63   A(18,24,39)           119.8455         estimate D2E/DX2                !
 ! A64   A(25,24,39)           119.8457         estimate D2E/DX2                !
 ! A65   A(24,25,26)           113.2643         estimate D2E/DX2                !
 ! A66   A(24,25,27)           117.7139         estimate D2E/DX2                !
 ! A67   A(26,25,27)           129.0164         estimate D2E/DX2                !
 ! A68   A(17,26,25)           115.5265         estimate D2E/DX2                !
 ! A69   A(25,27,28)           110.4292         estimate D2E/DX2                !
 ! A70   A(25,27,29)           111.0979         estimate D2E/DX2                !
 ! A71   A(25,27,30)           111.0326         estimate D2E/DX2                !
 ! A72   A(28,27,29)           108.5805         estimate D2E/DX2                !
 ! A73   A(28,27,30)           108.3777         estimate D2E/DX2                !
 ! A74   A(29,27,30)           107.2077         estimate D2E/DX2                !
 ! A75   A(2,35,36)            111.0535         estimate D2E/DX2                !
 ! A76   A(2,35,37)            110.8509         estimate D2E/DX2                !
 ! A77   A(2,35,38)            111.0569         estimate D2E/DX2                !
 ! A78   A(36,35,37)           108.4758         estimate D2E/DX2                !
 ! A79   A(36,35,38)           106.684          estimate D2E/DX2                !
 ! A80   A(37,35,38)           108.5768         estimate D2E/DX2                !
 ! D1    D(5,1,2,3)             13.3108         estimate D2E/DX2                !
 ! D2    D(5,1,2,35)          -167.629          estimate D2E/DX2                !
 ! D3    D(6,1,2,3)           -170.3985         estimate D2E/DX2                !
 ! D4    D(6,1,2,35)             8.6616         estimate D2E/DX2                !
 ! D5    D(2,1,5,4)            -19.3316         estimate D2E/DX2                !
 ! D6    D(2,1,5,17)          -141.1431         estimate D2E/DX2                !
 ! D7    D(2,1,5,23)            95.0741         estimate D2E/DX2                !
 ! D8    D(6,1,5,4)            163.7397         estimate D2E/DX2                !
 ! D9    D(6,1,5,17)            41.9281         estimate D2E/DX2                !
 ! D10   D(6,1,5,23)           -81.8546         estimate D2E/DX2                !
 ! D11   D(2,1,6,7)             -4.7634         estimate D2E/DX2                !
 ! D12   D(2,1,6,8)            178.5549         estimate D2E/DX2                !
 ! D13   D(5,1,6,7)            171.4119         estimate D2E/DX2                !
 ! D14   D(5,1,6,8)             -5.2698         estimate D2E/DX2                !
 ! D15   D(1,2,3,4)             -0.0778         estimate D2E/DX2                !
 ! D16   D(1,2,3,34)           179.8093         estimate D2E/DX2                !
 ! D17   D(35,2,3,4)          -179.1533         estimate D2E/DX2                !
 ! D18   D(35,2,3,34)            0.7338         estimate D2E/DX2                !
 ! D19   D(1,2,35,36)          -64.407          estimate D2E/DX2                !
 ! D20   D(1,2,35,37)          174.9303         estimate D2E/DX2                !
 ! D21   D(1,2,35,38)           54.1375         estimate D2E/DX2                !
 ! D22   D(3,2,35,36)          114.5433         estimate D2E/DX2                !
 ! D23   D(3,2,35,37)           -6.1195         estimate D2E/DX2                !
 ! D24   D(3,2,35,38)         -126.9122         estimate D2E/DX2                !
 ! D25   D(2,3,4,5)            -10.0674         estimate D2E/DX2                !
 ! D26   D(34,3,4,5)           170.0387         estimate D2E/DX2                !
 ! D27   D(3,4,5,1)             15.8725         estimate D2E/DX2                !
 ! D28   D(3,4,5,17)           136.8127         estimate D2E/DX2                !
 ! D29   D(3,4,5,23)           -98.9073         estimate D2E/DX2                !
 ! D30   D(1,5,17,18)          -56.5222         estimate D2E/DX2                !
 ! D31   D(1,5,17,19)           61.3443         estimate D2E/DX2                !
 ! D32   D(1,5,17,26)         -172.8563         estimate D2E/DX2                !
 ! D33   D(4,5,17,18)         -174.1816         estimate D2E/DX2                !
 ! D34   D(4,5,17,19)          -56.3151         estimate D2E/DX2                !
 ! D35   D(4,5,17,26)           69.4842         estimate D2E/DX2                !
 ! D36   D(23,5,17,18)          64.5121         estimate D2E/DX2                !
 ! D37   D(23,5,17,19)        -177.6214         estimate D2E/DX2                !
 ! D38   D(23,5,17,26)         -51.8221         estimate D2E/DX2                !
 ! D39   D(1,5,23,31)         -178.6107         estimate D2E/DX2                !
 ! D40   D(1,5,23,32)           60.9886         estimate D2E/DX2                !
 ! D41   D(1,5,23,33)          -58.4501         estimate D2E/DX2                !
 ! D42   D(4,5,23,31)          -65.5107         estimate D2E/DX2                !
 ! D43   D(4,5,23,32)          174.0885         estimate D2E/DX2                !
 ! D44   D(4,5,23,33)           54.6499         estimate D2E/DX2                !
 ! D45   D(17,5,23,31)          58.5956         estimate D2E/DX2                !
 ! D46   D(17,5,23,32)         -61.8052         estimate D2E/DX2                !
 ! D47   D(17,5,23,33)         178.7562         estimate D2E/DX2                !
 ! D48   D(1,6,7,9)            175.0709         estimate D2E/DX2                !
 ! D49   D(1,6,7,11)            55.5869         estimate D2E/DX2                !
 ! D50   D(1,6,7,12)           -66.8004         estimate D2E/DX2                !
 ! D51   D(8,6,7,9)             -7.9454         estimate D2E/DX2                !
 ! D52   D(8,6,7,11)          -127.4294         estimate D2E/DX2                !
 ! D53   D(8,6,7,12)           110.1834         estimate D2E/DX2                !
 ! D54   D(1,6,8,10)           164.8603         estimate D2E/DX2                !
 ! D55   D(1,6,8,18)           -15.0208         estimate D2E/DX2                !
 ! D56   D(7,6,8,10)           -12.4687         estimate D2E/DX2                !
 ! D57   D(7,6,8,18)           167.6502         estimate D2E/DX2                !
 ! D58   D(6,7,9,10)            24.4127         estimate D2E/DX2                !
 ! D59   D(6,7,9,13)           147.604          estimate D2E/DX2                !
 ! D60   D(6,7,9,14)           -91.4627         estimate D2E/DX2                !
 ! D61   D(11,7,9,10)          147.1591         estimate D2E/DX2                !
 ! D62   D(11,7,9,13)          -89.6497         estimate D2E/DX2                !
 ! D63   D(11,7,9,14)           31.2836         estimate D2E/DX2                !
 ! D64   D(12,7,9,10)          -96.2117         estimate D2E/DX2                !
 ! D65   D(12,7,9,13)           26.9796         estimate D2E/DX2                !
 ! D66   D(12,7,9,14)          147.9129         estimate D2E/DX2                !
 ! D67   D(6,8,10,9)            27.3769         estimate D2E/DX2                !
 ! D68   D(6,8,10,15)          -88.6852         estimate D2E/DX2                !
 ! D69   D(6,8,10,16)          148.9299         estimate D2E/DX2                !
 ! D70   D(18,8,10,9)         -152.7539         estimate D2E/DX2                !
 ! D71   D(18,8,10,15)          91.184          estimate D2E/DX2                !
 ! D72   D(18,8,10,16)         -31.2009         estimate D2E/DX2                !
 ! D73   D(6,8,18,17)           -4.4255         estimate D2E/DX2                !
 ! D74   D(6,8,18,24)          176.1949         estimate D2E/DX2                !
 ! D75   D(10,8,18,17)         175.7191         estimate D2E/DX2                !
 ! D76   D(10,8,18,24)          -3.6605         estimate D2E/DX2                !
 ! D77   D(7,9,10,8)           -31.3295         estimate D2E/DX2                !
 ! D78   D(7,9,10,15)           87.1179         estimate D2E/DX2                !
 ! D79   D(7,9,10,16)         -154.3275         estimate D2E/DX2                !
 ! D80   D(13,9,10,8)         -154.0302         estimate D2E/DX2                !
 ! D81   D(13,9,10,15)         -35.5828         estimate D2E/DX2                !
 ! D82   D(13,9,10,16)          82.9718         estimate D2E/DX2                !
 ! D83   D(14,9,10,8)           84.8553         estimate D2E/DX2                !
 ! D84   D(14,9,10,15)        -156.6973         estimate D2E/DX2                !
 ! D85   D(14,9,10,16)         -38.1427         estimate D2E/DX2                !
 ! D86   D(5,17,18,8)           39.3825         estimate D2E/DX2                !
 ! D87   D(5,17,18,24)        -141.1379         estimate D2E/DX2                !
 ! D88   D(19,17,18,8)         -81.6585         estimate D2E/DX2                !
 ! D89   D(19,17,18,24)         97.8212         estimate D2E/DX2                !
 ! D90   D(26,17,18,8)         162.3573         estimate D2E/DX2                !
 ! D91   D(26,17,18,24)        -18.163          estimate D2E/DX2                !
 ! D92   D(5,17,19,20)        -173.4369         estimate D2E/DX2                !
 ! D93   D(5,17,19,21)          66.7292         estimate D2E/DX2                !
 ! D94   D(5,17,19,22)         -53.7636         estimate D2E/DX2                !
 ! D95   D(18,17,19,20)        -56.1101         estimate D2E/DX2                !
 ! D96   D(18,17,19,21)       -175.944          estimate D2E/DX2                !
 ! D97   D(18,17,19,22)         63.5632         estimate D2E/DX2                !
 ! D98   D(26,17,19,20)         57.3478         estimate D2E/DX2                !
 ! D99   D(26,17,19,21)        -62.4861         estimate D2E/DX2                !
 ! D100  D(26,17,19,22)        177.0211         estimate D2E/DX2                !
 ! D101  D(5,17,26,25)         131.6611         estimate D2E/DX2                !
 ! D102  D(18,17,26,25)         14.4111         estimate D2E/DX2                !
 ! D103  D(19,17,26,25)       -100.6971         estimate D2E/DX2                !
 ! D104  D(8,18,24,25)        -166.4547         estimate D2E/DX2                !
 ! D105  D(8,18,24,39)          67.7913         estimate D2E/DX2                !
 ! D106  D(17,18,24,25)         14.1316         estimate D2E/DX2                !
 ! D107  D(17,18,24,39)       -111.6225         estimate D2E/DX2                !
 ! D108  D(18,24,25,26)         -5.655          estimate D2E/DX2                !
 ! D109  D(18,24,25,27)        175.1089         estimate D2E/DX2                !
 ! D110  D(39,24,25,26)        120.0989         estimate D2E/DX2                !
 ! D111  D(39,24,25,27)        -59.1372         estimate D2E/DX2                !
 ! D112  D(24,25,26,17)         -4.7653         estimate D2E/DX2                !
 ! D113  D(27,25,26,17)        174.3642         estimate D2E/DX2                !
 ! D114  D(24,25,27,28)       -179.6636         estimate D2E/DX2                !
 ! D115  D(24,25,27,29)        -59.1219         estimate D2E/DX2                !
 ! D116  D(24,25,27,30)         60.0927         estimate D2E/DX2                !
 ! D117  D(26,25,27,28)          1.2397         estimate D2E/DX2                !
 ! D118  D(26,25,27,29)        121.7814         estimate D2E/DX2                !
 ! D119  D(26,25,27,30)       -119.004          estimate D2E/DX2                !
 --------------------------------------------------------------------------------
 Trust Radius=3.00D-01 FncErr=1.00D-07 GrdErr=1.00D-06
 Number of steps in this run=    234 maximum allowed number of steps=    234.
 GradGradGradGradGradGradGradGradGradGradGradGradGradGradGradGradGradGrad

 Leave Link  103 at Mon Apr 19 14:58:34 2021, MaxMem=   536870912 cpu:         0.2
 (Enter /pbs_home/pkowalski/g09d01/g09/l202.exe)
                          Input orientation:                          
 ---------------------------------------------------------------------
 Center     Atomic      Atomic             Coordinates (Angstroms)
 Number     Number       Type             X           Y           Z
 ---------------------------------------------------------------------
      1          6           0        0.234680    1.570320   -0.101350
      2          6           0        0.603410    2.968180   -0.060450
      3          6           0       -0.492670    3.770090    0.028210
      4         16           0       -2.044780    2.995320    0.070640
      5          6           0       -1.260180    1.378270   -0.362060
      6          6           0        0.976150    0.432190   -0.017230
      7          6           0        2.465030    0.243500    0.055040
      8          6           0        0.336210   -0.876560   -0.056930
      9          6           0        2.649760   -1.288380    0.263410
     10          6           0        1.365510   -1.924290   -0.316750
     11          9           0        3.060890    0.908630    1.065610
     12          9           0        3.093540    0.612110   -1.083630
     13          9           0        3.762530   -1.745970   -0.306590
     14          9           0        2.693460   -1.545420    1.578880
     15          9           0        1.550130   -2.130330   -1.641880
     16          9           0        1.094240   -3.112660    0.242830
     17          6           0       -1.819500    0.216200    0.473570
     18          6           0       -0.991520   -1.014850    0.122850
     19          6           0       -1.678700    0.457900    1.993350
     20          1           0       -1.985330   -0.450600    2.529710
     21          1           0       -2.314950    1.293640    2.313650
     22          1           0       -0.637160    0.690250    2.258530
     23          6           0       -1.451990    1.165940   -1.871500
     24          6           0       -1.965240   -2.453060    0.027600
     25          6           0       -3.460870   -1.477520   -0.006730
     26         16           0       -3.242680   -0.168870    0.170670
     27          6           0       -4.749510   -2.193730   -0.203500
     28          1           0       -5.586310   -1.482260   -0.211020
     29          1           0       -4.752960   -2.749770   -1.154520
     30          1           0       -4.922550   -2.925090    0.602360
     31          1           0       -2.516460    1.046810   -2.117050
     32          1           0       -0.911280    0.266740   -2.202000
     33          1           0       -1.056370    2.032120   -2.419050
     34          1           0       -0.454700    4.860670    0.075580
     35          6           0        2.004850    3.484760   -0.088290
     36          1           0        2.559450    3.170510    0.807370
     37          1           0        2.016170    4.581790   -0.137560
     38          1           0        2.554690    3.089340   -0.955120
     39          1           0       -1.849160   -3.224200    0.760240
 ---------------------------------------------------------------------
                    Distance matrix (angstroms):
                    1          2          3          4          5
     1  C    0.000000
     2  C    1.446253   0.000000
     3  C    2.320520   1.360997   0.000000
     4  S    2.693723   2.651572   1.735256   0.000000
     5  C    1.529529   2.468147   2.542083   1.848696   0.000000
     6  C    1.360953   2.563601   3.647064   3.962748   2.452580
     7  C    2.599879   3.301946   4.602776   5.283100   3.916486
     8  C    2.449388   3.854015   4.720768   4.547180   2.779537
     9  C    3.760030   4.733998   5.959723   6.358141   4.773873
    10  C    3.679330   4.958099   5.999816   5.998559   4.219384
    11  F    3.128433   3.398377   4.678882   5.604650   4.574981
    12  F    3.171139   3.577529   4.906111   5.780516   4.479123
    13  F    4.846197   5.680126   6.974650   7.506463   5.915367
    14  F    4.310059   5.237203   6.388321   6.733797   5.286443
    15  F    4.218821   5.421439   6.463528   6.490639   4.673976
    16  F    4.773636   6.108151   7.066583   6.869535   5.106627
    17  C    2.526624   3.705275   3.819549   2.817199   1.536725
    18  C    2.870006   4.294407   4.811804   4.146510   2.456489
    19  C    3.047338   3.965807   4.029770   3.204579   2.563239
    20  H    3.991872   5.009846   5.128329   4.233784   3.497562
    21  H    3.522696   4.117919   3.831024   2.828392   2.877347
    22  H    2.665270   3.479317   3.805341   3.475860   2.780111
    23  C    2.478268   3.279122   3.363152   2.733119   1.536322
    24  C    4.587359   5.999630   6.395003   5.449131   3.915103
    25  C    4.791176   6.023745   6.029000   4.692291   3.622821
    26  S    3.897539   4.968592   4.806064   3.384829   2.570554
    27  C    6.246652   7.437710   7.330861   5.858068   4.995973
    28  H    6.573751   7.625072   7.320490   5.715811   5.188530
    29  H    6.681983   7.910919   7.877658   6.468486   5.465182
    30  H    6.877568   8.105935   8.048535   6.604206   5.732536
    31  H    3.450490   4.201768   4.014240   2.967349   2.183597
    32  H    2.724936   3.765408   4.174031   3.727581   2.177753
    33  H    2.692917   3.032173   3.054076   2.846623   2.168010
    34  H    3.366445   2.172468   1.092268   2.451104   3.601033
    35  C    2.607442   1.493876   2.516464   4.082195   3.895211
    36  H    2.964951   2.149451   3.206559   4.666090   4.378272
    37  H    3.499138   2.146060   2.642085   4.364808   4.587746
    38  H    2.901515   2.150025   3.273647   4.713401   4.222880
    39  H    5.298316   6.710753   7.162124   6.260690   4.773802
                    6          7          8          9         10
     6  C    0.000000
     7  C    1.502528   0.000000
     8  C    1.457369   2.408100   0.000000
     9  C    2.416628   1.556984   2.371651   0.000000
    10  C    2.407138   2.458960   1.491544   1.546048   0.000000
    11  F    2.397014   1.348591   3.445414   2.374743   3.579199
    12  F    2.377587   1.351839   3.297441   2.371354   3.163466
    13  F    3.548524   2.402556   3.543709   1.331370   2.403665
    14  F    3.067191   2.361039   2.946163   1.341059   2.345295
    15  F    3.087952   3.058046   2.357458   2.355461   1.353701
    16  F    3.556338   3.630171   2.380044   2.397512   1.341246
    17  C    2.846611   4.305010   2.474397   4.720404   3.917983
    18  C    2.446482   3.679101   1.346964   3.654244   2.564356
    19  C    3.330364   4.579685   3.169273   4.977726   4.503177
    20  H    4.004571   5.139209   3.501671   5.227050   4.637049
    21  H    4.123886   5.390021   4.166301   5.959753   5.551564
    22  H    2.801508   3.831258   2.960354   4.324271   4.180738
    23  C    3.142065   4.461558   3.265292   5.235063   4.461510
    24  C    4.120492   5.186471   2.790908   4.765534   3.389996
    25  C    4.830554   6.171063   3.844670   6.119522   4.856919
    26  S    4.265572   5.723755   3.655281   5.998563   4.955249
    27  C    6.301852   7.619483   5.255565   7.469060   6.122001
    28  H    6.838754   8.238514   5.955406   8.252001   6.966661
    29  H    6.651391   7.907091   5.532926   7.677659   6.230486
    30  H    6.815415   8.057038   5.682050   7.754585   6.433200
    31  H    4.121326   5.493498   4.010134   6.148946   5.209434
    32  H    2.891883   4.061310   2.732159   4.601918   3.679477
    33  H    3.529823   4.660530   3.997413   5.653027   5.092970
    34  H    4.654823   5.462921   5.793005   6.890847   7.035820
    35  C    3.222027   3.276900   4.669738   4.829334   5.451493
    36  H    3.268822   3.023624   4.697721   4.492855   5.352208
    37  H    4.279638   4.365699   5.711598   5.917864   6.540990
    38  H    3.229841   3.021137   4.632144   4.545139   5.192124
    39  H    4.685726   5.579828   3.309837   4.922857   3.630947
                   11         12         13         14         15
    11  F    0.000000
    12  F    2.169844   0.000000
    13  F    3.069549   2.571358   0.000000
    14  F    2.533932   3.450211   2.176724   0.000000
    15  F    4.341449   3.196050   2.612555   3.467365   0.000000
    16  F    4.551423   4.430644   3.047864   2.607446   2.173693
    17  C    4.964693   5.169098   5.968067   4.969087   4.619062
    18  C    4.583732   4.559639   4.829073   3.997575   3.289157
    19  C    4.850523   5.680305   6.305058   4.827096   5.508101
    20  H    5.427286   6.323013   6.539149   4.898345   5.720414
    21  H    5.532223   6.423220   7.282901   5.803819   6.504509
    22  H    3.891828   5.009417   5.645554   4.068559   5.287070
    23  C    5.390632   4.646430   6.174090   6.036667   4.464398
    24  C    6.135178   6.018418   5.780918   4.993372   3.905015
    25  C    7.026875   6.963229   7.234604   6.355670   5.311308
    26  S    6.457315   6.506219   7.196387   6.254255   5.486683
    27  C    8.499272   8.376204   8.524432   7.680819   6.462076
    28  H    9.062020   8.971490   9.353047   8.471265   7.307266
    29  H    8.908935   8.536675   8.616274   8.023161   6.352178
    30  H    8.868333   8.922558   8.811761   7.801326   6.896654
    31  H    6.423025   5.720928   7.106553   6.893680   5.182389
    32  H    5.183380   4.172363   5.430293   5.529297   3.481123
    33  H    5.509711   4.584924   6.477519   6.545492   4.972306
    34  H    5.381278   5.655443   7.847214   7.294437   7.472824
    35  C    3.013827   3.229252   5.522466   5.343814   5.843770
    36  H    2.331144   3.225917   5.182672   4.780500   5.925914
    37  H    4.003893   4.220679   6.566498   6.399030   6.894398
    38  H    3.015806   2.538413   5.025902   5.284072   5.359639
    39  H    6.425117   6.522838   5.900369   4.911606   4.303708
                   16         17         18         19         20
    16  F    0.000000
    17  C    4.429947   0.000000
    18  C    2.960675   1.524480   0.000000
    19  C    4.847929   1.545307   2.477898   0.000000
    20  H    4.669061   2.167910   2.664397   1.098670   0.000000
    21  H    5.943598   2.189119   3.446766   1.098120   1.788213
    22  H    4.639280   2.192882   2.755733   1.099597   1.786796
    23  C    5.409260   2.556643   2.990871   3.935706   4.718930
    24  C    3.137167   2.710180   1.739440   3.524197   3.204810
    25  C    4.846131   2.406963   2.515660   3.304890   3.108908
    26  S    5.242135   1.505147   2.405346   2.482144   2.688005
    27  C    5.932374   3.853718   3.952057   4.613802   4.260238
    28  H    6.891584   4.188351   4.630555   4.888035   4.641442
    29  H    6.022792   4.478040   4.334749   5.445118   5.149710
    30  H    6.030440   4.417376   4.396811   4.888971   4.297097
    31  H    5.992277   2.808376   3.404855   4.236041   4.910877
    32  H    4.628137   2.825968   2.655906   4.269243   4.904818
    33  H    6.178955   3.499598   3.968562   4.725964   5.614008
    34  H    8.124111   4.857178   5.900182   4.955845   6.047741
    35  C    6.668193   5.062097   5.410111   5.202273   6.185670
    36  H    6.476401   5.292879   5.531292   5.169789   6.060851
    37  H    7.758815   5.843306   6.358962   5.932901   6.960695
    38  H    6.483271   5.424908   5.530099   5.791333   6.729561
    39  H    2.990612   3.452450   2.454188   3.886834   3.292784
                   21         22         23         24         25
    21  H    0.000000
    22  H    1.783843   0.000000
    23  C    4.275101   4.236434   0.000000
    24  C    4.402963   4.076916   4.119122   0.000000
    25  C    3.791652   4.219475   3.807998   1.785992   0.000000
    26  S    2.755355   3.447605   3.026342   2.621039   1.338522
    27  C    4.942153   5.593778   4.994321   2.805854   1.487370
    28  H    4.978090   5.942437   5.182930   3.756533   2.135241
    29  H    5.858435   6.357866   5.171387   3.042503   2.146052
    30  H    5.246501   5.846208   5.907732   3.049401   2.145451
    31  H    4.442143   4.775417   1.098901   4.141553   3.423098
    32  H    4.838999   4.488968   1.100072   3.671411   3.789731
    33  H    4.952557   4.884271   1.098451   5.189314   4.890652
    34  H    4.603606   4.710729   4.293802   7.468245   7.015446
    35  C    5.406570   4.505227   4.528411   7.143721   7.382748
    36  H    5.436110   4.298357   5.223629   7.259849   7.649261
    37  H    5.964810   5.284457   5.167467   8.085049   8.168863
    38  H    6.133742   5.125533   4.537919   7.218982   7.612005
    39  H    4.800096   4.363111   5.133919   1.069997   2.497347
                   26         27         28         29         30
    26  S    0.000000
    27  C    2.551587   0.000000
    28  H    2.713537   1.098399   0.000000
    29  H    3.270798   1.101649   1.786406   0.000000
    30  H    3.256542   1.101926   1.784355   1.773732   0.000000
    31  H    2.690527   4.375990   4.410570   4.510257   5.381491
    32  H    3.354809   4.977944   5.373910   4.995503   5.843158
    33  H    4.041158   6.033718   6.143828   6.174973   6.974969
    34  H    5.751360   8.263646   8.163842   8.826493   8.992065
    35  C    6.399425   8.824959   9.072599   9.256036   9.463194
    36  H    6.724698   9.122380   9.436037   9.610935   9.652911
    37  H    7.093608   9.575304   9.725009  10.030309  10.249223
    38  H    6.744838   9.045833   9.366381   9.356106   9.721534
    39  H    3.409477   3.225321   4.236035   3.510476   3.091944
                   31         32         33         34         35
    31  H    0.000000
    32  H    1.786709   0.000000
    33  H    1.787149   1.784581   0.000000
    34  H    4.858396   5.147818   3.819147   0.000000
    35  C    5.522835   4.829828   4.112624   2.823007   0.000000
    36  H    6.231147   5.434534   4.977939   3.532316   1.099337
    37  H    6.079408   5.608167   4.598534   2.495677   1.098194
    38  H    5.589148   4.640553   4.037395   3.640931   1.100034
    39  H    5.192843   4.673451   6.193973   8.232764   7.783543
                   36         37         38         39
    36  H    0.000000
    37  H    1.783187   0.000000
    38  H    1.764365   1.784885   0.000000
    39  H    7.767263   8.756729   7.886516   0.000000
 Stoichiometry    C17H14F6S2
 Framework group  C1[X(C17H14F6S2)]
 Deg. of freedom   111
 Full point group                 C1      NOp   1
 Largest Abelian subgroup         C1      NOp   1
 Largest concise Abelian subgroup C1      NOp   1
                         Standard orientation:                         
 ---------------------------------------------------------------------
 Center     Atomic      Atomic             Coordinates (Angstroms)
 Number     Number       Type             X           Y           Z
 ---------------------------------------------------------------------
      1          6           0        0.153227    1.496343   -0.103762
      2          6           0        0.394108    2.921572   -0.055310
      3          6           0       -0.770299    3.620936    0.030463
      4         16           0       -2.246367    2.709132    0.061268
      5          6           0       -1.316846    1.171384   -0.373474
      6          6           0        0.993925    0.429379   -0.020044
      7          6           0        2.493366    0.375449    0.059697
      8          6           0        0.474897   -0.931574   -0.068440
      9          6           0        2.814491   -1.134429    0.263035
     10          6           0        1.595858   -1.881020   -0.326709
     11          9           0        3.021577    1.087137    1.076158
     12          9           0        3.091897    0.804293   -1.074023
     13          9           0        3.966926   -1.487243   -0.302616
     14          9           0        2.874443   -1.392302    1.577702
     15          9           0        1.805125   -2.063695   -1.651603
     16          9           0        1.430049   -3.091483    0.226670
     17          6           0       -1.773319   -0.040093    0.454463
     18          6           0       -0.835846   -1.189868    0.103462
     19          6           0       -1.662716    0.206590    1.975939
     20          1           0       -1.888874   -0.728233    2.507009
     21          1           0       -2.373418    0.980101    2.296019
     22          1           0       -0.647766    0.530771    2.247778
     23          6           0       -1.480954    0.949304   -1.884776
     24          6           0       -1.675321   -2.709616   -0.002837
     25          6           0       -3.252677   -1.872829   -0.041570
     26         16           0       -3.154372   -0.550630    0.142196
     27          6           0       -4.470408   -2.701486   -0.248274
     28          1           0       -5.367941   -2.068377   -0.257604
     29          1           0       -4.418783   -3.251353   -1.201486
     30          1           0       -4.580891   -3.449036    0.553725
     31          1           0       -2.529056    0.735725   -2.136665
     32          1           0       -0.859622    0.104019   -2.215833
     33          1           0       -1.162294    1.850057   -2.426711
     34          1           0       -0.831132    4.710275    0.082346
     35          6           0        1.743345    3.562585   -0.073376
     36          1           0        2.319426    3.295682    0.824084
     37          1           0        1.655886    4.656371   -0.118253
     38          1           0        2.331069    3.222221   -0.938712
     39          1           0       -1.493901   -3.470377    0.727383
 ---------------------------------------------------------------------
 Rotational constants (GHZ):      0.2843139      0.1969468      0.1335453
 Leave Link  202 at Mon Apr 19 14:58:34 2021, MaxMem=   536870912 cpu:         1.0
 (Enter /pbs_home/pkowalski/g09d01/g09/l301.exe)
 General basis read from cards:  (5D, 7F)
 Centers:      20     21     22     28     29     30     31     32     33     34
 Centers:      36     37     38     39
 S 3 1.00
     Exponent=  1.3010701000D+01 Coefficients=  1.9682158000D-02
     Exponent=  1.9622572000D+00 Coefficients=  1.3796524000D-01
     Exponent=  4.4453796000D-01 Coefficients=  4.7831935000D-01
 S 1 1.00
     Exponent=  1.2194962000D-01 Coefficients=  1.0000000000D+00
 P 1 1.00
     Exponent=  8.0000000000D-01 Coefficients=  1.0000000000D+00
 ****
 Centers:       1      2      3      5      6      7      8      9     10     17
 Centers:      18     19     23     24     25     27     35
 S 5 1.00
     Exponent=  1.2384016938D+03 Coefficients=  5.4568832082D-03
     Exponent=  1.8629004992D+02 Coefficients=  4.0638409211D-02
     Exponent=  4.2251176346D+01 Coefficients=  1.8025593888D-01
     Exponent=  1.1676557932D+01 Coefficients=  4.6315121755D-01
     Exponent=  3.5930506482D+00 Coefficients=  4.4087173314D-01
 S 1 1.00
     Exponent=  4.0245147363D-01 Coefficients=  1.0000000000D+00
 S 1 1.00
     Exponent=  1.3090182668D-01 Coefficients=  1.0000000000D+00
 P 3 1.00
     Exponent=  9.4680970621D+00 Coefficients=  3.8387871728D-02
     Exponent=  2.0103545142D+00 Coefficients=  2.1117025112D-01
     Exponent=  5.4771004707D-01 Coefficients=  5.1328172114D-01
 P 1 1.00
     Exponent=  1.5268613795D-01 Coefficients=  1.0000000000D+00
 D 1 1.00
     Exponent=  8.0000000000D-01 Coefficients=  1.0000000000D+00
 ****
 Centers:      11     12     13     14     15     16
 S 5 1.00
     Exponent=  2.8948325990D+03 Coefficients= -5.3408255515D-03
     Exponent=  4.3541939120D+02 Coefficients= -3.9904258866D-02
     Exponent=  9.8843328866D+01 Coefficients= -1.7912768038D-01
     Exponent=  2.7485198001D+01 Coefficients= -4.6758090825D-01
     Exponent=  8.5405498171D+00 Coefficients= -4.4653131020D-01
 S 1 1.00
     Exponent=  1.0654578038D+00 Coefficients=  1.0000000000D+00
 S 1 1.00
     Exponent=  3.3247346748D-01 Coefficients=  1.0000000000D+00
 P 3 1.00
     Exponent=  2.2696633924D+01 Coefficients= -4.5212874436D-02
     Exponent=  4.9872339257D+00 Coefficients= -2.3754317067D-01
     Exponent=  1.3491613954D+00 Coefficients= -5.1287353587D-01
 P 1 1.00
     Exponent=  3.4829881977D-01 Coefficients=  1.0000000000D+00
 D 1 1.00
     Exponent=  1.4000000000D+00 Coefficients=  1.0000000000D+00
 ****
 Centers:       4     26
 S 5 1.00
     Exponent=  9.1849303010D+03 Coefficients= -2.2294387756D-03
     Exponent=  1.3815105503D+03 Coefficients= -1.6683029937D-02
     Exponent=  3.1387147580D+02 Coefficients= -7.5262436116D-02
     Exponent=  8.8053870623D+01 Coefficients= -1.9376827038D-01
     Exponent=  2.7039914905D+01 Coefficients= -1.7718020803D-01
 S 3 1.00
     Exponent=  4.5648731303D+01 Coefficients= -1.0736062573D-01
     Exponent=  4.9664522326D+00 Coefficients=  6.5066293018D-01
     Exponent=  2.0116242047D+00 Coefficients=  5.9712155354D-01
 S 1 1.00
     Exponent=  3.5661077013D-01 Coefficients=  1.0000000000D+00
 S 1 1.00
     Exponent=  1.3507221477D-01 Coefficients=  1.0000000000D+00
 P 5 1.00
     Exponent=  2.6198233439D+02 Coefficients= -9.2729929822D-03
     Exponent=  6.1306894736D+01 Coefficients= -6.6547669241D-02
     Exponent=  1.9103729887D+01 Coefficients= -2.4828595903D-01
     Exponent=  6.6567720378D+00 Coefficients= -4.8703847402D-01
     Exponent=  2.3959635161D+00 Coefficients= -3.9337850312D-01
 P 1 1.00
     Exponent=  6.1776161679D-01 Coefficients=  1.0000000000D+00
 P 1 1.00
     Exponent=  1.6993376871D-01 Coefficients=  1.0000000000D+00
 D 1 1.00
     Exponent=  5.5000000000D-01 Coefficients=  1.0000000000D+00
 ****
 Ernie: Thresh=  0.10000D-02 Tol=  0.10000D-05 Strict=F.
 There are   453 symmetry adapted cartesian basis functions of A   symmetry.
 There are   428 symmetry adapted basis functions of A   symmetry.
   428 basis functions,   747 primitive gaussians,   453 cartesian basis functions
   101 alpha electrons      101 beta electrons
       nuclear repulsion energy      2919.1367251505 Hartrees.
 IExCor= 1009 DFT=T Ex+Corr=PBE1PBE ExCW=0 ScaHFX=  0.250000
 ScaDFX=  0.750000  0.750000  1.000000  1.000000 ScalE2=  1.000000  1.000000
 IRadAn=      0 IRanWt=     -1 IRanGd=            0 ICorTp=0 IEmpDi=141
 NAtoms=   39 NActive=   39 NUniq=   39 SFac= 1.00D+00 NAtFMM=   60 NAOKFM=F Big=F
 Integral buffers will be    131072 words long.
 Raffenetti 2 integral format.
 Two-electron integral symmetry is turned on.
 R6Disp:  Grimme-D3(BJ) Dispersion energy=       -0.0568512419 Hartrees.
 Nuclear repulsion after empirical dispersion term =     2919.0798739085 Hartrees.
 Leave Link  301 at Mon Apr 19 14:58:35 2021, MaxMem=   536870912 cpu:         1.5
 (Enter /pbs_home/pkowalski/g09d01/g09/l302.exe)
 NPDir=0 NMtPBC=     1 NCelOv=     1 NCel=       1 NClECP=     1 NCelD=      1
         NCelK=      1 NCelE2=     1 NClLst=     1 CellRange=     0.0.
 One-electron integrals computed using PRISM.
 NBasis=   428 RedAO= T EigKep=  2.91D-04  NBF=   428
 NBsUse=   428 1.00D-06 EigRej= -1.00D+00 NBFU=   428
 Precomputing XC quadrature grid using
 IXCGrd= 4 IRadAn=           0 IRanWt=          -1 IRanGd=           0 AccXCQ= 0.00D+00.
 Generated NRdTot=       0 NPtTot=           0 NUsed=           0 NTot=          32
 NSgBfM=   450   450   450   450   450 MxSgAt=    39 MxSgA2=    39.
 Leave Link  302 at Mon Apr 19 14:58:43 2021, MaxMem=   536870912 cpu:        31.5
 (Enter /pbs_home/pkowalski/g09d01/g09/l303.exe)
 DipDrv:  MaxL=1.
 Leave Link  303 at Mon Apr 19 14:58:44 2021, MaxMem=   536870912 cpu:         3.4
 (Enter /pbs_home/pkowalski/g09d01/g09/l401.exe)
 ExpMin= 1.22D-01 ExpMax= 9.18D+03 ExpMxC= 1.38D+03 IAcc=1 IRadAn=         1 AccDes= 0.00D+00
 Harris functional with IExCor= 1009 and IRadAn=       1 diagonalized for initial guess.
 HarFok:  IExCor= 1009 AccDes= 0.00D+00 IRadAn=         1 IDoV= 1 UseB2=F ITyADJ=14
 ICtDFT=  3500011 ScaDFX=  1.000000  1.000000  1.000000  1.000000
 FoFCou: FMM=F IPFlag=           0 FMFlag=      100000 FMFlg1=           0
         NFxFlg=           0 DoJE=T BraDBF=F KetDBF=T FulRan=T
         wScrn=  0.000000 ICntrl=     500 IOpCl=  0 I1Cent=   200000004 NGrid=           0
         NMat0=    1 NMatS0=      1 NMatT0=    0 NMatD0=    1 NMtDS0=    0 NMtDT0=    0
 Petite list used in FoFCou.
 Harris En= -2048.65228481870    
 JPrj=0 DoOrth=F DoCkMO=F.
 Leave Link  401 at Mon Apr 19 14:58:57 2021, MaxMem=   536870912 cpu:        49.2
 (Enter /pbs_home/pkowalski/g09d01/g09/l502.exe)
 Closed shell SCF:
 Using DIIS extrapolation, IDIIS=  1040.
 Integral symmetry usage will be decided dynamically.
 IVT=      641221 IEndB=      641221 NGot=   536870912 MDV=   536451994
 LenX=   536451994 LenY=   536246332
 Requested convergence on RMS density matrix=1.00D-08 within 128 cycles.
 Requested convergence on MAX density matrix=1.00D-06.
 Requested convergence on             energy=1.00D-06.
 No special actions if energy rises.
 Fock matrices will be formed incrementally for  20 cycles.
 Integral accuracy reduced to 1.0D-05 until final iterations.

 Cycle   1  Pass 0  IDiag  1:
 FoFJK:  IHMeth= 1 ICntrl=       0 DoSepK=F KAlg= 0 I1Cent=   0 FoldK=F
 IRaf= 820000000 NMat=   1 IRICut=       1 DoRegI=T DoRafI=F ISym2E= 0.
 FoFCou: FMM=F IPFlag=           0 FMFlag=      100000 FMFlg1=           0
         NFxFlg=           0 DoJE=F BraDBF=F KetDBF=F FulRan=T
         wScrn=  0.000000 ICntrl=       0 IOpCl=  0 I1Cent=           0 NGrid=           0
         NMat0=    1 NMatS0=      1 NMatT0=    0 NMatD0=    1 NMtDS0=    0 NMtDT0=    0
 Symmetry not used in FoFCou.
 E= -2048.07862364689    
 DIIS: error= 1.59D-02 at cycle   1 NSaved=   1.
 NSaved= 1 IEnMin= 1 EnMin= -2048.07862364689     IErMin= 1 ErrMin= 1.59D-02
 ErrMax= 1.59D-02  0.00D+00 EMaxC= 1.00D-01 BMatC= 5.15D-01 BMatP= 5.15D-01
 IDIUse=3 WtCom= 8.41D-01 WtEn= 1.59D-01
 Coeff-Com:  0.100D+01
 Coeff-En:   0.100D+01
 Coeff:      0.100D+01
 Gap=     0.132 Goal=   None    Shift=    0.000
 GapD=    0.132 DampG=1.000 DampE=0.500 DampFc=0.5000 IDamp=-1.
 Damping current iteration by 5.00D-01
 RMSDP=7.01D-03 MaxDP=4.35D-01              OVMax= 6.27D-01

 Cycle   2  Pass 0  IDiag  1:
 RMSU=  3.50D-03    CP:  9.96D-01
 E= -2048.18237310607     Delta-E=       -0.103749459182 Rises=F Damp=T
 DIIS: error= 8.24D-03 at cycle   2 NSaved=   2.
 NSaved= 2 IEnMin= 2 EnMin= -2048.18237310607     IErMin= 2 ErrMin= 8.24D-03
 ErrMax= 8.24D-03  0.00D+00 EMaxC= 1.00D-01 BMatC= 8.54D-02 BMatP= 5.15D-01
 IDIUse=3 WtCom= 9.18D-01 WtEn= 8.24D-02
 Coeff-Com:  0.204D+00 0.796D+00
 Coeff-En:   0.399D+00 0.601D+00
 Coeff:      0.220D+00 0.780D+00
 Gap=     0.165 Goal=   None    Shift=    0.000
 RMSDP=3.29D-03 MaxDP=1.68D-01 DE=-1.04D-01 OVMax= 5.48D-01

 Cycle   3  Pass 0  IDiag  1:
 RMSU=  2.32D-03    CP:  9.87D-01  3.35D-01
 E= -2048.43734663840     Delta-E=       -0.254973532331 Rises=F Damp=F
 DIIS: error= 1.26D-02 at cycle   3 NSaved=   3.
 NSaved= 3 IEnMin= 3 EnMin= -2048.43734663840     IErMin= 2 ErrMin= 8.24D-03
 ErrMax= 1.26D-02  0.00D+00 EMaxC= 1.00D-01 BMatC= 1.33D-01 BMatP= 8.54D-02
 IDIUse=2 WtCom= 0.00D+00 WtEn= 1.00D+00
 Coeff-En:   0.000D+00 0.125D+00 0.875D+00
 Coeff:      0.000D+00 0.125D+00 0.875D+00
 Gap=     0.115 Goal=   None    Shift=    0.000
 RMSDP=4.39D-03 MaxDP=3.29D-01 DE=-2.55D-01 OVMax= 8.30D-01

 Cycle   4  Pass 0  IDiag  1:
 RMSU=  2.88D-03    CP:  9.86D-01  1.09D+00  1.28D-01
 E= -2047.57852155557     Delta-E=        0.858825082836 Rises=F Damp=F
 DIIS: error= 2.58D-02 at cycle   4 NSaved=   4.
 NSaved= 4 IEnMin= 3 EnMin= -2048.43734663840     IErMin= 2 ErrMin= 8.24D-03
 ErrMax= 2.58D-02  0.00D+00 EMaxC= 1.00D-01 BMatC= 6.66D-01 BMatP= 8.54D-02
 IDIUse=2 WtCom= 0.00D+00 WtEn= 1.00D+00
 Coeff-En:   0.000D+00 0.000D+00 0.789D+00 0.211D+00
 Coeff:      0.000D+00 0.000D+00 0.789D+00 0.211D+00
 Gap=     0.024 Goal=   None    Shift=    0.000
 RMSDP=2.83D-03 MaxDP=2.07D-01 DE= 8.59D-01 OVMax= 5.91D-01

 Cycle   5  Pass 0  IDiag  1:
 RMSU=  1.19D-03    CP:  9.90D-01  7.31D-01  4.84D-01  2.75D-01
 E= -2048.52024867714     Delta-E=       -0.941727121569 Rises=F Damp=F
 DIIS: error= 9.21D-03 at cycle   5 NSaved=   5.
 NSaved= 5 IEnMin= 5 EnMin= -2048.52024867714     IErMin= 2 ErrMin= 8.24D-03
 ErrMax= 9.21D-03  0.00D+00 EMaxC= 1.00D-01 BMatC= 6.23D-02 BMatP= 8.54D-02
 IDIUse=3 WtCom= 9.08D-01 WtEn= 9.21D-02
 Coeff-Com:  0.213D-01 0.625D-01 0.392D+00 0.509D-02 0.519D+00
 Coeff-En:   0.000D+00 0.000D+00 0.374D+00 0.000D+00 0.626D+00
 Coeff:      0.193D-01 0.568D-01 0.391D+00 0.462D-02 0.529D+00
 Gap=     0.108 Goal=   None    Shift=    0.000
 RMSDP=1.17D-03 MaxDP=7.16D-02 DE=-9.42D-01 OVMax= 2.00D-01

 Cycle   6  Pass 0  IDiag  1:
 RMSU=  5.13D-04    CP:  9.88D-01  5.31D-01  6.89D-01  1.45D-01  5.85D-01
 E= -2048.59654916198     Delta-E=       -0.076300484847 Rises=F Damp=F
 DIIS: error= 2.02D-03 at cycle   6 NSaved=   6.
 NSaved= 6 IEnMin= 6 EnMin= -2048.59654916198     IErMin= 6 ErrMin= 2.02D-03
 ErrMax= 2.02D-03  0.00D+00 EMaxC= 1.00D-01 BMatC= 3.69D-03 BMatP= 6.23D-02
 IDIUse=3 WtCom= 9.80D-01 WtEn= 2.02D-02
 Coeff-Com: -0.189D-02-0.138D-02 0.116D+00-0.364D-01 0.350D+00 0.573D+00
 Coeff-En:   0.000D+00 0.000D+00 0.000D+00 0.000D+00 0.177D-01 0.982D+00
 Coeff:     -0.185D-02-0.136D-02 0.114D+00-0.356D-01 0.344D+00 0.582D+00
 Gap=     0.105 Goal=   None    Shift=    0.000
 RMSDP=3.53D-04 MaxDP=1.60D-02 DE=-7.63D-02 OVMax= 5.49D-02

 Cycle   7  Pass 0  IDiag  1:
 RMSU=  1.91D-04    CP:  9.89D-01  5.60D-01  6.70D-01  1.54D-01  7.22D-01
                    CP:  5.71D-01
 E= -2048.60034363827     Delta-E=       -0.003794476288 Rises=F Damp=F
 DIIS: error= 7.08D-04 at cycle   7 NSaved=   7.
 NSaved= 7 IEnMin= 7 EnMin= -2048.60034363827     IErMin= 7 ErrMin= 7.08D-04
 ErrMax= 7.08D-04  0.00D+00 EMaxC= 1.00D-01 BMatC= 6.51D-04 BMatP= 3.69D-03
 IDIUse=3 WtCom= 9.93D-01 WtEn= 7.08D-03
 Coeff-Com: -0.835D-03 0.550D-02 0.241D-01-0.178D-01 0.972D-01 0.333D+00
 Coeff-Com:  0.559D+00
 Coeff-En:   0.000D+00 0.000D+00 0.000D+00 0.000D+00 0.000D+00 0.167D+00
 Coeff-En:   0.833D+00
 Coeff:     -0.830D-03 0.546D-02 0.239D-01-0.177D-01 0.965D-01 0.332D+00
 Coeff:      0.561D+00
 Gap=     0.104 Goal=   None    Shift=    0.000
 RMSDP=1.26D-04 MaxDP=5.13D-03 DE=-3.79D-03 OVMax= 1.56D-02

 Cycle   8  Pass 0  IDiag  1:
 RMSU=  8.15D-05    CP:  9.88D-01  5.56D-01  6.76D-01  1.45D-01  6.95D-01
                    CP:  6.91D-01  7.01D-01
 E= -2048.60100289628     Delta-E=       -0.000659258008 Rises=F Damp=F
 DIIS: error= 4.36D-04 at cycle   8 NSaved=   8.
 NSaved= 8 IEnMin= 8 EnMin= -2048.60100289628     IErMin= 8 ErrMin= 4.36D-04
 ErrMax= 4.36D-04  0.00D+00 EMaxC= 1.00D-01 BMatC= 1.27D-04 BMatP= 6.51D-04
 IDIUse=3 WtCom= 9.96D-01 WtEn= 4.36D-03
 Coeff-Com:  0.653D-05-0.764D-03-0.305D-02-0.176D-02-0.777D-02 0.125D+00
 Coeff-Com:  0.362D+00 0.527D+00
 Coeff-En:   0.000D+00 0.000D+00 0.000D+00 0.000D+00 0.000D+00 0.000D+00
 Coeff-En:   0.643D-01 0.936D+00
 Coeff:      0.650D-05-0.760D-03-0.304D-02-0.175D-02-0.774D-02 0.124D+00
 Coeff:      0.361D+00 0.529D+00
 Gap=     0.104 Goal=   None    Shift=    0.000
 RMSDP=4.53D-05 MaxDP=2.72D-03 DE=-6.59D-04 OVMax= 4.22D-03

 Cycle   9  Pass 0  IDiag  1:
 RMSU=  2.57D-05    CP:  9.89D-01  5.52D-01  6.79D-01  1.45D-01  6.95D-01
                    CP:  6.92D-01  8.20D-01  6.85D-01
 E= -2048.60113641649     Delta-E=       -0.000133520208 Rises=F Damp=F
 DIIS: error= 8.09D-05 at cycle   9 NSaved=   9.
 NSaved= 9 IEnMin= 9 EnMin= -2048.60113641649     IErMin= 9 ErrMin= 8.09D-05
 ErrMax= 8.09D-05  0.00D+00 EMaxC= 1.00D-01 BMatC= 7.89D-06 BMatP= 1.27D-04
 IDIUse=1 WtCom= 1.00D+00 WtEn= 0.00D+00
 Coeff-Com:  0.158D-04-0.126D-02-0.374D-02 0.103D-02-0.130D-01 0.480D-01
 Coeff-Com:  0.160D+00 0.295D+00 0.514D+00
 Coeff:      0.158D-04-0.126D-02-0.374D-02 0.103D-02-0.130D-01 0.480D-01
 Coeff:      0.160D+00 0.295D+00 0.514D+00
 Gap=     0.104 Goal=   None    Shift=    0.000
 RMSDP=1.30D-05 MaxDP=6.57D-04 DE=-1.34D-04 OVMax= 1.46D-03

 Cycle  10  Pass 0  IDiag  1:
 RMSU=  9.00D-06    CP:  9.89D-01  5.51D-01  6.79D-01  1.44D-01  6.93D-01
                    CP:  7.04D-01  8.28D-01  7.31D-01  8.21D-01
 E= -2048.60114356729     Delta-E=       -0.000007150805 Rises=F Damp=F
 DIIS: error= 3.39D-05 at cycle  10 NSaved=  10.
 NSaved=10 IEnMin=10 EnMin= -2048.60114356729     IErMin=10 ErrMin= 3.39D-05
 ErrMax= 3.39D-05  0.00D+00 EMaxC= 1.00D-01 BMatC= 1.24D-06 BMatP= 7.89D-06
 IDIUse=1 WtCom= 1.00D+00 WtEn= 0.00D+00
 Coeff-Com: -0.159D-03-0.924D-04-0.279D-02 0.557D-03-0.533D-02 0.136D-01
 Coeff-Com:  0.447D-01 0.793D-01 0.244D+00 0.627D+00
 Coeff:     -0.159D-03-0.924D-04-0.279D-02 0.557D-03-0.533D-02 0.136D-01
 Coeff:      0.447D-01 0.793D-01 0.244D+00 0.627D+00
 Gap=     0.104 Goal=   None    Shift=    0.000
 RMSDP=5.40D-06 MaxDP=2.35D-04 DE=-7.15D-06 OVMax= 5.30D-04

 Initial convergence to 1.0D-05 achieved.  Increase integral accuracy.
 Cycle  11  Pass 1  IDiag  1:
 E= -2048.60124064004     Delta-E=       -0.000097072743 Rises=F Damp=F
 DIIS: error= 8.32D-05 at cycle   1 NSaved=   1.
 NSaved= 1 IEnMin= 1 EnMin= -2048.60124064004     IErMin= 1 ErrMin= 8.32D-05
 ErrMax= 8.32D-05  0.00D+00 EMaxC= 1.00D-01 BMatC= 3.27D-06 BMatP= 3.27D-06
 IDIUse=1 WtCom= 1.00D+00 WtEn= 0.00D+00
 Coeff-Com:  0.100D+01
 Coeff:      0.100D+01
 Gap=     0.104 Goal=   None    Shift=    0.000
 RMSDP=5.40D-06 MaxDP=2.35D-04 DE=-9.71D-05 OVMax= 1.40D-03

 Cycle  12  Pass 1  IDiag  1:
 RMSU=  7.36D-05    CP:  1.00D+00
 E= -2048.60124085621     Delta-E=       -0.000000216171 Rises=F Damp=F
 DIIS: error= 4.19D-05 at cycle   2 NSaved=   2.
 NSaved= 2 IEnMin= 2 EnMin= -2048.60124085621     IErMin= 2 ErrMin= 4.19D-05
 ErrMax= 4.19D-05  0.00D+00 EMaxC= 1.00D-01 BMatC= 2.56D-06 BMatP= 3.27D-06
 IDIUse=1 WtCom= 1.00D+00 WtEn= 0.00D+00
 Coeff-Com:  0.455D+00 0.545D+00
 Coeff:      0.455D+00 0.545D+00
 Gap=     0.104 Goal=   None    Shift=    0.000
 RMSDP=1.30D-05 MaxDP=6.02D-04 DE=-2.16D-07 OVMax= 2.13D-03

 Cycle  13  Pass 1  IDiag  1:
 RMSU=  1.30D-05    CP:  1.00D+00  9.85D-01
 E= -2048.60124120286     Delta-E=       -0.000000346648 Rises=F Damp=F
 DIIS: error= 4.46D-05 at cycle   3 NSaved=   3.
 NSaved= 3 IEnMin= 3 EnMin= -2048.60124120286     IErMin= 2 ErrMin= 4.19D-05
 ErrMax= 4.46D-05  0.00D+00 EMaxC= 1.00D-01 BMatC= 2.28D-06 BMatP= 2.56D-06
 IDIUse=1 WtCom= 1.00D+00 WtEn= 0.00D+00
 Coeff-Com:  0.638D-02 0.484D+00 0.510D+00
 Coeff:      0.638D-02 0.484D+00 0.510D+00
 Gap=     0.104 Goal=   None    Shift=    0.000
 RMSDP=6.69D-06 MaxDP=3.52D-04 DE=-3.47D-07 OVMax= 1.12D-03

 Cycle  14  Pass 1  IDiag  1:
 RMSU=  1.78D-06    CP:  1.00D+00  1.01D+00  5.19D-01
 E= -2048.60124397044     Delta-E=       -0.000002767585 Rises=F Damp=F
 DIIS: error= 1.13D-05 at cycle   4 NSaved=   4.
 NSaved= 4 IEnMin= 4 EnMin= -2048.60124397044     IErMin= 4 ErrMin= 1.13D-05
 ErrMax= 1.13D-05  0.00D+00 EMaxC= 1.00D-01 BMatC= 8.17D-08 BMatP= 2.28D-06
 IDIUse=1 WtCom= 1.00D+00 WtEn= 0.00D+00
 Coeff-Com: -0.739D-02 0.305D+00 0.333D+00 0.370D+00
 Coeff:     -0.739D-02 0.305D+00 0.333D+00 0.370D+00
 Gap=     0.104 Goal=   None    Shift=    0.000
 RMSDP=1.18D-06 MaxDP=6.82D-05 DE=-2.77D-06 OVMax= 1.50D-04

 Cycle  15  Pass 1  IDiag  1:
 RMSU=  6.89D-07    CP:  1.00D+00  1.01D+00  5.29D-01  4.73D-01
 E= -2048.60124406065     Delta-E=       -0.000000090209 Rises=F Damp=F
 DIIS: error= 1.85D-06 at cycle   5 NSaved=   5.
 NSaved= 5 IEnMin= 5 EnMin= -2048.60124406065     IErMin= 5 ErrMin= 1.85D-06
 ErrMax= 1.85D-06  0.00D+00 EMaxC= 1.00D-01 BMatC= 3.98D-09 BMatP= 8.17D-08
 IDIUse=1 WtCom= 1.00D+00 WtEn= 0.00D+00
 Coeff-Com: -0.511D-02 0.162D+00 0.176D+00 0.243D+00 0.424D+00
 Coeff:     -0.511D-02 0.162D+00 0.176D+00 0.243D+00 0.424D+00
 Gap=     0.104 Goal=   None    Shift=    0.000
 RMSDP=2.61D-07 MaxDP=1.25D-05 DE=-9.02D-08 OVMax= 1.93D-05

 Cycle  16  Pass 1  IDiag  1:
 RMSU=  2.09D-07    CP:  1.00D+00  1.01D+00  5.26D-01  5.41D-01  8.91D-01
 E= -2048.60124406488     Delta-E=       -0.000000004226 Rises=F Damp=F
 DIIS: error= 3.72D-07 at cycle   6 NSaved=   6.
 NSaved= 6 IEnMin= 6 EnMin= -2048.60124406488     IErMin= 6 ErrMin= 3.72D-07
 ErrMax= 3.72D-07  0.00D+00 EMaxC= 1.00D-01 BMatC= 2.22D-10 BMatP= 3.98D-09
 IDIUse=1 WtCom= 1.00D+00 WtEn= 0.00D+00
 Coeff-Com: -0.249D-03-0.745D-02-0.108D-01 0.303D-01 0.141D+00 0.848D+00
 Coeff:     -0.249D-03-0.745D-02-0.108D-01 0.303D-01 0.141D+00 0.848D+00
 Gap=     0.104 Goal=   None    Shift=    0.000
 RMSDP=1.41D-07 MaxDP=5.87D-06 DE=-4.23D-09 OVMax= 2.70D-05

 Cycle  17  Pass 1  IDiag  1:
 RMSU=  9.17D-08    CP:  1.00D+00  1.01D+00  5.25D-01  5.74D-01  1.01D+00
                    CP:  1.12D+00
 E= -2048.60124406524     Delta-E=       -0.000000000365 Rises=F Damp=F
 DIIS: error= 2.79D-07 at cycle   7 NSaved=   7.
 NSaved= 7 IEnMin= 7 EnMin= -2048.60124406524     IErMin= 7 ErrMin= 2.79D-07
 ErrMax= 2.79D-07  0.00D+00 EMaxC= 1.00D-01 BMatC= 7.09D-11 BMatP= 2.22D-10
 IDIUse=1 WtCom= 1.00D+00 WtEn= 0.00D+00
 Coeff-Com:  0.557D-03-0.271D-01-0.311D-01-0.143D-01 0.379D-02 0.484D+00
 Coeff-Com:  0.584D+00
 Coeff:      0.557D-03-0.271D-01-0.311D-01-0.143D-01 0.379D-02 0.484D+00
 Coeff:      0.584D+00
 Gap=     0.104 Goal=   None    Shift=    0.000
 RMSDP=5.50D-08 MaxDP=2.45D-06 DE=-3.65D-10 OVMax= 6.17D-06

 Cycle  18  Pass 1  IDiag  1:
 RMSU=  3.79D-08    CP:  1.00D+00  1.01D+00  5.25D-01  5.89D-01  1.04D+00
                    CP:  1.22D+00  9.69D-01
 E= -2048.60124406508     Delta-E=        0.000000000159 Rises=F Damp=F
 DIIS: error= 6.52D-08 at cycle   8 NSaved=   8.
 NSaved= 8 IEnMin= 7 EnMin= -2048.60124406524     IErMin= 8 ErrMin= 6.52D-08
 ErrMax= 6.52D-08  0.00D+00 EMaxC= 1.00D-01 BMatC= 6.12D-12 BMatP= 7.09D-11
 IDIUse=1 WtCom= 1.00D+00 WtEn= 0.00D+00
 Coeff-Com:  0.341D-03-0.137D-01-0.155D-01-0.116D-01-0.200D-01 0.151D+00
 Coeff-Com:  0.278D+00 0.631D+00
 Coeff:      0.341D-03-0.137D-01-0.155D-01-0.116D-01-0.200D-01 0.151D+00
 Coeff:      0.278D+00 0.631D+00
 Gap=     0.104 Goal=   None    Shift=    0.000
 RMSDP=1.87D-08 MaxDP=6.64D-07 DE= 1.59D-10 OVMax= 2.72D-06

 Cycle  19  Pass 1  IDiag  1:
 RMSU=  1.21D-08    CP:  1.00D+00  1.01D+00  5.25D-01  5.92D-01  1.05D+00
                    CP:  1.25D+00  1.06D+00  1.06D+00
 E= -2048.60124406523     Delta-E=       -0.000000000147 Rises=F Damp=F
 DIIS: error= 4.27D-08 at cycle   9 NSaved=   9.
 NSaved= 9 IEnMin= 7 EnMin= -2048.60124406524     IErMin= 9 ErrMin= 4.27D-08
 ErrMax= 4.27D-08  0.00D+00 EMaxC= 1.00D-01 BMatC= 1.51D-12 BMatP= 6.12D-12
 IDIUse=1 WtCom= 1.00D+00 WtEn= 0.00D+00
 Coeff-Com:  0.605D-04-0.167D-02-0.184D-02-0.253D-02-0.108D-01-0.403D-02
 Coeff-Com:  0.235D-01 0.355D+00 0.642D+00
 Coeff:      0.605D-04-0.167D-02-0.184D-02-0.253D-02-0.108D-01-0.403D-02
 Coeff:      0.235D-01 0.355D+00 0.642D+00
 Gap=     0.104 Goal=   None    Shift=    0.000
 RMSDP=8.52D-09 MaxDP=4.00D-07 DE=-1.47D-10 OVMax= 1.52D-06

 SCF Done:  E(RPBE1PBE) =  -2048.60124407     A.U. after   19 cycles
            NFock= 19  Conv=0.85D-08     -V/T= 2.0049
 KE= 2.038668780165D+03 PE=-1.067218961491D+04 EE= 3.665839716769D+03
 Leave Link  502 at Mon Apr 19 15:09:20 2021, MaxMem=   536870912 cpu:      2486.4
 (Enter /pbs_home/pkowalski/g09d01/g09/l601.exe)
 Copying SCF densities to generalized density rwf, IOpCl= 0 IROHF=0.

 **********************************************************************

            Population analysis using the SCF density.

 **********************************************************************

 Orbital symmetries:
       Occupied  (A) (A) (A) (A) (A) (A) (A) (A) (A) (A) (A) (A)
                 (A) (A) (A) (A) (A) (A) (A) (A) (A) (A) (A) (A)
                 (A) (A) (A) (A) (A) (A) (A) (A) (A) (A) (A) (A)
                 (A) (A) (A) (A) (A) (A) (A) (A) (A) (A) (A) (A)
                 (A) (A) (A) (A) (A) (A) (A) (A) (A) (A) (A) (A)
                 (A) (A) (A) (A) (A) (A) (A) (A) (A) (A) (A) (A)
                 (A) (A) (A) (A) (A) (A) (A) (A) (A) (A) (A) (A)
                 (A) (A) (A) (A) (A) (A) (A) (A) (A) (A) (A) (A)
                 (A) (A) (A) (A) (A)
       Virtual   (A) (A) (A) (A) (A) (A) (A) (A) (A) (A) (A) (A)
                 (A) (A) (A) (A) (A) (A) (A) (A) (A) (A) (A) (A)
                 (A) (A) (A) (A) (A) (A) (A) (A) (A) (A) (A) (A)
                 (A) (A) (A) (A) (A) (A) (A) (A) (A) (A) (A) (A)
                 (A) (A) (A) (A) (A) (A) (A) (A) (A) (A) (A) (A)
                 (A) (A) (A) (A) (A) (A) (A) (A) (A) (A) (A) (A)
                 (A) (A) (A) (A) (A) (A) (A) (A) (A) (A) (A) (A)
                 (A) (A) (A) (A) (A) (A) (A) (A) (A) (A) (A) (A)
                 (A) (A) (A) (A) (A) (A) (A) (A) (A) (A) (A) (A)
                 (A) (A) (A) (A) (A) (A) (A) (A) (A) (A) (A) (A)
                 (A) (A) (A) (A) (A) (A) (A) (A) (A) (A) (A) (A)
                 (A) (A) (A) (A) (A) (A) (A) (A) (A) (A) (A) (A)
                 (A) (A) (A) (A) (A) (A) (A) (A) (A) (A) (A) (A)
                 (A) (A) (A) (A) (A) (A) (A) (A) (A) (A) (A) (A)
                 (A) (A) (A) (A) (A) (A) (A) (A) (A) (A) (A) (A)
                 (A) (A) (A) (A) (A) (A) (A) (A) (A) (A) (A) (A)
                 (A) (A) (A) (A) (A) (A) (A) (A) (A) (A) (A) (A)
                 (A) (A) (A) (A) (A) (A) (A) (A) (A) (A) (A) (A)
                 (A) (A) (A) (A) (A) (A) (A) (A) (A) (A) (A) (A)
                 (A) (A) (A) (A) (A) (A) (A) (A) (A) (A) (A) (A)
                 (A) (A) (A) (A) (A) (A) (A) (A) (A) (A) (A) (A)
                 (A) (A) (A) (A) (A) (A) (A) (A) (A) (A) (A) (A)
                 (A) (A) (A) (A) (A) (A) (A) (A) (A) (A) (A) (A)
                 (A) (A) (A) (A) (A) (A) (A) (A) (A) (A) (A) (A)
                 (A) (A) (A) (A) (A) (A) (A) (A) (A) (A) (A) (A)
                 (A) (A) (A) (A) (A) (A) (A) (A) (A) (A) (A) (A)
                 (A) (A) (A) (A) (A) (A) (A) (A) (A) (A) (A) (A)
                 (A) (A) (A)
 The electronic state is 1-A.
 Alpha  occ. eigenvalues --  -89.05565 -89.02896 -24.79868 -24.79829 -24.79611
 Alpha  occ. eigenvalues --  -24.79409 -24.78674 -24.78215 -10.41116 -10.40546
 Alpha  occ. eigenvalues --  -10.40105 -10.32070 -10.30317 -10.30264 -10.28520
 Alpha  occ. eigenvalues --  -10.27973 -10.27402 -10.27336 -10.26773 -10.26450
 Alpha  occ. eigenvalues --  -10.26379 -10.26240 -10.25131 -10.24902 -10.23992
 Alpha  occ. eigenvalues --   -8.07909  -8.03000  -6.01981  -6.01356  -6.01241
 Alpha  occ. eigenvalues --   -5.97213  -5.96854  -5.96261  -1.30706  -1.28391
 Alpha  occ. eigenvalues --   -1.27239  -1.23569  -1.22012  -1.21175  -1.03015
 Alpha  occ. eigenvalues --   -0.93603  -0.89293  -0.87182  -0.80869  -0.80778
 Alpha  occ. eigenvalues --   -0.78432  -0.76715  -0.75386  -0.72344  -0.70530
 Alpha  occ. eigenvalues --   -0.70125  -0.68095  -0.65909  -0.65024  -0.62787
 Alpha  occ. eigenvalues --   -0.61958  -0.60435  -0.59761  -0.58954  -0.57255
 Alpha  occ. eigenvalues --   -0.56966  -0.56156  -0.54491  -0.53407  -0.52381
 Alpha  occ. eigenvalues --   -0.51913  -0.49319  -0.49214  -0.48292  -0.47596
 Alpha  occ. eigenvalues --   -0.47139  -0.47050  -0.46787  -0.46149  -0.45843
 Alpha  occ. eigenvalues --   -0.45183  -0.44779  -0.44318  -0.43661  -0.43474
 Alpha  occ. eigenvalues --   -0.43082  -0.42761  -0.42520  -0.42164  -0.41565
 Alpha  occ. eigenvalues --   -0.40835  -0.40652  -0.40006  -0.39497  -0.38491
 Alpha  occ. eigenvalues --   -0.38228  -0.37550  -0.35988  -0.35309  -0.35097
 Alpha  occ. eigenvalues --   -0.33337  -0.32545  -0.30818  -0.28601  -0.22682
 Alpha  occ. eigenvalues --   -0.18478
 Alpha virt. eigenvalues --   -0.08099  -0.05570  -0.00085   0.01383   0.03989
 Alpha virt. eigenvalues --    0.05649   0.06159   0.06794   0.07915   0.08795
 Alpha virt. eigenvalues --    0.09496   0.10173   0.10881   0.11241   0.11908
 Alpha virt. eigenvalues --    0.12109   0.12170   0.13128   0.13463   0.13754
 Alpha virt. eigenvalues --    0.14260   0.14646   0.15194   0.16103   0.16699
 Alpha virt. eigenvalues --    0.17165   0.17854   0.18972   0.20284   0.20465
 Alpha virt. eigenvalues --    0.22962   0.23396   0.24328   0.24786   0.25799
 Alpha virt. eigenvalues --    0.27875   0.28514   0.29647   0.29876   0.30593
 Alpha virt. eigenvalues --    0.31474   0.32340   0.34215   0.34656   0.35777
 Alpha virt. eigenvalues --    0.36124   0.36708   0.38391   0.39081   0.40103
 Alpha virt. eigenvalues --    0.41030   0.41791   0.42325   0.43251   0.44438
 Alpha virt. eigenvalues --    0.44907   0.45407   0.45847   0.47671   0.48470
 Alpha virt. eigenvalues --    0.49145   0.49479   0.50722   0.51054   0.52592
 Alpha virt. eigenvalues --    0.53321   0.54092   0.54413   0.55128   0.55532
 Alpha virt. eigenvalues --    0.56628   0.57290   0.57814   0.58173   0.58743
 Alpha virt. eigenvalues --    0.59913   0.60404   0.60677   0.61010   0.61610
 Alpha virt. eigenvalues --    0.62528   0.63761   0.64047   0.64380   0.64594
 Alpha virt. eigenvalues --    0.65279   0.65766   0.65982   0.66797   0.67175
 Alpha virt. eigenvalues --    0.67509   0.67739   0.68162   0.68360   0.68875
 Alpha virt. eigenvalues --    0.68995   0.69445   0.69892   0.70475   0.71117
 Alpha virt. eigenvalues --    0.71267   0.71722   0.72598   0.72832   0.73773
 Alpha virt. eigenvalues --    0.74381   0.75366   0.75879   0.76310   0.78492
 Alpha virt. eigenvalues --    0.78718   0.80940   0.82289   0.83040   0.83574
 Alpha virt. eigenvalues --    0.84880   0.85087   0.87809   0.87935   0.89200
 Alpha virt. eigenvalues --    0.90627   0.91713   0.94500   0.96199   0.97299
 Alpha virt. eigenvalues --    0.99370   1.00146   1.01959   1.03935   1.04624
 Alpha virt. eigenvalues --    1.06417   1.07933   1.09841   1.10234   1.11089
 Alpha virt. eigenvalues --    1.12240   1.12497   1.15053   1.16128   1.17344
 Alpha virt. eigenvalues --    1.18358   1.18393   1.19729   1.20585   1.21207
 Alpha virt. eigenvalues --    1.21950   1.22857   1.24125   1.25050   1.26615
 Alpha virt. eigenvalues --    1.28369   1.29993   1.32689   1.34173   1.34496
 Alpha virt. eigenvalues --    1.35873   1.36302   1.37509   1.38494   1.39822
 Alpha virt. eigenvalues --    1.41171   1.42162   1.43921   1.44238   1.44549
 Alpha virt. eigenvalues --    1.46881   1.47694   1.49711   1.49947   1.50835
 Alpha virt. eigenvalues --    1.51335   1.52019   1.52502   1.53130   1.54188
 Alpha virt. eigenvalues --    1.55996   1.56544   1.58005   1.58292   1.58626
 Alpha virt. eigenvalues --    1.60063   1.61083   1.61615   1.63141   1.63709
 Alpha virt. eigenvalues --    1.64689   1.66434   1.67685   1.70136   1.71305
 Alpha virt. eigenvalues --    1.71897   1.73935   1.74990   1.75454   1.75630
 Alpha virt. eigenvalues --    1.75981   1.76593   1.77982   1.78231   1.78571
 Alpha virt. eigenvalues --    1.79396   1.79713   1.80022   1.80392   1.81467
 Alpha virt. eigenvalues --    1.82598   1.82694   1.84669   1.84878   1.86620
 Alpha virt. eigenvalues --    1.86870   1.87517   1.89123   1.89291   1.90456
 Alpha virt. eigenvalues --    1.91236   1.92211   1.93202   1.94529   1.95497
 Alpha virt. eigenvalues --    1.96829   1.97489   1.99347   1.99794   2.01220
 Alpha virt. eigenvalues --    2.02751   2.03312   2.04792   2.05751   2.06226
 Alpha virt. eigenvalues --    2.08059   2.08684   2.09867   2.11186   2.12809
 Alpha virt. eigenvalues --    2.13359   2.14103   2.14567   2.16573   2.17097
 Alpha virt. eigenvalues --    2.19160   2.19990   2.20328   2.22054   2.23331
 Alpha virt. eigenvalues --    2.24324   2.25096   2.26919   2.28448   2.29459
 Alpha virt. eigenvalues --    2.29861   2.31576   2.33537   2.34839   2.36446
 Alpha virt. eigenvalues --    2.39121   2.40758   2.41602   2.43441   2.45420
 Alpha virt. eigenvalues --    2.46374   2.49332   2.49890   2.50369   2.50738
 Alpha virt. eigenvalues --    2.52419   2.53125   2.53697   2.56210   2.56808
 Alpha virt. eigenvalues --    2.60370   2.62420   2.64087   2.66309   2.66999
 Alpha virt. eigenvalues --    2.69940   2.72872   2.75351   2.75837   2.78696
 Alpha virt. eigenvalues --    2.80804   2.82519   2.85452   2.86882   2.90520
 Alpha virt. eigenvalues --    2.93602   2.94831   2.95500   2.96113   2.96563
 Alpha virt. eigenvalues --    2.97941   2.98419   3.01266   3.01436   3.06071
 Alpha virt. eigenvalues --    3.06506   3.06594   3.07307   3.07854   3.08209
 Alpha virt. eigenvalues --    3.08661   3.09835   3.12244   3.13856   3.14472
 Alpha virt. eigenvalues --    3.16254   3.17624   3.20502   3.21063   3.21825
 Alpha virt. eigenvalues --    3.24985   3.25764   3.31056   3.37296   3.40387
 Alpha virt. eigenvalues --    3.41712   3.45154   3.48917   3.52290   3.59890
 Alpha virt. eigenvalues --    3.63129   3.73008   3.76619   3.79060   3.89912
 Alpha virt. eigenvalues --    3.91406   3.93909
          Condensed to atoms (all electrons):
               1          2          3          4          5          6
     1  C    5.766573   0.309450  -0.035913  -0.086325   0.172145   0.146106
     2  C    0.309450   4.982643   0.546518  -0.058761  -0.031540  -0.048831
     3  C   -0.035913   0.546518   5.092596   0.263736  -0.099697   0.027281
     4  S   -0.086325  -0.058761   0.263736  15.700543   0.272136   0.010223
     5  C    0.172145  -0.031540  -0.099697   0.272136   6.114591  -0.052550
     6  C    0.146106  -0.048831   0.027281   0.010223  -0.052550   6.109915
     7  C   -0.115435  -0.023415   0.000380  -0.000131   0.014459  -0.090813
     8  C   -0.035233   0.013273  -0.000525   0.000001  -0.072267   0.192706
     9  C    0.025750  -0.000182   0.000015   0.000003  -0.001009  -0.013460
    10  C    0.022878   0.000107  -0.000010   0.000009  -0.001816   0.115490
    11  F   -0.011495  -0.002898  -0.000028   0.000000  -0.000044  -0.038497
    12  F   -0.004542  -0.003074   0.000003   0.000000  -0.000132  -0.038548
    13  F   -0.000192   0.000003   0.000000   0.000000   0.000000   0.003658
    14  F   -0.001214   0.000007   0.000000   0.000000   0.000005  -0.001753
    15  F   -0.001259  -0.000007   0.000000   0.000000  -0.000138  -0.009897
    16  F   -0.000208   0.000000   0.000000   0.000000   0.000013   0.002487
    17  C    0.015731   0.011977   0.006353  -0.073121  -0.027867  -0.077708
    18  C   -0.094715   0.000585  -0.000353   0.007618   0.018911  -0.077450
    19  C    0.005110   0.000632  -0.000510  -0.008669  -0.070315  -0.008019
    20  H   -0.000558  -0.000073   0.000001   0.000298   0.014138   0.001432
    21  H   -0.002092  -0.000052  -0.001016   0.019526  -0.012980  -0.000415
    22  H    0.008932  -0.002159   0.000531   0.000856  -0.019537   0.003373
    23  C   -0.051610  -0.003703  -0.005388  -0.081477   0.312601  -0.013933
    24  C    0.001014   0.000004   0.000004  -0.000105   0.005614   0.004169
    25  C    0.000509   0.000016   0.000013  -0.000517   0.004255  -0.000750
    26  S    0.008862  -0.000942   0.000309   0.001612  -0.079375   0.004162
    27  C    0.000014   0.000000   0.000000   0.000000  -0.000302  -0.000004
    28  H    0.000001   0.000000   0.000000   0.000002  -0.000053   0.000000
    29  H   -0.000001   0.000000   0.000000   0.000000   0.000044   0.000000
    30  H    0.000000   0.000000   0.000000   0.000000  -0.000018   0.000000
    31  H    0.007180  -0.000319  -0.000165   0.000974  -0.013269   0.001465
    32  H   -0.011053  -0.002151  -0.000310   0.005917  -0.008790   0.009799
    33  H   -0.005266   0.008169   0.004268  -0.003220  -0.015371  -0.006531
    34  H    0.010128  -0.004996   0.391224  -0.042378   0.005829  -0.000677
    35  C   -0.056135   0.444531  -0.078237   0.005439   0.012359  -0.031443
    36  H   -0.005061  -0.009805   0.000987  -0.000084   0.000207  -0.000589
    37  H    0.012734  -0.011826  -0.015916   0.000105  -0.000412   0.000098
    38  H   -0.004643  -0.013975   0.005110  -0.000105  -0.000713  -0.000924
    39  H   -0.000044   0.000000   0.000000   0.000002   0.000025  -0.000108
               7          8          9         10         11         12
     1  C   -0.115435  -0.035233   0.025750   0.022878  -0.011495  -0.004542
     2  C   -0.023415   0.013273  -0.000182   0.000107  -0.002898  -0.003074
     3  C    0.000380  -0.000525   0.000015  -0.000010  -0.000028   0.000003
     4  S   -0.000131   0.000001   0.000003   0.000009   0.000000   0.000000
     5  C    0.014459  -0.072267  -0.001009  -0.001816  -0.000044  -0.000132
     6  C   -0.090813   0.192706  -0.013460   0.115490  -0.038497  -0.038548
     7  C    5.287008   0.067861   0.027201  -0.241037   0.315067   0.319663
     8  C    0.067861   6.031064  -0.089739  -0.161466   0.000931  -0.006577
     9  C    0.027201  -0.089739   4.980394   0.234361  -0.024290  -0.039571
    10  C   -0.241037  -0.161466   0.234361   5.011368   0.004393   0.011452
    11  F    0.315067   0.000931  -0.024290   0.004393   8.991013  -0.042302
    12  F    0.319663  -0.006577  -0.039571   0.011452  -0.042302   8.994217
    13  F   -0.037984   0.005824   0.337959  -0.037708   0.000194   0.000088
    14  F   -0.037238   0.015789   0.331516  -0.053188  -0.001086   0.000343
    15  F    0.019904  -0.046966  -0.054032   0.347733  -0.000002  -0.000383
    16  F    0.006361  -0.046692  -0.038331   0.352884  -0.000001  -0.000001
    17  C   -0.002820  -0.045401   0.000074   0.010245  -0.000017   0.000009
    18  C    0.029729   0.334089   0.012826  -0.076020  -0.000137  -0.000419
    19  C   -0.000733  -0.019154  -0.000036   0.000039  -0.000029  -0.000001
    20  H    0.000059  -0.007220  -0.000023  -0.000246   0.000000   0.000000
    21  H   -0.000021   0.001105   0.000005   0.000012  -0.000001   0.000000
    22  H   -0.000133   0.007247   0.000322  -0.000465   0.000280   0.000009
    23  C   -0.000809  -0.009957   0.000036  -0.001600  -0.000002   0.000032
    24  C   -0.000281  -0.020075   0.000413   0.002323   0.000000   0.000000
    25  C   -0.000009   0.008504   0.000001   0.000473   0.000000   0.000000
    26  S    0.000080   0.018621   0.000003  -0.000462   0.000000   0.000000
    27  C    0.000000  -0.000040   0.000000  -0.000002   0.000000   0.000000
    28  H    0.000000   0.000009   0.000000   0.000000   0.000000   0.000000
    29  H    0.000000  -0.000009   0.000000   0.000002   0.000000   0.000000
    30  H    0.000000  -0.000001   0.000000   0.000000   0.000000   0.000000
    31  H    0.000061  -0.000823  -0.000006   0.000016   0.000000  -0.000001
    32  H   -0.000197  -0.006709   0.000133   0.000951   0.000002   0.000039
    33  H   -0.000117   0.001278  -0.000001   0.000060   0.000000   0.000012
    34  H    0.000017  -0.000003   0.000000   0.000000  -0.000001   0.000000
    35  C    0.005970   0.000314   0.000266  -0.000030  -0.002410  -0.002462
    36  H    0.003794  -0.000110   0.000308  -0.000076   0.012405  -0.000136
    37  H   -0.000198   0.000018   0.000001  -0.000001   0.000306   0.000119
    38  H    0.006193  -0.000264   0.000417  -0.000084  -0.001017   0.010022
    39  H    0.000016  -0.009513  -0.000049   0.001062   0.000000   0.000000
              13         14         15         16         17         18
     1  C   -0.000192  -0.001214  -0.001259  -0.000208   0.015731  -0.094715
     2  C    0.000003   0.000007  -0.000007   0.000000   0.011977   0.000585
     3  C    0.000000   0.000000   0.000000   0.000000   0.006353  -0.000353
     4  S    0.000000   0.000000   0.000000   0.000000  -0.073121   0.007618
     5  C    0.000000   0.000005  -0.000138   0.000013  -0.027867   0.018911
     6  C    0.003658  -0.001753  -0.009897   0.002487  -0.077708  -0.077450
     7  C   -0.037984  -0.037238   0.019904   0.006361  -0.002820   0.029729
     8  C    0.005824   0.015789  -0.046966  -0.046692  -0.045401   0.334089
     9  C    0.337959   0.331516  -0.054032  -0.038331   0.000074   0.012826
    10  C   -0.037708  -0.053188   0.347733   0.352884   0.010245  -0.076020
    11  F    0.000194  -0.001086  -0.000002  -0.000001  -0.000017  -0.000137
    12  F    0.000088   0.000343  -0.000383  -0.000001   0.000009  -0.000419
    13  F    8.945927  -0.040827   0.000034   0.000219   0.000001  -0.000183
    14  F   -0.040827   8.976460   0.000393  -0.000198  -0.000020  -0.002205
    15  F    0.000034   0.000393   8.990979  -0.043060   0.000111  -0.006789
    16  F    0.000219  -0.000198  -0.043060   8.963377  -0.000110  -0.012713
    17  C    0.000001  -0.000020   0.000111  -0.000110   6.319394   0.152492
    18  C   -0.000183  -0.002205  -0.006789  -0.012713   0.152492   5.644560
    19  C    0.000000  -0.000016  -0.000003   0.000026   0.314988  -0.050866
    20  H    0.000000   0.000004   0.000000   0.000005  -0.026314   0.000320
    21  H    0.000000   0.000000   0.000000   0.000000  -0.024072   0.008806
    22  H    0.000000   0.000128   0.000002   0.000000   0.001108  -0.013558
    23  C    0.000000   0.000000  -0.000175  -0.000003  -0.087355   0.009519
    24  C    0.000000  -0.000009   0.000181   0.003569  -0.050011   0.371629
    25  C    0.000000   0.000000   0.000000   0.000097  -0.078641  -0.040712
    26  S    0.000000   0.000000   0.000000  -0.000003  -0.012543  -0.055605
    27  C    0.000000   0.000000   0.000000   0.000000   0.010836   0.004004
    28  H    0.000000   0.000000   0.000000   0.000000  -0.000452  -0.000323
    29  H    0.000000   0.000000   0.000000   0.000000  -0.000310   0.000312
    30  H    0.000000   0.000000   0.000000   0.000000  -0.000602   0.000295
    31  H    0.000000   0.000000  -0.000001   0.000000  -0.025136  -0.001979
    32  H   -0.000001  -0.000001   0.001716   0.000028  -0.009223   0.009253
    33  H    0.000000   0.000000  -0.000002   0.000000   0.012025  -0.000852
    34  H    0.000000   0.000000   0.000000   0.000000  -0.000292   0.000013
    35  C   -0.000002  -0.000007  -0.000001   0.000000  -0.000342   0.000047
    36  H   -0.000003  -0.000006   0.000000   0.000000   0.000030   0.000022
    37  H    0.000000   0.000000   0.000000   0.000000   0.000008   0.000001
    38  H   -0.000001  -0.000003   0.000001   0.000000  -0.000049   0.000033
    39  H    0.000000   0.000002   0.000014   0.002125   0.008493  -0.025249
              19         20         21         22         23         24
     1  C    0.005110  -0.000558  -0.002092   0.008932  -0.051610   0.001014
     2  C    0.000632  -0.000073  -0.000052  -0.002159  -0.003703   0.000004
     3  C   -0.000510   0.000001  -0.001016   0.000531  -0.005388   0.000004
     4  S   -0.008669   0.000298   0.019526   0.000856  -0.081477  -0.000105
     5  C   -0.070315   0.014138  -0.012980  -0.019537   0.312601   0.005614
     6  C   -0.008019   0.001432  -0.000415   0.003373  -0.013933   0.004169
     7  C   -0.000733   0.000059  -0.000021  -0.000133  -0.000809  -0.000281
     8  C   -0.019154  -0.007220   0.001105   0.007247  -0.009957  -0.020075
     9  C   -0.000036  -0.000023   0.000005   0.000322   0.000036   0.000413
    10  C    0.000039  -0.000246   0.000012  -0.000465  -0.001600   0.002323
    11  F   -0.000029   0.000000  -0.000001   0.000280  -0.000002   0.000000
    12  F   -0.000001   0.000000   0.000000   0.000009   0.000032   0.000000
    13  F    0.000000   0.000000   0.000000   0.000000   0.000000   0.000000
    14  F   -0.000016   0.000004   0.000000   0.000128   0.000000  -0.000009
    15  F   -0.000003   0.000000   0.000000   0.000002  -0.000175   0.000181
    16  F    0.000026   0.000005   0.000000   0.000000  -0.000003   0.003569
    17  C    0.314988  -0.026314  -0.024072   0.001108  -0.087355  -0.050011
    18  C   -0.050866   0.000320   0.008806  -0.013558   0.009519   0.371629
    19  C    4.632582   0.380148   0.388198   0.398114   0.010286  -0.003976
    20  H    0.380148   0.610712  -0.020604  -0.016784  -0.000203   0.010298
    21  H    0.388198  -0.020604   0.585344  -0.016379   0.000273   0.000202
    22  H    0.398114  -0.016784  -0.016379   0.549660   0.000385  -0.001107
    23  C    0.010286  -0.000203   0.000273   0.000385   4.653696   0.000038
    24  C   -0.003976   0.010298   0.000202  -0.001107   0.000038   5.098797
    25  C   -0.014061   0.007277  -0.001110  -0.000176  -0.002463   0.332759
    26  S   -0.066093  -0.009746   0.004486   0.006504  -0.001859  -0.077562
    27  C   -0.000469  -0.000530  -0.000002   0.000010  -0.000076  -0.028872
    28  H   -0.000002  -0.000002   0.000016   0.000000  -0.000016   0.004812
    29  H   -0.000028  -0.000003   0.000001   0.000001   0.000012  -0.000441
    30  H    0.000192  -0.000055  -0.000002  -0.000003   0.000001  -0.004342
    31  H   -0.000088   0.000005  -0.000001  -0.000034   0.387430   0.000187
    32  H    0.000022  -0.000025  -0.000054  -0.000012   0.387696   0.000080
    33  H   -0.000231   0.000011   0.000002  -0.000009   0.388757  -0.000012
    34  H   -0.000012   0.000000   0.000014   0.000002  -0.000161   0.000000
    35  C   -0.000013  -0.000001   0.000004  -0.000074  -0.000318   0.000000
    36  H    0.000001   0.000001   0.000009   0.000061  -0.000004   0.000000
    37  H    0.000000   0.000000   0.000000  -0.000004  -0.000002   0.000000
    38  H   -0.000003   0.000000  -0.000001   0.000001   0.000128   0.000000
    39  H   -0.000142   0.000919  -0.000011  -0.000021   0.000036   0.390141
              25         26         27         28         29         30
     1  C    0.000509   0.008862   0.000014   0.000001  -0.000001   0.000000
     2  C    0.000016  -0.000942   0.000000   0.000000   0.000000   0.000000
     3  C    0.000013   0.000309   0.000000   0.000000   0.000000   0.000000
     4  S   -0.000517   0.001612   0.000000   0.000002   0.000000   0.000000
     5  C    0.004255  -0.079375  -0.000302  -0.000053   0.000044  -0.000018
     6  C   -0.000750   0.004162  -0.000004   0.000000   0.000000   0.000000
     7  C   -0.000009   0.000080   0.000000   0.000000   0.000000   0.000000
     8  C    0.008504   0.018621  -0.000040   0.000009  -0.000009  -0.000001
     9  C    0.000001   0.000003   0.000000   0.000000   0.000000   0.000000
    10  C    0.000473  -0.000462  -0.000002   0.000000   0.000002   0.000000
    11  F    0.000000   0.000000   0.000000   0.000000   0.000000   0.000000
    12  F    0.000000   0.000000   0.000000   0.000000   0.000000   0.000000
    13  F    0.000000   0.000000   0.000000   0.000000   0.000000   0.000000
    14  F    0.000000   0.000000   0.000000   0.000000   0.000000   0.000000
    15  F    0.000000   0.000000   0.000000   0.000000   0.000000   0.000000
    16  F    0.000097  -0.000003   0.000000   0.000000   0.000000   0.000000
    17  C   -0.078641  -0.012543   0.010836  -0.000452  -0.000310  -0.000602
    18  C   -0.040712  -0.055605   0.004004  -0.000323   0.000312   0.000295
    19  C   -0.014061  -0.066093  -0.000469  -0.000002  -0.000028   0.000192
    20  H    0.007277  -0.009746  -0.000530  -0.000002  -0.000003  -0.000055
    21  H   -0.001110   0.004486  -0.000002   0.000016   0.000001  -0.000002
    22  H   -0.000176   0.006504   0.000010   0.000000   0.000001  -0.000003
    23  C   -0.002463  -0.001859  -0.000076  -0.000016   0.000012   0.000001
    24  C    0.332759  -0.077562  -0.028872   0.004812  -0.000441  -0.004342
    25  C    5.179215   0.527758   0.402619  -0.037455  -0.004249  -0.004027
    26  S    0.527758  15.556739  -0.092957   0.002319   0.002601   0.003450
    27  C    0.402619  -0.092957   4.533511   0.400967   0.377702   0.375870
    28  H   -0.037455   0.002319   0.400967   0.621535  -0.020717  -0.021477
    29  H   -0.004249   0.002601   0.377702  -0.020717   0.559730  -0.009954
    30  H   -0.004027   0.003450   0.375870  -0.021477  -0.009954   0.575963
    31  H   -0.002945   0.022411  -0.000085   0.000072   0.000004  -0.000003
    32  H    0.000591  -0.001800  -0.000028  -0.000001   0.000002   0.000001
    33  H    0.000035  -0.000340   0.000002   0.000000   0.000000   0.000000
    34  H    0.000000   0.000004   0.000000   0.000000   0.000000   0.000000
    35  C    0.000000   0.000003   0.000000   0.000000   0.000000   0.000000
    36  H    0.000000   0.000000   0.000000   0.000000   0.000000   0.000000
    37  H    0.000000   0.000000   0.000000   0.000000   0.000000   0.000000
    38  H    0.000000   0.000000   0.000000   0.000000   0.000000   0.000000
    39  H   -0.021699  -0.000297  -0.002205  -0.000167  -0.000239   0.001454
              31         32         33         34         35         36
     1  C    0.007180  -0.011053  -0.005266   0.010128  -0.056135  -0.005061
     2  C   -0.000319  -0.002151   0.008169  -0.004996   0.444531  -0.009805
     3  C   -0.000165  -0.000310   0.004268   0.391224  -0.078237   0.000987
     4  S    0.000974   0.005917  -0.003220  -0.042378   0.005439  -0.000084
     5  C   -0.013269  -0.008790  -0.015371   0.005829   0.012359   0.000207
     6  C    0.001465   0.009799  -0.006531  -0.000677  -0.031443  -0.000589
     7  C    0.000061  -0.000197  -0.000117   0.000017   0.005970   0.003794
     8  C   -0.000823  -0.006709   0.001278  -0.000003   0.000314  -0.000110
     9  C   -0.000006   0.000133  -0.000001   0.000000   0.000266   0.000308
    10  C    0.000016   0.000951   0.000060   0.000000  -0.000030  -0.000076
    11  F    0.000000   0.000002   0.000000  -0.000001  -0.002410   0.012405
    12  F   -0.000001   0.000039   0.000012   0.000000  -0.002462  -0.000136
    13  F    0.000000  -0.000001   0.000000   0.000000  -0.000002  -0.000003
    14  F    0.000000  -0.000001   0.000000   0.000000  -0.000007  -0.000006
    15  F   -0.000001   0.001716  -0.000002   0.000000  -0.000001   0.000000
    16  F    0.000000   0.000028   0.000000   0.000000   0.000000   0.000000
    17  C   -0.025136  -0.009223   0.012025  -0.000292  -0.000342   0.000030
    18  C   -0.001979   0.009253  -0.000852   0.000013   0.000047   0.000022
    19  C   -0.000088   0.000022  -0.000231  -0.000012  -0.000013   0.000001
    20  H    0.000005  -0.000025   0.000011   0.000000  -0.000001   0.000001
    21  H   -0.000001  -0.000054   0.000002   0.000014   0.000004   0.000009
    22  H   -0.000034  -0.000012  -0.000009   0.000002  -0.000074   0.000061
    23  C    0.387430   0.387696   0.388757  -0.000161  -0.000318  -0.000004
    24  C    0.000187   0.000080  -0.000012   0.000000   0.000000   0.000000
    25  C   -0.002945   0.000591   0.000035   0.000000   0.000000   0.000000
    26  S    0.022411  -0.001800  -0.000340   0.000004   0.000003   0.000000
    27  C   -0.000085  -0.000028   0.000002   0.000000   0.000000   0.000000
    28  H    0.000072  -0.000001   0.000000   0.000000   0.000000   0.000000
    29  H    0.000004   0.000002   0.000000   0.000000   0.000000   0.000000
    30  H   -0.000003   0.000001   0.000000   0.000000   0.000000   0.000000
    31  H    0.604450  -0.018531  -0.019352   0.000000   0.000014   0.000000
    32  H   -0.018531   0.570788  -0.014455   0.000015   0.000006  -0.000009
    33  H   -0.019352  -0.014455   0.590299  -0.000219  -0.000314   0.000022
    34  H    0.000000   0.000015  -0.000219   0.587398  -0.010677   0.000117
    35  C    0.000014   0.000006  -0.000314  -0.010677   4.535140   0.373297
    36  H    0.000000  -0.000009   0.000022   0.000117   0.373297   0.595463
    37  H   -0.000001   0.000002   0.000007   0.006393   0.369824  -0.016846
    38  H    0.000000   0.000056  -0.000126   0.000081   0.374283  -0.022027
    39  H   -0.000005  -0.000006   0.000000   0.000000   0.000000   0.000000
              37         38         39
     1  C    0.012734  -0.004643  -0.000044
     2  C   -0.011826  -0.013975   0.000000
     3  C   -0.015916   0.005110   0.000000
     4  S    0.000105  -0.000105   0.000002
     5  C   -0.000412  -0.000713   0.000025
     6  C    0.000098  -0.000924  -0.000108
     7  C   -0.000198   0.006193   0.000016
     8  C    0.000018  -0.000264  -0.009513
     9  C    0.000001   0.000417  -0.000049
    10  C   -0.000001  -0.000084   0.001062
    11  F    0.000306  -0.001017   0.000000
    12  F    0.000119   0.010022   0.000000
    13  F    0.000000  -0.000001   0.000000
    14  F    0.000000  -0.000003   0.000002
    15  F    0.000000   0.000001   0.000014
    16  F    0.000000   0.000000   0.002125
    17  C    0.000008  -0.000049   0.008493
    18  C    0.000001   0.000033  -0.025249
    19  C    0.000000  -0.000003  -0.000142
    20  H    0.000000   0.000000   0.000919
    21  H    0.000000  -0.000001  -0.000011
    22  H   -0.000004   0.000001  -0.000021
    23  C   -0.000002   0.000128   0.000036
    24  C    0.000000   0.000000   0.390141
    25  C    0.000000   0.000000  -0.021699
    26  S    0.000000   0.000000  -0.000297
    27  C    0.000000   0.000000  -0.002205
    28  H    0.000000   0.000000  -0.000167
    29  H    0.000000   0.000000  -0.000239
    30  H    0.000000   0.000000   0.001454
    31  H   -0.000001   0.000000  -0.000005
    32  H    0.000002   0.000056  -0.000006
    33  H    0.000007  -0.000126   0.000000
    34  H    0.006393   0.000081   0.000000
    35  C    0.369824   0.374283   0.000000
    36  H   -0.016846  -0.022027   0.000000
    37  H    0.640609  -0.019700   0.000000
    38  H   -0.019700   0.604794   0.000000
    39  H    0.000000   0.000000   0.579284
 Mulliken charges:
               1
     1  C    0.009879
     2  C   -0.099203
     3  C   -0.101262
     4  S    0.065893
     5  C   -0.439134
     6  C   -0.119462
     7  C    0.447547
     8  C   -0.119888
     9  C    0.308724
    10  C    0.458356
    11  F   -0.200334
    12  F   -0.197860
    13  F   -0.177005
    14  F   -0.186877
    15  F   -0.198353
    16  F   -0.189872
    17  C   -0.321471
    18  C   -0.144937
    19  C    0.113130
    20  H    0.056759
    21  H    0.070811
    22  H    0.092929
    23  C    0.110190
    24  C   -0.039442
    25  C   -0.255311
    26  S    0.239659
    27  C    0.020036
    28  H    0.050931
    29  H    0.095542
    30  H    0.083259
    31  H    0.058473
    32  H    0.086261
    33  H    0.061471
    34  H    0.058178
    35  C    0.060967
    36  H    0.068033
    37  H    0.034682
    38  H    0.062517
    39  H    0.076183
 Sum of Mulliken charges =   0.00000
 Mulliken charges with hydrogens summed into heavy atoms:
               1
     1  C    0.009879
     2  C   -0.099203
     3  C   -0.043083
     4  S    0.065893
     5  C   -0.439134
     6  C   -0.119462
     7  C    0.447547
     8  C   -0.119888
     9  C    0.308724
    10  C    0.458356
    11  F   -0.200334
    12  F   -0.197860
    13  F   -0.177005
    14  F   -0.186877
    15  F   -0.198353
    16  F   -0.189872
    17  C   -0.321471
    18  C   -0.144937
    19  C    0.333630
    23  C    0.316394
    24  C    0.036740
    25  C   -0.255311
    26  S    0.239659
    27  C    0.249769
    35  C    0.226199
 Electronic spatial extent (au):  <R**2>=           7912.0748
 Charge=              0.0000 electrons
 Dipole moment (field-independent basis, Debye):
    X=             -5.9348    Y=              2.4154    Z=              1.1855  Tot=              6.5162
 Quadrupole moment (field-independent basis, Debye-Ang):
   XX=           -150.1712   YY=           -151.7722   ZZ=           -156.1070
   XY=             13.2552   XZ=             -1.0076   YZ=             -3.5886
 Traceless Quadrupole moment (field-independent basis, Debye-Ang):
   XX=              2.5122   YY=              0.9112   ZZ=             -3.4235
   XY=             13.2552   XZ=             -1.0076   YZ=             -3.5886
 Octapole moment (field-independent basis, Debye-Ang**2):
  XXX=              6.5319  YYY=             17.9876  ZZZ=              3.1484  XYY=             11.8882
  XXY=            -55.4853  XXZ=              0.7852  XZZ=             18.5194  YZZ=            -11.3352
  YYZ=             11.4912  XYZ=              0.8130
 Hexadecapole moment (field-independent basis, Debye-Ang**3):
 XXXX=          -5029.6826 YYYY=          -3554.5498 ZZZZ=           -768.7577 XXXY=            162.6534
 XXXZ=             21.5829 YYYX=             13.0973 YYYZ=            -22.1405 ZZZX=             -2.4857
 ZZZY=             -0.0055 XXYY=          -1412.0398 XXZZ=          -1000.2758 YYZZ=           -787.0983
 XXYZ=              9.2579 YYXZ=            -14.6923 ZZXY=            -11.8756
 N-N= 2.919079873909D+03 E-N=-1.067218963302D+04  KE= 2.038668780165D+03
 No NMR shielding tensors so no spin-rotation constants.
 Leave Link  601 at Mon Apr 19 15:09:23 2021, MaxMem=   536870912 cpu:         9.5
 (Enter /pbs_home/pkowalski/g09d01/g09/l701.exe)
 Compute integral first derivatives.
 ... and contract with generalized density number  0.
 R6Disp: Adding Grimme-D3(BJ) dispersion energy 1st derivatives to the gradient.
 Leave Link  701 at Mon Apr 19 15:09:26 2021, MaxMem=   536870912 cpu:        12.2
 (Enter /pbs_home/pkowalski/g09d01/g09/l702.exe)
 L702 exits ... SP integral derivatives will be done elsewhere.
 Leave Link  702 at Mon Apr 19 15:09:26 2021, MaxMem=   536870912 cpu:         0.4
 (Enter /pbs_home/pkowalski/g09d01/g09/l703.exe)
 Compute integral first derivatives, UseDBF=F ICtDFT=           0.
 Integral derivatives from FoFJK, PRISM(SPDF).
 Calling FoFJK, ICntrl=      2127 FMM=F ISym2X=0 I1Cent= 0 IOpClX= 0 NMat=1 NMatS=1 NMatT=0.
 FoFJK:  IHMeth= 1 ICntrl=    2127 DoSepK=F KAlg= 0 I1Cent=   0 FoldK=F
 IRaf=         0 NMat=   1 IRICut=       1 DoRegI=T DoRafI=F ISym2E= 0.
 FoFCou: FMM=F IPFlag=           0 FMFlag=      100000 FMFlg1=         800
         NFxFlg=           0 DoJE=F BraDBF=F KetDBF=F FulRan=T
         wScrn=  0.000000 ICntrl=    2127 IOpCl=  0 I1Cent=           0 NGrid=           0
         NMat0=    1 NMatS0=      1 NMatT0=    0 NMatD0=    1 NMtDS0=    0 NMtDT0=    0
 Symmetry not used in FoFCou.
 Leave Link  703 at Mon Apr 19 15:11:10 2021, MaxMem=   536870912 cpu:       414.3
 (Enter /pbs_home/pkowalski/g09d01/g09/l716.exe)
 Dipole        =-2.33492813D+00 9.50284183D-01 4.66401501D-01
 ***** Axes restored to original set *****
 -------------------------------------------------------------------
 Center     Atomic                   Forces (Hartrees/Bohr)
 Number     Number              X              Y              Z
 -------------------------------------------------------------------
      1        6           0.002501139   -0.002480470    0.003601230
      2        6          -0.003684699    0.001027806    0.000449351
      3        6           0.004661117    0.002075918   -0.000162216
      4       16          -0.003768603    0.000264150    0.000622866
      5        6           0.000638569    0.009425570   -0.005519074
      6        6          -0.001473006   -0.002363113   -0.002234109
      7        6           0.001353827   -0.000801985   -0.000541679
      8        6           0.003274979    0.007212269    0.000106235
      9        6          -0.001866679   -0.000584293   -0.001241943
     10        6          -0.004757779   -0.000664162    0.001935148
     11        9          -0.000190115    0.000449441    0.000510633
     12        9          -0.000262611    0.000256534   -0.000014841
     13        9           0.001028026    0.000225471    0.000097421
     14        9           0.000592088    0.000118692    0.000825885
     15        9           0.000763250   -0.000111947   -0.000432879
     16        9           0.001943531    0.000304094    0.000031594
     17        6           0.243955154    0.028354545    0.043054483
     18        6          -0.032462524   -0.094442035    0.007733425
     19        6          -0.000469024    0.002700359    0.009324746
     20        1           0.000785036   -0.001313147   -0.000670678
     21        1          -0.000080522    0.000999967   -0.000447398
     22        1          -0.000406847   -0.000841554   -0.003045646
     23        6          -0.000037481   -0.003282040   -0.000376578
     24        6          -0.022057206    0.158643160   -0.025488528
     25        6           0.011475289   -0.561773998   -0.043686297
     26       16          -0.196224202    0.462293186    0.001548209
     27        6          -0.004464645    0.005376129   -0.000064386
     28        1          -0.003621950   -0.000536175   -0.000491542
     29        1           0.003353514    0.001642046    0.001807972
     30        1           0.002716644    0.001117294   -0.000476362
     31        1          -0.000815041    0.001013762   -0.001801924
     32        1           0.000170569   -0.000094119   -0.000045858
     33        1          -0.000718070    0.000215675    0.001328509
     34        1          -0.000416473   -0.000238060    0.000002628
     35        6          -0.000201254   -0.000172533   -0.000219760
     36        1           0.000059334    0.000025793   -0.000035432
     37        1          -0.000178543   -0.000023615    0.000018893
     38        1          -0.000031129   -0.000169178    0.000091419
     39        1          -0.001083664   -0.013849440    0.013906484
 -------------------------------------------------------------------
 Cartesian Forces:  Max     0.561773998 RMS     0.075632987
 Leave Link  716 at Mon Apr 19 15:11:11 2021, MaxMem=   536870912 cpu:         0.3
 (Enter /pbs_home/pkowalski/g09d01/g09/l103.exe)

 GradGradGradGradGradGradGradGradGradGradGradGradGradGradGradGradGradGrad
 Berny optimization.
 FormGI is forming the generalized inverse of G from B-inverse, IUseBI=4.
 Internal  Forces:  Max     0.463866404 RMS     0.036324516
 Search for a local minimum.
 Step number   1 out of a maximum of  234
 All quantities printed in internal units (Hartrees-Bohrs-Radians)
 RMS Force = .36325D-01 SwitMx=.10000D-02 MixMth= 1
 Mixed Optimization -- RFO/linear search
 Second derivative matrix not updated -- first step.
 ITU=  0
     Eigenvalues ---    0.00230   0.00285   0.00445   0.00681   0.00847
     Eigenvalues ---    0.00877   0.00933   0.01076   0.01290   0.01369
     Eigenvalues ---    0.01489   0.01520   0.01676   0.01805   0.01918
     Eigenvalues ---    0.02212   0.02719   0.04562   0.04661   0.04917
     Eigenvalues ---    0.05083   0.05488   0.05546   0.05670   0.05675
     Eigenvalues ---    0.05698   0.06400   0.06999   0.07247   0.07323
     Eigenvalues ---    0.07352   0.07370   0.07395   0.07823   0.07913
     Eigenvalues ---    0.09195   0.09214   0.09408   0.09591   0.10447
     Eigenvalues ---    0.10822   0.11139   0.12135   0.12310   0.14336
     Eigenvalues ---    0.14667   0.15397   0.16000   0.16000   0.16000
     Eigenvalues ---    0.16000   0.16000   0.16000   0.16000   0.16000
     Eigenvalues ---    0.16000   0.16000   0.16000   0.16000   0.16000
     Eigenvalues ---    0.16799   0.16946   0.17536   0.20657   0.22682
     Eigenvalues ---    0.23650   0.24219   0.24258   0.24336   0.24931
     Eigenvalues ---    0.24995   0.24997   0.26577   0.27093   0.27246
     Eigenvalues ---    0.27643   0.28054   0.28288   0.28847   0.31017
     Eigenvalues ---    0.31210   0.32506   0.33028   0.33470   0.33500
     Eigenvalues ---    0.33674   0.33678   0.33727   0.33739   0.33756
     Eigenvalues ---    0.33804   0.33830   0.33854   0.33860   0.33883
     Eigenvalues ---    0.33891   0.34455   0.34552   0.37231   0.37742
     Eigenvalues ---    0.49735   0.50327   0.53339   0.54241   0.54632
     Eigenvalues ---    0.55322   0.56927   0.56968   0.59183   0.70910
     Eigenvalues ---    1.58264
 RFO step:  Lambda=-2.46056661D-01 EMin= 2.30000000D-03
 Linear search not attempted -- first point.
 Maximum step size (   0.300) exceeded in Quadratic search.
    -- Step size scaled by   0.588
 Iteration  1 RMS(Cart)=  0.05134825 RMS(Int)=  0.00108046
 Iteration  2 RMS(Cart)=  0.00256239 RMS(Int)=  0.00010662
 Iteration  3 RMS(Cart)=  0.00000312 RMS(Int)=  0.00010660
 Iteration  4 RMS(Cart)=  0.00000000 RMS(Int)=  0.00010660
 ITry= 1 IFail=0 DXMaxC= 3.39D-01 DCOld= 1.00D+10 DXMaxT= 3.00D-01 DXLimC= 3.00D+00 Rises=F
 Variable       Old X    -DE/DX   Delta X   Delta X   Delta X     New X
                                 (Linear)    (Quad)   (Total)
    R1        2.73302   0.00102   0.00000   0.00082   0.00081   2.73384
    R2        2.89039  -0.00110   0.00000  -0.00014  -0.00015   2.89024
    R3        2.57183  -0.00379   0.00000  -0.00041  -0.00035   2.57148
    R4        2.57191  -0.00227   0.00000  -0.00111  -0.00109   2.57082
    R5        2.82302  -0.00044   0.00000  -0.00045  -0.00045   2.82256
    R6        3.27916   0.00147   0.00000   0.00235   0.00237   3.28153
    R7        2.06409  -0.00025   0.00000  -0.00025  -0.00025   2.06384
    R8        3.49353   0.00255   0.00000   0.00266   0.00266   3.49618
    R9        2.90399   0.00610   0.00000   0.00641   0.00640   2.91039
   R10        2.90323   0.00135   0.00000   0.00149   0.00149   2.90471
   R11        2.83937   0.00023   0.00000   0.00013   0.00013   2.83949
   R12        2.75403  -0.00147   0.00000  -0.00141  -0.00138   2.75265
   R13        2.94227  -0.00153   0.00000  -0.00076  -0.00074   2.94153
   R14        2.54847   0.00052   0.00000   0.00038   0.00038   2.54885
   R15        2.55460  -0.00004   0.00000  -0.00003  -0.00003   2.55458
   R16        2.81861   0.00042   0.00000  -0.00036  -0.00037   2.81824
   R17        2.54539   0.00454   0.00000   0.00159   0.00157   2.54697
   R18        2.92161  -0.00107   0.00000  -0.00015  -0.00013   2.92147
   R19        2.51592   0.00074   0.00000   0.00052   0.00052   2.51644
   R20        2.53424   0.00081   0.00000   0.00058   0.00058   2.53482
   R21        2.55812   0.00054   0.00000   0.00041   0.00041   2.55853
   R22        2.53459  -0.00065   0.00000  -0.00047  -0.00047   2.53412
   R23        2.88085   0.03200   0.00000   0.00648   0.00605   2.88690
   R24        2.92021   0.00530   0.00000   0.00592   0.00592   2.92613
   R25        2.84432   0.23164   0.00000   0.14536   0.14550   2.98982
   R26        3.28707  -0.05737   0.00000  -0.12389  -0.12424   3.16282
   R27        2.07619   0.00054   0.00000   0.00054   0.00054   2.07673
   R28        2.07515   0.00068   0.00000   0.00068   0.00068   2.07583
   R29        2.07794  -0.00130   0.00000  -0.00131  -0.00131   2.07663
   R30        2.07662   0.00108   0.00000   0.00109   0.00109   2.07771
   R31        2.07883   0.00017   0.00000   0.00018   0.00018   2.07901
   R32        2.07577  -0.00075   0.00000  -0.00076  -0.00076   2.07502
   R33        3.37503  -0.09168   0.00000  -0.12095  -0.12076   3.25427
   R34        2.02200   0.01939   0.00000   0.01843   0.01843   2.04043
   R35        2.52944   0.46387   0.00000   0.14993   0.15035   2.67979
   R36        2.81072  -0.00202   0.00000  -0.00203  -0.00203   2.80869
   R37        2.07567   0.00242   0.00000   0.00243   0.00243   2.07810
   R38        2.08182  -0.00240   0.00000  -0.00243  -0.00243   2.07939
   R39        2.08234  -0.00152   0.00000  -0.00154  -0.00154   2.08080
   R40        2.07745  -0.00001   0.00000  -0.00001  -0.00001   2.07744
   R41        2.07529  -0.00003   0.00000  -0.00003  -0.00003   2.07526
   R42        2.07876  -0.00003   0.00000  -0.00003  -0.00003   2.07874
    A1        1.95558  -0.00081   0.00000  -0.00177  -0.00177   1.95381
    A2        2.30183  -0.00133   0.00000   0.00096   0.00101   2.30284
    A3        2.02417   0.00219   0.00000   0.00079   0.00074   2.02491
    A4        1.94551   0.00227   0.00000   0.00247   0.00247   1.94798
    A5        2.18081  -0.00131   0.00000  -0.00146  -0.00146   2.17936
    A6        2.15674  -0.00096   0.00000  -0.00102  -0.00101   2.15573
    A7        2.04752  -0.00165   0.00000  -0.00129  -0.00128   2.04624
    A8        2.16896   0.00124   0.00000   0.00125   0.00125   2.17021
    A9        2.06670   0.00040   0.00000   0.00004   0.00003   2.06674
   A10        1.57600   0.00022   0.00000  -0.00062  -0.00063   1.57537
   A11        1.83907  -0.00062   0.00000   0.00057   0.00059   1.83965
   A12        1.93690  -0.00185   0.00000  -0.00298  -0.00297   1.93393
   A13        1.88267   0.00328   0.00000   0.00247   0.00243   1.88510
   A14        1.96027   0.00116   0.00000   0.00062   0.00062   1.96089
   A15        1.87325  -0.00067   0.00000  -0.00017  -0.00017   1.87308
   A16        1.96525  -0.00113   0.00000  -0.00029  -0.00028   1.96497
   A17        2.27557  -0.00417   0.00000  -0.00186  -0.00183   2.27374
   A18        2.10607   0.00340   0.00000   0.00166   0.00164   2.10771
   A19        1.90038   0.00082   0.00000   0.00025   0.00024   1.90062
   A20        1.82096   0.00012   0.00000  -0.00021  -0.00021   1.82075
   A21        1.99537  -0.00020   0.00000  -0.00039  -0.00039   1.99498
   A22        1.96703  -0.00043   0.00000  -0.00041  -0.00041   1.96662
   A23        1.90980  -0.00036   0.00000   0.00017   0.00017   1.90997
   A24        1.90270   0.00083   0.00000   0.00079   0.00079   1.90349
   A25        1.86636   0.00009   0.00000   0.00012   0.00012   1.86649
   A26        1.90979  -0.00148   0.00000   0.00015   0.00017   1.90996
   A27        2.11929   0.01076   0.00000   0.00379   0.00368   2.12296
   A28        2.25411  -0.00928   0.00000  -0.00394  -0.00385   2.25026
   A29        1.82958  -0.00062   0.00000   0.00012   0.00014   1.82972
   A30        1.96062  -0.00037   0.00000  -0.00069  -0.00070   1.95992
   A31        1.90046   0.00012   0.00000  -0.00038  -0.00039   1.90007
   A32        1.97388   0.00092   0.00000   0.00101   0.00100   1.97488
   A33        1.89265   0.00032   0.00000   0.00039   0.00038   1.89303
   A34        1.90376  -0.00035   0.00000  -0.00043  -0.00043   1.90334
   A35        1.79153   0.00136   0.00000  -0.00002  -0.00004   1.79149
   A36        1.95147   0.00002   0.00000   0.00049   0.00049   1.95196
   A37        1.99340   0.00085   0.00000   0.00219   0.00220   1.99560
   A38        1.89299  -0.00119   0.00000  -0.00101  -0.00100   1.89199
   A39        1.95614  -0.00154   0.00000  -0.00207  -0.00207   1.95407
   A40        1.87667   0.00037   0.00000   0.00020   0.00020   1.87687
   A41        1.86280   0.00560   0.00000   0.00381   0.00381   1.86661
   A42        1.96422   0.00117   0.00000  -0.00061  -0.00062   1.96360
   A43        2.01327  -0.00976   0.00000  -0.00562  -0.00561   2.00766
   A44        1.87871  -0.00658   0.00000  -0.00342  -0.00339   1.87533
   A45        1.83450   0.00678   0.00000   0.00534   0.00524   1.83974
   A46        1.90084   0.00320   0.00000   0.00102   0.00108   1.90192
   A47        2.07506  -0.01898   0.00000  -0.00654  -0.00636   2.06870
   A48        2.25155  -0.03608   0.00000  -0.00230  -0.00176   2.24978
   A49        1.95653   0.05504   0.00000   0.00886   0.00815   1.96468
   A50        1.90219  -0.00064   0.00000  -0.00087  -0.00087   1.90132
   A51        1.93169   0.00039   0.00000   0.00073   0.00073   1.93242
   A52        1.93535  -0.00428   0.00000  -0.00643  -0.00644   1.92891
   A53        1.90205   0.00128   0.00000   0.00231   0.00231   1.90436
   A54        1.89795   0.00161   0.00000   0.00199   0.00198   1.89993
   A55        1.89405   0.00176   0.00000   0.00243   0.00243   1.89648
   A56        1.93420   0.00239   0.00000   0.00351   0.00351   1.93771
   A57        1.92493   0.00014   0.00000   0.00034   0.00034   1.92527
   A58        1.91326  -0.00218   0.00000  -0.00334  -0.00334   1.90992
   A59        1.89692  -0.00041   0.00000  -0.00024  -0.00024   1.89668
   A60        1.89967  -0.00077   0.00000  -0.00138  -0.00137   1.89830
   A61        1.89418   0.00081   0.00000   0.00107   0.00107   1.89525
   A62        1.58900   0.09393   0.00000   0.07152   0.07124   1.66025
   A63        2.09170  -0.03869   0.00000  -0.02535  -0.02493   2.06677
   A64        2.09170  -0.02978   0.00000  -0.02664  -0.02649   2.06521
   A65        1.97683  -0.02620   0.00000   0.00834   0.00877   1.98560
   A66        2.05450   0.01735   0.00000   0.00096   0.00073   2.05522
   A67        2.25176   0.00893   0.00000  -0.00919  -0.00942   2.24235
   A68        2.01632  -0.12934   0.00000  -0.09326  -0.09266   1.92366
   A69        1.92735   0.00617   0.00000   0.00933   0.00934   1.93669
   A70        1.93902  -0.00535   0.00000  -0.00799  -0.00800   1.93103
   A71        1.93788  -0.00379   0.00000  -0.00565  -0.00566   1.93222
   A72        1.89509   0.00053   0.00000   0.00107   0.00109   1.89617
   A73        1.89155   0.00017   0.00000   0.00069   0.00070   1.89225
   A74        1.87113   0.00233   0.00000   0.00263   0.00259   1.87372
   A75        1.93825   0.00015   0.00000   0.00022   0.00022   1.93846
   A76        1.93471  -0.00023   0.00000  -0.00033  -0.00033   1.93438
   A77        1.93831  -0.00010   0.00000  -0.00015  -0.00015   1.93816
   A78        1.89326   0.00005   0.00000   0.00008   0.00008   1.89334
   A79        1.86199  -0.00006   0.00000  -0.00009  -0.00009   1.86190
   A80        1.89502   0.00020   0.00000   0.00029   0.00029   1.89532
    D1        0.23232   0.00069   0.00000   0.00088   0.00088   0.23320
    D2       -2.92568   0.00041   0.00000   0.00084   0.00084  -2.92483
    D3       -2.97402   0.00182   0.00000   0.00062   0.00059  -2.97342
    D4        0.15117   0.00154   0.00000   0.00058   0.00055   0.15173
    D5       -0.33740  -0.00119   0.00000  -0.00146  -0.00145  -0.33885
    D6       -2.46341  -0.00116   0.00000  -0.00089  -0.00090  -2.46431
    D7        1.65936  -0.00078   0.00000  -0.00028  -0.00027   1.65909
    D8        2.85780  -0.00200   0.00000  -0.00127  -0.00124   2.85655
    D9        0.73178  -0.00197   0.00000  -0.00070  -0.00069   0.73110
   D10       -1.42863  -0.00159   0.00000  -0.00009  -0.00006  -1.42869
   D11       -0.08314  -0.00004   0.00000  -0.00054  -0.00054  -0.08368
   D12        3.11637  -0.00144   0.00000  -0.00179  -0.00180   3.11457
   D13        2.99170   0.00103   0.00000  -0.00089  -0.00092   2.99079
   D14       -0.09197  -0.00037   0.00000  -0.00214  -0.00217  -0.09414
   D15       -0.00136   0.00068   0.00000   0.00033   0.00032  -0.00104
   D16        3.13826  -0.00030   0.00000  -0.00025  -0.00025   3.13802
   D17       -3.12681   0.00096   0.00000   0.00037   0.00036  -3.12645
   D18        0.01281  -0.00002   0.00000  -0.00021  -0.00021   0.01260
   D19       -1.12411   0.00011   0.00000  -0.00007  -0.00007  -1.12419
   D20        3.05311   0.00010   0.00000  -0.00009  -0.00009   3.05301
   D21        0.94488   0.00008   0.00000  -0.00014  -0.00014   0.94474
   D22        1.99916  -0.00017   0.00000  -0.00008  -0.00008   1.99908
   D23       -0.10680  -0.00019   0.00000  -0.00011  -0.00010  -0.10691
   D24       -2.21504  -0.00021   0.00000  -0.00015  -0.00015  -2.21519
   D25       -0.17571  -0.00127   0.00000  -0.00109  -0.00107  -0.17678
   D26        2.96773  -0.00035   0.00000  -0.00054  -0.00054   2.96720
   D27        0.27703   0.00157   0.00000   0.00169   0.00168   0.27871
   D28        2.38783  -0.00043   0.00000  -0.00122  -0.00122   2.38661
   D29       -1.72626  -0.00157   0.00000  -0.00131  -0.00129  -1.72755
   D30       -0.98650  -0.00042   0.00000   0.00004   0.00005  -0.98645
   D31        1.07066  -0.00427   0.00000  -0.00207  -0.00203   1.06863
   D32       -3.01691  -0.00709   0.00000  -0.00599  -0.00584  -3.02275
   D33       -3.04004   0.00084   0.00000   0.00091   0.00088  -3.03916
   D34       -0.98288  -0.00301   0.00000  -0.00121  -0.00120  -0.98408
   D35        1.21273  -0.00583   0.00000  -0.00513  -0.00500   1.20772
   D36        1.12595   0.00169   0.00000   0.00089   0.00085   1.12680
   D37       -3.10008  -0.00215   0.00000  -0.00123  -0.00123  -3.10131
   D38       -0.90447  -0.00498   0.00000  -0.00514  -0.00503  -0.90950
   D39       -3.11734   0.00031   0.00000   0.00017   0.00016  -3.11719
   D40        1.06445  -0.00082   0.00000  -0.00204  -0.00205   1.06240
   D41       -1.02015  -0.00054   0.00000  -0.00149  -0.00150  -1.02164
   D42       -1.14338   0.00084   0.00000   0.00191   0.00192  -1.14146
   D43        3.03842  -0.00029   0.00000  -0.00030  -0.00030   3.03812
   D44        0.95382  -0.00001   0.00000   0.00026   0.00026   0.95408
   D45        1.02269   0.00108   0.00000   0.00238   0.00239   1.02508
   D46       -1.07870  -0.00005   0.00000   0.00017   0.00018  -1.07852
   D47        3.11988   0.00023   0.00000   0.00073   0.00074   3.12062
   D48        3.05556  -0.00161   0.00000  -0.00116  -0.00115   3.05441
   D49        0.97017  -0.00115   0.00000  -0.00102  -0.00102   0.96916
   D50       -1.16589  -0.00077   0.00000  -0.00055  -0.00055  -1.16644
   D51       -0.13867  -0.00025   0.00000   0.00003   0.00003  -0.13864
   D52       -2.22406   0.00022   0.00000   0.00017   0.00017  -2.22389
   D53        1.92306   0.00060   0.00000   0.00064   0.00064   1.92370
   D54        2.87736   0.00160   0.00000   0.00117   0.00117   2.87852
   D55       -0.26216   0.00176   0.00000   0.00103   0.00101  -0.26115
   D56       -0.21762   0.00065   0.00000   0.00023   0.00023  -0.21739
   D57        2.92605   0.00082   0.00000   0.00010   0.00008   2.92613
   D58        0.42608  -0.00018   0.00000  -0.00033  -0.00033   0.42575
   D59        2.57618   0.00033   0.00000   0.00058   0.00058   2.57676
   D60       -1.59633  -0.00028   0.00000  -0.00066  -0.00067  -1.59699
   D61        2.56841  -0.00053   0.00000  -0.00082  -0.00082   2.56759
   D62       -1.56468  -0.00003   0.00000   0.00009   0.00009  -1.56459
   D63        0.54600  -0.00063   0.00000  -0.00116  -0.00116   0.54484
   D64       -1.67921  -0.00016   0.00000  -0.00013  -0.00013  -1.67934
   D65        0.47088   0.00035   0.00000   0.00078   0.00078   0.47167
   D66        2.58157  -0.00026   0.00000  -0.00046  -0.00046   2.58110
   D67        0.47782  -0.00044   0.00000  -0.00045  -0.00046   0.47736
   D68       -1.54785   0.00019   0.00000   0.00051   0.00051  -1.54734
   D69        2.59932  -0.00096   0.00000  -0.00181  -0.00182   2.59750
   D70       -2.66606  -0.00059   0.00000  -0.00029  -0.00028  -2.66634
   D71        1.59146   0.00003   0.00000   0.00067   0.00069   1.59215
   D72       -0.54456  -0.00111   0.00000  -0.00165  -0.00164  -0.54620
   D73       -0.07724  -0.00072   0.00000   0.00040   0.00044  -0.07680
   D74        3.07518   0.00198   0.00000  -0.00293  -0.00292   3.07226
   D75        3.06688  -0.00053   0.00000   0.00022   0.00025   3.06712
   D76       -0.06389   0.00217   0.00000  -0.00310  -0.00312  -0.06700
   D77       -0.54680   0.00008   0.00000   0.00045   0.00045  -0.54635
   D78        1.52049   0.00026   0.00000   0.00056   0.00056   1.52105
   D79       -2.69352  -0.00098   0.00000  -0.00108  -0.00108  -2.69460
   D80       -2.68833   0.00042   0.00000   0.00063   0.00063  -2.68770
   D81       -0.62104   0.00060   0.00000   0.00074   0.00074  -0.62030
   D82        1.44813  -0.00064   0.00000  -0.00090  -0.00090   1.44724
   D83        1.48100   0.00005   0.00000   0.00025   0.00025   1.48126
   D84       -2.73488   0.00023   0.00000   0.00036   0.00036  -2.73452
   D85       -0.66572  -0.00101   0.00000  -0.00128  -0.00127  -0.66699
   D86        0.68735  -0.00065   0.00000  -0.00060  -0.00063   0.68672
   D87       -2.46332  -0.00339   0.00000   0.00214   0.00216  -2.46116
   D88       -1.42521  -0.00156   0.00000  -0.00013  -0.00016  -1.42537
   D89        1.70730  -0.00429   0.00000   0.00261   0.00263   1.70993
   D90        2.83367  -0.00551   0.00000  -0.00233  -0.00239   2.83128
   D91       -0.31700  -0.00825   0.00000   0.00041   0.00040  -0.31660
   D92       -3.02704  -0.00342   0.00000  -0.00138  -0.00137  -3.02842
   D93        1.16464  -0.00483   0.00000  -0.00414  -0.00412   1.16052
   D94       -0.93835  -0.00447   0.00000  -0.00343  -0.00341  -0.94176
   D95       -0.97931  -0.00005   0.00000   0.00078   0.00080  -0.97850
   D96       -3.07080  -0.00147   0.00000  -0.00198  -0.00195  -3.07275
   D97        1.10939  -0.00110   0.00000  -0.00127  -0.00123   1.10815
   D98        1.00091   0.00609   0.00000   0.00577   0.00572   1.00663
   D99       -1.09059   0.00467   0.00000   0.00301   0.00297  -1.08762
   D100       3.08960   0.00504   0.00000   0.00372   0.00368   3.09328
   D101       2.29792  -0.00387   0.00000   0.00220   0.00215   2.30007
   D102       0.25152  -0.00999   0.00000  -0.00302  -0.00299   0.24853
   D103      -1.75750  -0.00731   0.00000  -0.00224  -0.00223  -1.75973
   D104      -2.90518   0.00813   0.00000   0.00273   0.00243  -2.90275
   D105       1.18318  -0.00596   0.00000  -0.00490  -0.00488   1.17830
   D106       0.24664   0.01102   0.00000  -0.00034  -0.00070   0.24595
   D107      -1.94818  -0.00308   0.00000  -0.00797  -0.00801  -1.95619
   D108      -0.09870   0.01088   0.00000   0.01162   0.01164  -0.08706
   D109       3.05623   0.00482   0.00000   0.00366   0.00367   3.05990
   D110       2.09612   0.01787   0.00000   0.02027   0.02011   2.11623
   D111      -1.03214   0.01181   0.00000   0.01232   0.01213  -1.02000
   D112      -0.08317  -0.00232   0.00000  -0.00846  -0.00845  -0.09162
   D113       3.04323   0.00462   0.00000   0.00073   0.00069   3.04392
   D114      -3.13572   0.00367   0.00000   0.00522   0.00519  -3.13053
   D115      -1.03187   0.00492   0.00000   0.00753   0.00747  -1.02441
   D116       1.04881   0.00185   0.00000   0.00188   0.00186   1.05068
   D117       0.02164  -0.00321   0.00000  -0.00435  -0.00431   0.01733
   D118       2.12549  -0.00196   0.00000  -0.00205  -0.00203   2.12345
   D119      -2.07701  -0.00503   0.00000  -0.00770  -0.00764  -2.08465
         Item               Value     Threshold  Converged?
 Maximum Force            0.463866     0.000450     NO 
 RMS     Force            0.036325     0.000300     NO 
 Maximum Displacement     0.338603     0.001800     NO 
 RMS     Displacement     0.050668     0.001200     NO 
 Predicted change in Energy=-1.132683D-01
 Lowest energy point so far.  Saving SCF results.
 GradGradGradGradGradGradGradGradGradGradGradGradGradGradGradGradGradGrad

 Leave Link  103 at Mon Apr 19 15:11:29 2021, MaxMem=   536870912 cpu:        70.6
 (Enter /pbs_home/pkowalski/g09d01/g09/l202.exe)
                          Input orientation:                          
 ---------------------------------------------------------------------
 Center     Atomic      Atomic             Coordinates (Angstroms)
 Number     Number       Type             X           Y           Z
 ---------------------------------------------------------------------
      1          6           0        0.239530    1.584097   -0.100362
      2          6           0        0.627358    2.977172   -0.057624
      3          6           0       -0.455152    3.796067    0.033580
      4         16           0       -2.019575    3.043645    0.077211
      5          6           0       -1.258090    1.415449   -0.360961
      6          6           0        0.964259    0.435293   -0.018483
      7          6           0        2.450747    0.227458    0.051883
      8          6           0        0.307515   -0.864311   -0.057394
      9          6           0        2.615662   -1.306335    0.259872
     10          6           0        1.322403   -1.925489   -0.318207
     11          9           0        3.055999    0.884956    1.062137
     12          9           0        3.082087    0.588883   -1.087506
     13          9           0        3.722449   -1.777503   -0.311354
     14          9           0        2.658435   -1.563495    1.575663
     15          9           0        1.503769   -2.134118   -1.643601
     16          9           0        1.039640   -3.110420    0.242383
     17          6           0       -1.831821    0.256536    0.475518
     18          6           0       -1.022136   -0.990190    0.123538
     19          6           0       -1.681153    0.493391    1.998300
     20          1           0       -1.999968   -0.412036    2.533337
     21          1           0       -2.300995    1.340121    2.323112
     22          1           0       -0.633639    0.706294    2.253209
     23          6           0       -1.457345    1.208667   -1.871007
     24          6           0       -1.970376   -2.366013    0.027586
     25          6           0       -3.468572   -1.517819   -0.011924
     26         16           0       -3.336548   -0.116320    0.159360
     27          6           0       -4.709064   -2.312753   -0.207704
     28          1           0       -5.594930   -1.661441   -0.226220
     29          1           0       -4.665075   -2.873705   -1.153323
     30          1           0       -4.833554   -3.046378    0.603929
     31          1           0       -2.523875    1.106267   -2.117746
     32          1           0       -0.929951    0.302858   -2.205266
     33          1           0       -1.050275    2.071463   -2.414692
     34          1           0       -0.401000    4.885749    0.082807
     35          6           0        2.036143    3.472604   -0.086316
     36          1           0        2.587170    3.148826    0.808151
     37          1           0        2.063522    4.569407   -0.133991
     38          1           0        2.578875    3.070139   -0.954366
     39          1           0       -1.836638   -3.135294    0.773363
 ---------------------------------------------------------------------
                    Distance matrix (angstroms):
                    1          2          3          4          5
     1  C    0.000000
     2  C    1.446684   0.000000
     3  C    2.322356   1.360418   0.000000
     4  S    2.695435   2.651199   1.736508   0.000000
     5  C    1.529451   2.466963   2.543170   1.850101   0.000000
     6  C    1.360767   2.564407   3.648595   3.964331   2.452923
     7  C    2.598678   3.301161   4.602125   5.283495   3.916278
     8  C    2.449729   3.854776   4.723248   4.550339   2.782190
     9  C    3.759038   4.733137   5.959498   6.359333   4.774882
    10  C    3.679302   4.958536   6.001639   6.001455   4.221687
    11  F    3.126131   3.395515   4.675541   5.602808   4.573618
    12  F    3.169390   3.576349   4.904582   5.780084   4.477523
    13  F    4.845163   5.678988   6.973954   7.507683   5.916348
    14  F    4.309002   5.235509   6.387281   6.734603   5.288080
    15  F    4.219598   5.422979   6.466638   6.494950   4.676800
    16  F    4.774530   6.108908   7.069482   6.874489   5.111466
    17  C    2.526767   3.705896   3.823456   2.821680   1.540112
    18  C    2.875568   4.300420   4.820563   4.155581   2.465262
    19  C    3.046809   3.965503   4.033717   3.210749   2.568129
    20  H    3.992026   5.010255   5.132580   4.239655   3.502435
    21  H    3.519520   4.113768   3.831548   2.832889   2.880550
    22  H    2.659372   3.476629   3.808584   3.481235   2.779699
    23  C    2.481032   3.280543   3.365485   2.734740   1.537109
    24  C    4.528071   5.941810   6.345642   5.410109   3.867529
    25  C    4.835258   6.081420   6.109022   4.786908   3.689460
    26  S    3.968276   5.032825   4.860559   3.424404   2.633826
    27  C    6.299647   7.515533   7.447931   6.000461   5.082539
    28  H    6.677595   7.762862   7.501280   5.917184   5.319172
    29  H    6.710878   7.965122   7.976093   6.597569   5.534640
    30  H    6.904600   8.157350   8.143387   6.729360   5.798522
    31  H    3.454644   4.204124   4.017816   2.970789   2.187259
    32  H    2.727615   3.766900   4.176168   3.729463   2.178760
    33  H    2.693928   3.031590   3.053272   2.845042   2.165953
    34  H    3.368194   2.172534   1.092136   2.452175   3.602015
    35  C    2.606621   1.493637   2.515066   4.081617   3.893493
    36  H    2.963981   2.149393   3.205403   4.665558   4.376921
    37  H    3.498592   2.145602   2.640048   4.363970   4.586073
    38  H    2.900030   2.149699   3.272358   4.712811   4.220477
    39  H    5.229390   6.642594   7.106303   6.220721   4.725534
                    6          7          8          9         10
     6  C    0.000000
     7  C    1.502595   0.000000
     8  C    1.456639   2.407768   0.000000
     9  C    2.416170   1.556592   2.371410   0.000000
    10  C    2.406531   2.458721   1.491349   1.545978   0.000000
    11  F    2.396938   1.348794   3.444916   2.374717   3.579009
    12  F    2.377308   1.351823   3.297143   2.371672   3.163917
    13  F    3.548218   2.401883   3.544037   1.331645   2.404614
    14  F    3.067032   2.360625   2.946618   1.341367   2.345797
    15  F    3.087709   3.057528   2.357856   2.354727   1.353916
    16  F    3.556095   3.628904   2.381361   2.395595   1.340998
    17  C    2.845005   4.303568   2.473267   4.719023   3.916678
    18  C    2.449069   3.680859   1.347796   3.654054   2.562575
    19  C    3.327010   4.575134   3.166075   4.972300   4.498726
    20  H    4.002049   5.135701   3.498702   5.222303   4.632493
    21  H    4.118697   5.382894   4.163010   5.952664   5.547053
    22  H    2.790574   3.819497   2.948128   4.310687   4.167081
    23  C    3.145492   4.464691   3.271263   5.239778   4.467787
    24  C    4.057280   5.125721   2.729673   4.712603   3.340064
    25  C    4.844035   6.171579   3.832488   6.093972   4.818033
    26  S    4.339683   5.798493   3.726348   6.070836   5.020657
    27  C    6.306675   7.601510   5.223662   7.408314   6.044897
    28  H    6.889296   8.269111   5.958420   8.232630   6.922982
    29  H    6.627725   7.855232   5.474064   7.580429   6.119349
    30  H    6.791469   8.005235   5.623997   7.657476   6.324755
    31  H    4.126038   5.497859   4.018083   6.155368   5.217637
    32  H    2.896133   4.065652   2.739883   4.608446   3.687766
    33  H    3.532311   4.662779   4.002401   5.657023   5.099066
    34  H    4.656259   5.461967   5.795243   6.890101   7.037321
    35  C    3.221614   3.274441   4.668814   4.826380   5.450010
    36  H    3.268092   3.020751   4.695877   4.488861   5.349485
    37  H    4.279325   4.363142   5.710930   5.914755   6.539638
    38  H    3.228820   3.018242   4.630716   4.541943   5.190349
    39  H    4.606640   5.496390   3.231858   4.840634   3.554531
                   11         12         13         14         15
    11  F    0.000000
    12  F    2.170093   0.000000
    13  F    3.069092   2.571432   0.000000
    14  F    2.533116   3.450316   2.176869   0.000000
    15  F    4.341110   3.196101   2.612393   3.467351   0.000000
    16  F    4.549805   4.430015   3.046433   2.605976   2.173825
    17  C    4.962844   5.167203   5.967110   4.968423   4.618663
    18  C    4.585665   4.561222   4.829088   3.997993   3.288092
    19  C    4.844618   5.676246   6.300030   4.820936   5.505540
    20  H    5.423045   6.319780   6.534740   4.893231   5.717390
    21  H    5.522193   6.416716   7.276117   5.795310   6.502413
    22  H    3.881237   4.998078   5.632206   4.055707   5.274617
    23  C    5.392439   4.648059   6.178997   6.041859   4.471478
    24  C    6.074828   5.958374   5.733192   4.946360   3.862166
    25  C    7.035407   6.964639   7.201936   6.329512   5.269380
    26  S    6.533163   6.576539   7.267087   6.327721   5.545345
    27  C    8.493176   8.360357   8.449122   7.617206   6.379107
    28  H    9.109476   9.005353   9.318491   8.448337   7.254234
    29  H    8.868527   8.486010   8.500655   7.924508   6.232335
    30  H    8.826685   8.873186   8.697872   7.698903   6.785666
    31  H    6.426167   5.723276   7.113069   6.901104   5.191033
    32  H    5.186767   4.174643   5.436877   5.536714   3.489600
    33  H    5.509775   4.586489   6.482089   6.549075   4.980425
    34  H    5.377384   5.653722   7.845835   7.292565   7.475771
    35  C    3.009148   3.226798   5.518867   5.339636   5.843277
    36  H    2.325815   3.223626   5.177921   4.774947   5.924047
    37  H    3.998864   4.217966   6.562528   6.394476   6.894163
    38  H    3.011470   2.535267   5.022038   5.279956   5.358655
    39  H    6.339060   6.444081   5.824402   4.829070   4.242922
                   16         17         18         19         20
    16  F    0.000000
    17  C    4.431256   0.000000
    18  C    2.959801   1.527679   0.000000
    19  C    4.844937   1.548441   2.479929   0.000000
    20  H    4.665722   2.170227   2.664122   1.098957   0.000000
    21  H    5.941094   2.192689   3.450211   1.098480   1.790215
    22  H    4.627158   2.190459   2.750361   1.098905   1.787733
    23  C    5.418105   2.559876   3.000432   3.941225   4.724338
    24  C    3.108131   2.664132   1.673695   3.484761   3.177686
    25  C    4.788008   2.462699   2.506349   3.358695   3.139730
    26  S    5.303071   1.582144   2.474154   2.548290   2.740376
    27  C    5.821207   3.917469   3.930945   4.680721   4.297119
    28  H    6.807103   4.281595   4.635013   4.990936   4.701055
    29  H    5.877738   4.525357   4.295231   5.493074   5.172434
    30  H    5.884660   4.464989   4.357245   4.940837   4.323376
    31  H    6.004106   2.815315   3.416681   4.245896   4.920600
    32  H    4.639045   2.828801   2.665295   4.274409   4.910231
    33  H    6.187059   3.501155   3.977075   4.728934   5.617177
    34  H    8.126476   4.861181   5.908818   4.959910   6.052134
    35  C    6.666128   5.061611   5.414208   5.199964   6.184109
    36  H    6.472488   5.291830   5.534188   5.165885   6.057874
    37  H    7.756915   5.843463   6.363704   5.931539   6.959983
    38  H    6.480799   5.423575   5.533121   5.788411   6.727215
    39  H    2.924985   3.404885   2.384775   3.833014   3.246585
                   21         22         23         24         25
    21  H    0.000000
    22  H    1.785133   0.000000
    23  C    4.280147   4.235568   0.000000
    24  C    4.371977   4.022355   4.079974   0.000000
    25  C    3.870846   4.256096   3.864575   1.722087   0.000000
    26  S    2.806316   3.516620   3.067472   2.635320   1.418086
    27  C    5.054435   5.637360   5.073525   2.749293   1.486295
    28  H    5.134050   6.030601   5.297400   3.701111   2.141950
    29  H    5.952379   6.377565   5.241218   2.985582   2.138420
    30  H    5.348908   5.868727   5.969045   2.998809   2.139847
    31  H    4.452593   4.778935   1.099477   4.118924   3.494676
    32  H    4.843746   4.486487   1.100165   3.631939   3.817093
    33  H    4.954387   4.881248   1.098051   5.148058   4.950191
    34  H    4.604391   4.715147   4.295834   7.419841   7.101031
    35  C    5.400333   4.500399   4.529349   7.081993   7.430460
    36  H    5.427769   4.292757   5.224960   7.196801   7.689089
    37  H    5.959417   5.281765   5.168008   8.024867   8.226376
    38  H    6.127638   5.118256   4.538324   7.156232   7.649128
    39  H    4.758854   4.288933   5.099662   1.079751   2.428190
                   26         27         28         29         30
    26  S    0.000000
    27  C    2.615885   0.000000
    28  H    2.763396   1.099685   0.000000
    29  H    3.330360   1.100363   1.787102   0.000000
    30  H    3.320227   1.101114   1.785187   1.773735   0.000000
    31  H    2.709312   4.484753   4.546367   4.621150   5.476001
    32  H    3.399835   5.011324   5.434806   5.014807   5.860637
    33  H    4.079115   6.122000   6.275178   6.254000   7.043973
    34  H    5.800344   8.394179   8.362900   8.939770   9.101524
    35  C    6.465798   8.887233   9.198438   9.290881   9.495594
    36  H    6.795038   9.170378   9.547530   9.628775   9.668991
    37  H    7.155616   9.655955   9.873391  10.085285  10.301182
    38  H    6.810737   9.091044   9.472546   9.372496   9.735715
    39  H    3.426505   3.144821   4.158866   3.432289   3.003018
                   31         32         33         34         35
    31  H    0.000000
    32  H    1.787098   0.000000
    33  H    1.786414   1.785021   0.000000
    34  H    4.861432   5.149559   3.818281   0.000000
    35  C    5.524493   4.830627   4.112240   2.822277   0.000000
    36  H    6.233434   5.436023   4.977794   3.531597   1.099333
    37  H    6.080529   5.608431   4.597505   2.494181   1.098180
    38  H    5.590018   4.640523   4.037405   3.640305   1.100021
    39  H    5.178961   4.638447   6.155678   8.177716   7.707256
                   36         37         38         39
    36  H    0.000000
    37  H    1.783225   0.000000
    38  H    1.764292   1.785051   0.000000
    39  H    7.685144   8.683141   7.809558   0.000000
 Stoichiometry    C17H14F6S2
 Framework group  C1[X(C17H14F6S2)]
 Deg. of freedom   111
 Full point group                 C1      NOp   1
 RotChk:  IX=0 Diff= 7.62D-03
 Largest Abelian subgroup         C1      NOp   1
 Largest concise Abelian subgroup C1      NOp   1
                         Standard orientation:                         
 ---------------------------------------------------------------------
 Center     Atomic      Atomic             Coordinates (Angstroms)
 Number     Number       Type             X           Y           Z
 ---------------------------------------------------------------------
      1          6           0        0.179002    1.504012   -0.104562
      2          6           0        0.446443    2.924963   -0.056947
      3          6           0       -0.702399    3.648397    0.029904
      4         16           0       -2.197203    2.765279    0.063439
      5          6           0       -1.297385    1.208975   -0.373736
      6          6           0        0.998569    0.420957   -0.020954
      7          6           0        2.496967    0.340396    0.057189
      8          6           0        0.455207   -0.929792   -0.066039
      9          6           0        2.790911   -1.174262    0.263064
     10          6           0        1.558228   -1.899977   -0.323346
     11          9           0        3.038590    1.044628    1.072052
     12          9           0        3.101254    0.757080   -1.077993
     13          9           0        3.936855   -1.548000   -0.302984
     14          9           0        2.848448   -1.430038    1.578562
     15          9           0        1.763764   -2.089168   -1.648129
     16          9           0        1.374517   -3.106054    0.233345
     17          6           0       -1.774686    0.003352    0.457288
     18          6           0       -0.859819   -1.168973    0.107320
     19          6           0       -1.652858    0.248485    1.981340
     20          1           0       -1.896177   -0.682117    2.512830
     21          1           0       -2.344337    1.038516    2.304399
     22          1           0       -0.628674    0.549269    2.242433
     23          6           0       -1.470254    0.989633   -1.885261
     24          6           0       -1.686812   -2.620367    0.003439
     25          6           0       -3.251621   -1.902851   -0.042652
     26         16           0       -3.240453   -0.495619    0.132115
     27          6           0       -4.418782   -2.800137   -0.246824
     28          1           0       -5.356828   -2.226650   -0.268937
     29          1           0       -4.322109   -3.352999   -1.193289
     30          1           0       -4.484601   -3.543673    0.562666
     31          1           0       -2.522846    0.797310   -2.138071
     32          1           0       -0.865799    0.132883   -2.218392
     33          1           0       -1.135322    1.885302   -2.424997
     34          1           0       -0.741588    4.738606    0.081574
     35          6           0        1.808004    3.538726   -0.076906
     36          1           0        2.379857    3.260915    0.819943
     37          1           0        1.742047    4.633984   -0.122271
     38          1           0        2.387675    3.186091   -0.942744
     39          1           0       -1.491957   -3.377261    0.748427
 ---------------------------------------------------------------------
 Rotational constants (GHZ):      0.2809620      0.1974532      0.1330442
 Leave Link  202 at Mon Apr 19 15:11:29 2021, MaxMem=   536870912 cpu:         0.3
 (Enter /pbs_home/pkowalski/g09d01/g09/l301.exe)
 Basis read from rwf:  (5D, 7F)
 No pseudopotential information found on rwf file.
 There are   453 symmetry adapted cartesian basis functions of A   symmetry.
 There are   428 symmetry adapted basis functions of A   symmetry.
   428 basis functions,   747 primitive gaussians,   453 cartesian basis functions
   101 alpha electrons      101 beta electrons
       nuclear repulsion energy      2911.1160812525 Hartrees.
 IExCor= 1009 DFT=T Ex+Corr=PBE1PBE ExCW=0 ScaHFX=  0.250000
 ScaDFX=  0.750000  0.750000  1.000000  1.000000 ScalE2=  1.000000  1.000000
 IRadAn=      0 IRanWt=     -1 IRanGd=            0 ICorTp=0 IEmpDi=141
 NAtoms=   39 NActive=   39 NUniq=   39 SFac= 1.00D+00 NAtFMM=   60 NAOKFM=F Big=F
 Integral buffers will be    131072 words long.
 Raffenetti 2 integral format.
 Two-electron integral symmetry is turned on.
 R6Disp:  Grimme-D3(BJ) Dispersion energy=       -0.0567853835 Hartrees.
 Nuclear repulsion after empirical dispersion term =     2911.0592958691 Hartrees.
 No density basis found on file   724.
 Leave Link  301 at Mon Apr 19 15:11:29 2021, MaxMem=   536870912 cpu:         0.7
 (Enter /pbs_home/pkowalski/g09d01/g09/l302.exe)
 NPDir=0 NMtPBC=     1 NCelOv=     1 NCel=       1 NClECP=     1 NCelD=      1
         NCelK=      1 NCelE2=     1 NClLst=     1 CellRange=     0.0.
 One-electron integrals computed using PRISM.
 NBasis=   428 RedAO= T EigKep=  3.07D-04  NBF=   428
 NBsUse=   428 1.00D-06 EigRej= -1.00D+00 NBFU=   428
 Precomputing XC quadrature grid using
 IXCGrd= 4 IRadAn=           0 IRanWt=          -1 IRanGd=           0 AccXCQ= 0.00D+00.
 Generated NRdTot=       0 NPtTot=           0 NUsed=           0 NTot=          32
 NSgBfM=   450   450   450   450   450 MxSgAt=    39 MxSgA2=    39.
 Leave Link  302 at Mon Apr 19 15:11:36 2021, MaxMem=   536870912 cpu:        24.8
 (Enter /pbs_home/pkowalski/g09d01/g09/l303.exe)
 DipDrv:  MaxL=1.
 Leave Link  303 at Mon Apr 19 15:11:37 2021, MaxMem=   536870912 cpu:         1.9
 (Enter /pbs_home/pkowalski/g09d01/g09/l401.exe)
 Initial guess from the checkpoint file:  "l2_freq_closed_pbe0d3.chk"
 B after Tr=     0.000000    0.000000    0.000000
         Rot=    0.999984    0.000644    0.000036    0.005693 Ang=   0.66 deg.
 Guess basis will be translated and rotated to current coordinates.
 JPrj=2 DoOrth=T DoCkMO=T.
 Generating alternative initial guess.
 ExpMin= 1.22D-01 ExpMax= 9.18D+03 ExpMxC= 1.38D+03 IAcc=1 IRadAn=         1 AccDes= 0.00D+00
 Harris functional with IExCor= 1009 and IRadAn=       1 diagonalized for initial guess.
 HarFok:  IExCor= 1009 AccDes= 0.00D+00 IRadAn=         1 IDoV= 1 UseB2=F ITyADJ=14
 ICtDFT=  3500011 ScaDFX=  1.000000  1.000000  1.000000  1.000000
 FoFCou: FMM=F IPFlag=           0 FMFlag=      100000 FMFlg1=           0
         NFxFlg=           0 DoJE=T BraDBF=F KetDBF=T FulRan=T
         wScrn=  0.000000 ICntrl=     500 IOpCl=  0 I1Cent=   200000004 NGrid=           0
         NMat0=    1 NMatS0=      1 NMatT0=    0 NMatD0=    1 NMtDS0=    0 NMtDT0=    0
 Petite list used in FoFCou.
 Harris En= -2048.76407134532    
 Leave Link  401 at Mon Apr 19 15:11:47 2021, MaxMem=   536870912 cpu:        42.0
 (Enter /pbs_home/pkowalski/g09d01/g09/l502.exe)
 Closed shell SCF:
 Using DIIS extrapolation, IDIIS=  1040.
 Integral symmetry usage will be decided dynamically.
 IVT=      641221 IEndB=      641221 NGot=   536870912 MDV=   536451994
 LenX=   536451994 LenY=   536246332
 Requested convergence on RMS density matrix=1.00D-08 within 128 cycles.
 Requested convergence on MAX density matrix=1.00D-06.
 Requested convergence on             energy=1.00D-06.
 No special actions if energy rises.
 Fock matrices will be formed incrementally for  20 cycles.
 Integral accuracy reduced to 1.0D-05 until final iterations.

 Cycle   1  Pass 0  IDiag  1:
 FoFJK:  IHMeth= 1 ICntrl=       0 DoSepK=F KAlg= 0 I1Cent=   0 FoldK=F
 IRaf= 820000000 NMat=   1 IRICut=       1 DoRegI=T DoRafI=F ISym2E= 0.
 FoFCou: FMM=F IPFlag=           0 FMFlag=      100000 FMFlg1=           0
         NFxFlg=           0 DoJE=F BraDBF=F KetDBF=F FulRan=T
         wScrn=  0.000000 ICntrl=       0 IOpCl=  0 I1Cent=           0 NGrid=           0
         NMat0=    1 NMatS0=      1 NMatT0=    0 NMatD0=    1 NMtDS0=    0 NMtDT0=    0
 Symmetry not used in FoFCou.
 E= -2048.70818003627    
 DIIS: error= 5.10D-03 at cycle   1 NSaved=   1.
 NSaved= 1 IEnMin= 1 EnMin= -2048.70818003627     IErMin= 1 ErrMin= 5.10D-03
 ErrMax= 5.10D-03  0.00D+00 EMaxC= 1.00D-01 BMatC= 1.23D-02 BMatP= 1.23D-02
 IDIUse=3 WtCom= 9.49D-01 WtEn= 5.10D-02
 Coeff-Com:  0.100D+01
 Coeff-En:   0.100D+01
 Coeff:      0.100D+01
 Gap=     0.564 Goal=   None    Shift=    0.000
 GapD=    0.564 DampG=2.000 DampE=1.000 DampFc=2.0000 IDamp=-1.
 RMSDP=6.42D-04 MaxDP=3.35D-02              OVMax= 4.21D-02

 Cycle   2  Pass 0  IDiag  1:
 RMSU=  6.40D-04    CP:  9.98D-01
 E= -2048.72030176796     Delta-E=       -0.012121731685 Rises=F Damp=F
 DIIS: error= 1.17D-03 at cycle   2 NSaved=   2.
 NSaved= 2 IEnMin= 2 EnMin= -2048.72030176796     IErMin= 2 ErrMin= 1.17D-03
 ErrMax= 1.17D-03  0.00D+00 EMaxC= 1.00D-01 BMatC= 1.49D-03 BMatP= 1.23D-02
 IDIUse=3 WtCom= 9.88D-01 WtEn= 1.17D-02
 Coeff-Com:  0.144D+00 0.856D+00
 Coeff-En:   0.000D+00 0.100D+01
 Coeff:      0.142D+00 0.858D+00
 Gap=     0.103 Goal=   None    Shift=    0.000
 RMSDP=2.69D-04 MaxDP=1.81D-02 DE=-1.21D-02 OVMax= 3.83D-02

 Cycle   3  Pass 0  IDiag  1:
 RMSU=  2.69D-04    CP:  9.98D-01  1.01D+00
 E= -2048.71952083815     Delta-E=        0.000780929808 Rises=F Damp=F
 DIIS: error= 1.26D-03 at cycle   3 NSaved=   3.
 NSaved= 3 IEnMin= 2 EnMin= -2048.72030176796     IErMin= 2 ErrMin= 1.17D-03
 ErrMax= 1.26D-03  0.00D+00 EMaxC= 1.00D-01 BMatC= 2.24D-03 BMatP= 1.49D-03
 IDIUse=3 WtCom= 2.20D-01 WtEn= 7.80D-01
 Coeff-Com: -0.750D-02 0.556D+00 0.451D+00
 Coeff-En:   0.000D+00 0.589D+00 0.411D+00
 Coeff:     -0.165D-02 0.581D+00 0.420D+00
 Gap=     0.107 Goal=   None    Shift=    0.000
 RMSDP=1.71D-04 MaxDP=1.03D-02 DE= 7.81D-04 OVMax= 2.39D-02

 Cycle   4  Pass 0  IDiag  1:
 RMSU=  1.12D-04    CP:  9.97D-01  1.05D+00  5.32D-01
 E= -2048.72170638143     Delta-E=       -0.002185543279 Rises=F Damp=F
 DIIS: error= 3.40D-04 at cycle   4 NSaved=   4.
 NSaved= 4 IEnMin= 4 EnMin= -2048.72170638143     IErMin= 4 ErrMin= 3.40D-04
 ErrMax= 3.40D-04  0.00D+00 EMaxC= 1.00D-01 BMatC= 1.36D-04 BMatP= 1.49D-03
 IDIUse=3 WtCom= 9.97D-01 WtEn= 3.40D-03
 Coeff-Com: -0.102D-01 0.287D+00 0.252D+00 0.471D+00
 Coeff-En:   0.000D+00 0.000D+00 0.000D+00 0.100D+01
 Coeff:     -0.102D-01 0.286D+00 0.251D+00 0.473D+00
 Gap=     0.105 Goal=   None    Shift=    0.000
 RMSDP=6.87D-05 MaxDP=5.13D-03 DE=-2.19D-03 OVMax= 1.14D-02

 Cycle   5  Pass 0  IDiag  1:
 RMSU=  4.33D-05    CP:  9.98D-01  1.06D+00  5.38D-01  5.31D-01
 E= -2048.72185304309     Delta-E=       -0.000146661661 Rises=F Damp=F
 DIIS: error= 2.19D-04 at cycle   5 NSaved=   5.
 NSaved= 5 IEnMin= 5 EnMin= -2048.72185304309     IErMin= 5 ErrMin= 2.19D-04
 ErrMax= 2.19D-04  0.00D+00 EMaxC= 1.00D-01 BMatC= 2.89D-05 BMatP= 1.36D-04
 IDIUse=3 WtCom= 9.98D-01 WtEn= 2.19D-03
 Coeff-Com: -0.603D-02 0.882D-01 0.783D-01 0.324D+00 0.516D+00
 Coeff-En:   0.000D+00 0.000D+00 0.000D+00 0.187D+00 0.813D+00
 Coeff:     -0.602D-02 0.880D-01 0.782D-01 0.324D+00 0.516D+00
 Gap=     0.105 Goal=   None    Shift=    0.000
 RMSDP=2.69D-05 MaxDP=1.34D-03 DE=-1.47D-04 OVMax= 4.26D-03

 Cycle   6  Pass 0  IDiag  1:
 RMSU=  1.67D-05    CP:  9.97D-01  1.07D+00  5.71D-01  6.51D-01  6.90D-01
 E= -2048.72188392927     Delta-E=       -0.000030886178 Rises=F Damp=F
 DIIS: error= 5.23D-05 at cycle   6 NSaved=   6.
 NSaved= 6 IEnMin= 6 EnMin= -2048.72188392927     IErMin= 6 ErrMin= 5.23D-05
 ErrMax= 5.23D-05  0.00D+00 EMaxC= 1.00D-01 BMatC= 4.65D-06 BMatP= 2.89D-05
 IDIUse=1 WtCom= 1.00D+00 WtEn= 0.00D+00
 Coeff-Com: -0.216D-02 0.131D-01 0.876D-02 0.169D+00 0.342D+00 0.469D+00
 Coeff:     -0.216D-02 0.131D-01 0.876D-02 0.169D+00 0.342D+00 0.469D+00
 Gap=     0.105 Goal=   None    Shift=    0.000
 RMSDP=9.26D-06 MaxDP=3.64D-04 DE=-3.09D-05 OVMax= 1.20D-03

 Initial convergence to 1.0D-05 achieved.  Increase integral accuracy.
 Cycle   7  Pass 1  IDiag  1:
 E= -2048.72184483166     Delta-E=        0.000039097611 Rises=F Damp=F
 DIIS: error= 7.18D-05 at cycle   1 NSaved=   1.
 NSaved= 1 IEnMin= 1 EnMin= -2048.72184483166     IErMin= 1 ErrMin= 7.18D-05
 ErrMax= 7.18D-05  0.00D+00 EMaxC= 1.00D-01 BMatC= 2.81D-06 BMatP= 2.81D-06
 IDIUse=1 WtCom= 1.00D+00 WtEn= 0.00D+00
 Coeff-Com:  0.100D+01
 Coeff:      0.100D+01
 Gap=     0.106 Goal=   None    Shift=    0.000
 RMSDP=9.26D-06 MaxDP=3.64D-04 DE= 3.91D-05 OVMax= 1.32D-03

 Cycle   8  Pass 1  IDiag  1:
 RMSU=  6.28D-05    CP:  1.00D+00
 E= -2048.72184503411     Delta-E=       -0.000000202452 Rises=F Damp=F
 DIIS: error= 4.65D-05 at cycle   2 NSaved=   2.
 NSaved= 2 IEnMin= 2 EnMin= -2048.72184503411     IErMin= 2 ErrMin= 4.65D-05
 ErrMax= 4.65D-05  0.00D+00 EMaxC= 1.00D-01 BMatC= 2.29D-06 BMatP= 2.81D-06
 IDIUse=1 WtCom= 1.00D+00 WtEn= 0.00D+00
 Coeff-Com:  0.462D+00 0.538D+00
 Coeff:      0.462D+00 0.538D+00
 Gap=     0.105 Goal=   None    Shift=    0.000
 RMSDP=1.15D-05 MaxDP=6.71D-04 DE=-2.02D-07 OVMax= 1.99D-03

 Cycle   9  Pass 1  IDiag  1:
 RMSU=  1.14D-05    CP:  1.00D+00  9.92D-01
 E= -2048.72184530749     Delta-E=       -0.000000273384 Rises=F Damp=F
 DIIS: error= 4.86D-05 at cycle   3 NSaved=   3.
 NSaved= 3 IEnMin= 3 EnMin= -2048.72184530749     IErMin= 2 ErrMin= 4.65D-05
 ErrMax= 4.86D-05  0.00D+00 EMaxC= 1.00D-01 BMatC= 2.11D-06 BMatP= 2.29D-06
 IDIUse=1 WtCom= 1.00D+00 WtEn= 0.00D+00
 Coeff-Com:  0.307D-02 0.489D+00 0.508D+00
 Coeff:      0.307D-02 0.489D+00 0.508D+00
 Gap=     0.105 Goal=   None    Shift=    0.000
 RMSDP=5.77D-06 MaxDP=3.57D-04 DE=-2.73D-07 OVMax= 9.90D-04

 Cycle  10  Pass 1  IDiag  1:
 RMSU=  1.72D-06    CP:  1.00D+00  1.01D+00  5.31D-01
 E= -2048.72184788483     Delta-E=       -0.000002577340 Rises=F Damp=F
 DIIS: error= 4.03D-06 at cycle   4 NSaved=   4.
 NSaved= 4 IEnMin= 4 EnMin= -2048.72184788483     IErMin= 4 ErrMin= 4.03D-06
 ErrMax= 4.03D-06  0.00D+00 EMaxC= 1.00D-01 BMatC= 3.13D-08 BMatP= 2.11D-06
 IDIUse=1 WtCom= 1.00D+00 WtEn= 0.00D+00
 Coeff-Com: -0.797D-02 0.279D+00 0.294D+00 0.435D+00
 Coeff:     -0.797D-02 0.279D+00 0.294D+00 0.435D+00
 Gap=     0.105 Goal=   None    Shift=    0.000
 RMSDP=7.60D-07 MaxDP=3.51D-05 DE=-2.58D-06 OVMax= 6.47D-05

 Cycle  11  Pass 1  IDiag  1:
 RMSU=  6.01D-07    CP:  1.00D+00  1.01D+00  5.41D-01  7.37D-01
 E= -2048.72184791841     Delta-E=       -0.000000033576 Rises=F Damp=F
 DIIS: error= 1.44D-06 at cycle   5 NSaved=   5.
 NSaved= 5 IEnMin= 5 EnMin= -2048.72184791841     IErMin= 5 ErrMin= 1.44D-06
 ErrMax= 1.44D-06  0.00D+00 EMaxC= 1.00D-01 BMatC= 1.75D-09 BMatP= 3.13D-08
 IDIUse=1 WtCom= 1.00D+00 WtEn= 0.00D+00
 Coeff-Com: -0.468D-02 0.106D+00 0.105D+00 0.219D+00 0.574D+00
 Coeff:     -0.468D-02 0.106D+00 0.105D+00 0.219D+00 0.574D+00
 Gap=     0.105 Goal=   None    Shift=    0.000
 RMSDP=2.52D-07 MaxDP=1.10D-05 DE=-3.36D-08 OVMax= 1.68D-05

 Cycle  12  Pass 1  IDiag  1:
 RMSU=  2.23D-07    CP:  1.00D+00  1.01D+00  5.35D-01  7.88D-01  1.05D+00
 E= -2048.72184792049     Delta-E=       -0.000000002080 Rises=F Damp=F
 DIIS: error= 3.89D-07 at cycle   6 NSaved=   6.
 NSaved= 6 IEnMin= 6 EnMin= -2048.72184792049     IErMin= 6 ErrMin= 3.89D-07
 ErrMax= 3.89D-07  0.00D+00 EMaxC= 1.00D-01 BMatC= 2.85D-10 BMatP= 1.75D-09
 IDIUse=1 WtCom= 1.00D+00 WtEn= 0.00D+00
 Coeff-Com: -0.428D-03-0.116D-01-0.197D-01 0.735D-02 0.268D+00 0.757D+00
 Coeff:     -0.428D-03-0.116D-01-0.197D-01 0.735D-02 0.268D+00 0.757D+00
 Gap=     0.105 Goal=   None    Shift=    0.000
 RMSDP=1.63D-07 MaxDP=5.23D-06 DE=-2.08D-09 OVMax= 3.12D-05

 Cycle  13  Pass 1  IDiag  1:
 RMSU=  8.72D-08    CP:  1.00D+00  1.01D+00  5.32D-01  8.40D-01  1.21D+00
                    CP:  9.47D-01
 E= -2048.72184792098     Delta-E=       -0.000000000486 Rises=F Damp=F
 DIIS: error= 2.81D-07 at cycle   7 NSaved=   7.
 NSaved= 7 IEnMin= 7 EnMin= -2048.72184792098     IErMin= 7 ErrMin= 2.81D-07
 ErrMax= 2.81D-07  0.00D+00 EMaxC= 1.00D-01 BMatC= 1.07D-10 BMatP= 2.85D-10
 IDIUse=1 WtCom= 1.00D+00 WtEn= 0.00D+00
 Coeff-Com:  0.547D-03-0.252D-01-0.305D-01-0.346D-01 0.415D-01 0.480D+00
 Coeff-Com:  0.568D+00
 Coeff:      0.547D-03-0.252D-01-0.305D-01-0.346D-01 0.415D-01 0.480D+00
 Coeff:      0.568D+00
 Gap=     0.105 Goal=   None    Shift=    0.000
 RMSDP=5.89D-08 MaxDP=2.48D-06 DE=-4.86D-10 OVMax= 5.63D-06

 Cycle  14  Pass 1  IDiag  1:
 RMSU=  3.25D-08    CP:  1.00D+00  1.01D+00  5.32D-01  8.52D-01  1.25D+00
                    CP:  1.10D+00  8.90D-01
 E= -2048.72184792117     Delta-E=       -0.000000000191 Rises=F Damp=F
 DIIS: error= 7.18D-08 at cycle   8 NSaved=   8.
 NSaved= 8 IEnMin= 8 EnMin= -2048.72184792117     IErMin= 8 ErrMin= 7.18D-08
 ErrMax= 7.18D-08  0.00D+00 EMaxC= 1.00D-01 BMatC= 9.19D-12 BMatP= 1.07D-10
 IDIUse=1 WtCom= 1.00D+00 WtEn= 0.00D+00
 Coeff-Com:  0.309D-03-0.104D-01-0.124D-01-0.178D-01-0.167D-01 0.177D+00
 Coeff-Com:  0.295D+00 0.585D+00
 Coeff:      0.309D-03-0.104D-01-0.124D-01-0.178D-01-0.167D-01 0.177D+00
 Coeff:      0.295D+00 0.585D+00
 Gap=     0.105 Goal=   None    Shift=    0.000
 RMSDP=1.79D-08 MaxDP=9.98D-07 DE=-1.91D-10 OVMax= 3.42D-06

 Cycle  15  Pass 1  IDiag  1:
 RMSU=  1.21D-08    CP:  1.00D+00  1.01D+00  5.32D-01  8.56D-01  1.26D+00
                    CP:  1.11D+00  9.84D-01  8.76D-01
 E= -2048.72184792115     Delta-E=        0.000000000016 Rises=F Damp=F
 DIIS: error= 3.63D-08 at cycle   9 NSaved=   9.
 NSaved= 9 IEnMin= 8 EnMin= -2048.72184792117     IErMin= 9 ErrMin= 3.63D-08
 ErrMax= 3.63D-08  0.00D+00 EMaxC= 1.00D-01 BMatC= 2.26D-12 BMatP= 9.19D-12
 IDIUse=1 WtCom= 1.00D+00 WtEn= 0.00D+00
 Coeff-Com:  0.130D-03-0.357D-02-0.405D-02-0.730D-02-0.208D-01 0.410D-01
 Coeff-Com:  0.880D-01 0.369D+00 0.538D+00
 Coeff:      0.130D-03-0.357D-02-0.405D-02-0.730D-02-0.208D-01 0.410D-01
 Coeff:      0.880D-01 0.369D+00 0.538D+00
 Gap=     0.105 Goal=   None    Shift=    0.000
 RMSDP=7.96D-09 MaxDP=3.12D-07 DE= 1.64D-11 OVMax= 6.50D-07

 SCF Done:  E(RPBE1PBE) =  -2048.72184792     A.U. after   15 cycles
            NFock= 15  Conv=0.80D-08     -V/T= 2.0052
 KE= 2.038090049961D+03 PE=-1.065610261283D+04 EE= 3.658231419076D+03
 Leave Link  502 at Mon Apr 19 15:20:22 2021, MaxMem=   536870912 cpu:      2055.0
 (Enter /pbs_home/pkowalski/g09d01/g09/l701.exe)
 Compute integral first derivatives.
 ... and contract with generalized density number  0.
 R6Disp: Adding Grimme-D3(BJ) dispersion energy 1st derivatives to the gradient.
 Leave Link  701 at Mon Apr 19 15:20:25 2021, MaxMem=   536870912 cpu:         9.7
 (Enter /pbs_home/pkowalski/g09d01/g09/l702.exe)
 L702 exits ... SP integral derivatives will be done elsewhere.
 Leave Link  702 at Mon Apr 19 15:20:25 2021, MaxMem=   536870912 cpu:         0.5
 (Enter /pbs_home/pkowalski/g09d01/g09/l703.exe)
 Compute integral first derivatives, UseDBF=F ICtDFT=           0.
 Integral derivatives from FoFJK, PRISM(SPDF).
 Calling FoFJK, ICntrl=      2127 FMM=F ISym2X=0 I1Cent= 0 IOpClX= 0 NMat=1 NMatS=1 NMatT=0.
 FoFJK:  IHMeth= 1 ICntrl=    2127 DoSepK=F KAlg= 0 I1Cent=   0 FoldK=F
 IRaf=         0 NMat=   1 IRICut=       1 DoRegI=T DoRafI=F ISym2E= 0.
 FoFCou: FMM=F IPFlag=           0 FMFlag=      100000 FMFlg1=         800
         NFxFlg=           0 DoJE=F BraDBF=F KetDBF=F FulRan=T
         wScrn=  0.000000 ICntrl=    2127 IOpCl=  0 I1Cent=           0 NGrid=           0
         NMat0=    1 NMatS0=      1 NMatT0=    0 NMatD0=    1 NMtDS0=    0 NMtDT0=    0
 Symmetry not used in FoFCou.
 Leave Link  703 at Mon Apr 19 15:22:05 2021, MaxMem=   536870912 cpu:       395.9
 (Enter /pbs_home/pkowalski/g09d01/g09/l716.exe)
 Dipole        =-2.27361854D+00 7.93969295D-01 3.95827721D-01
 ***** Axes restored to original set *****
 -------------------------------------------------------------------
 Center     Atomic                   Forces (Hartrees/Bohr)
 Number     Number              X              Y              Z
 -------------------------------------------------------------------
      1        6           0.001750469   -0.001958656    0.002887620
      2        6          -0.002446921    0.000657738    0.000264770
      3        6           0.003093411    0.001357572   -0.000053815
      4       16          -0.002382922    0.000018125    0.000404419
      5        6          -0.002589519    0.005294864   -0.003713983
      6        6          -0.001000397   -0.001267748   -0.001624336
      7        6           0.000987347   -0.000424834   -0.000386805
      8        6           0.002910953    0.005764058    0.000649782
      9        6          -0.001212900   -0.000270250   -0.000988205
     10        6          -0.003540326    0.000081319    0.001610846
     11        9          -0.000096226    0.000244159    0.000371324
     12        9          -0.000131671    0.000122637    0.000029549
     13        9           0.000731726    0.000083178    0.000114358
     14        9           0.000435115    0.000045620    0.000535215
     15        9           0.000560318   -0.000244093   -0.000421521
     16        9           0.001439948   -0.000268032    0.000143681
     17        6           0.156516030    0.010519635    0.027146209
     18        6          -0.037229398   -0.083074635    0.003351451
     19        6          -0.001544628    0.001529428    0.004203922
     20        1           0.000658862   -0.000794571   -0.000480161
     21        1           0.000145543    0.000661625   -0.000260871
     22        1          -0.000189841   -0.000606117   -0.001833919
     23        6          -0.000166222   -0.002369607   -0.000279143
     24        6          -0.036280484    0.147153067   -0.009131582
     25        6           0.076232449   -0.370164390   -0.018297472
     26       16          -0.150959517    0.291658366   -0.008063063
     27        6          -0.006526063    0.007976346    0.001095274
     28        1          -0.002447156   -0.001375149   -0.000323627
     29        1           0.002428253    0.001390522    0.001104087
     30        1           0.002017422    0.000475936   -0.000077976
     31        1          -0.000118837    0.000919701   -0.001119015
     32        1           0.000211418   -0.000048684    0.000068477
     33        1          -0.000330937    0.000266171    0.000745035
     34        1          -0.000280796   -0.000146432   -0.000000613
     35        6           0.000004178    0.000016179   -0.000230262
     36        1           0.000010610    0.000035945   -0.000053419
     37        1          -0.000103062   -0.000001900    0.000001498
     38        1          -0.000010662   -0.000117049    0.000080121
     39        1          -0.000545566   -0.013140047    0.002532153
 -------------------------------------------------------------------
 Cartesian Forces:  Max     0.370164390 RMS     0.051331518
 Leave Link  716 at Mon Apr 19 15:22:05 2021, MaxMem=   536870912 cpu:         0.3
 (Enter /pbs_home/pkowalski/g09d01/g09/l103.exe)

 GradGradGradGradGradGradGradGradGradGradGradGradGradGradGradGradGradGrad
 Berny optimization.
 Using GEDIIS/GDIIS optimizer.
 FormGI is forming the generalized inverse of G from B-inverse, IUseBI=4.
 Internal  Forces:  Max     0.284850890 RMS     0.023330984
 Search for a local minimum.
 Step number   2 out of a maximum of  234
 All quantities printed in internal units (Hartrees-Bohrs-Radians)
 RMS Force = .23331D-01 SwitMx=.10000D-02 MixMth= 1
 Mixed Optimization -- RFO/linear search
 Update second derivatives using D2CorX and points    1    2
 DE= -1.21D-01 DEPred=-1.13D-01 R= 1.06D+00
 TightC=F SS=  1.41D+00  RLast= 3.02D-01 DXNew= 5.0454D-01 9.0665D-01
 Trust test= 1.06D+00 RLast= 3.02D-01 DXMaxT set to 5.05D-01
 ITU=  1  0
 Use linear search instead of GDIIS.
 Linear search step of   0.600 exceeds DXMaxT=   0.505 but not scaled.
 Quartic linear search produced a step of  2.00000.
 Iteration  1 RMS(Cart)=  0.07481558 RMS(Int)=  0.00897936
 Iteration  2 RMS(Cart)=  0.02346421 RMS(Int)=  0.00069612
 Iteration  3 RMS(Cart)=  0.00053016 RMS(Int)=  0.00066577
 Iteration  4 RMS(Cart)=  0.00000047 RMS(Int)=  0.00066577
 ITry= 1 IFail=0 DXMaxC= 6.30D-01 DCOld= 1.00D+10 DXMaxT= 5.05D-01 DXLimC= 3.00D+00 Rises=F
 Variable       Old X    -DE/DX   Delta X   Delta X   Delta X     New X
                                 (Linear)    (Quad)   (Total)
    R1        2.73384   0.00078   0.00163   0.00000   0.00161   2.73545
    R2        2.89024  -0.00048  -0.00030   0.00000  -0.00036   2.88988
    R3        2.57148  -0.00271  -0.00070   0.00000  -0.00036   2.57112
    R4        2.57082  -0.00140  -0.00219   0.00000  -0.00210   2.56872
    R5        2.82256  -0.00011  -0.00090   0.00000  -0.00090   2.82166
    R6        3.28153   0.00108   0.00473   0.00000   0.00482   3.28635
    R7        2.06384  -0.00016  -0.00050   0.00000  -0.00050   2.06334
    R8        3.49618   0.00145   0.00531   0.00000   0.00526   3.50145
    R9        2.91039   0.00255   0.01280   0.00000   0.01273   2.92312
   R10        2.90471   0.00080   0.00297   0.00000   0.00297   2.90769
   R11        2.83949   0.00027   0.00025   0.00000   0.00025   2.83975
   R12        2.75265  -0.00102  -0.00276   0.00000  -0.00259   2.75006
   R13        2.94153  -0.00095  -0.00148   0.00000  -0.00140   2.94013
   R14        2.54885   0.00035   0.00076   0.00000   0.00076   2.54962
   R15        2.55458  -0.00005  -0.00006   0.00000  -0.00006   2.55452
   R16        2.81824   0.00025  -0.00074   0.00000  -0.00081   2.81743
   R17        2.54697   0.00366   0.00314   0.00000   0.00302   2.54998
   R18        2.92147  -0.00054  -0.00027   0.00000  -0.00019   2.92128
   R19        2.51644   0.00053   0.00104   0.00000   0.00104   2.51748
   R20        2.53482   0.00053   0.00116   0.00000   0.00116   2.53598
   R21        2.55853   0.00052   0.00081   0.00000   0.00081   2.55934
   R22        2.53412   0.00000  -0.00094   0.00000  -0.00094   2.53318
   R23        2.88690   0.01632   0.01209   0.00000   0.00937   2.89627
   R24        2.92613   0.00163   0.01184   0.00000   0.01184   2.93797
   R25        2.98982   0.14338   0.29101   0.00000   0.29177   3.28159
   R26        3.16282  -0.06504  -0.24848   0.00000  -0.25060   2.91222
   R27        2.07673   0.00023   0.00108   0.00000   0.00108   2.07781
   R28        2.07583   0.00035   0.00136   0.00000   0.00136   2.07719
   R29        2.07663  -0.00072  -0.00261   0.00000  -0.00261   2.07401
   R30        2.07771   0.00028   0.00218   0.00000   0.00218   2.07989
   R31        2.07901   0.00012   0.00035   0.00000   0.00035   2.07936
   R32        2.07502  -0.00028  -0.00151   0.00000  -0.00151   2.07351
   R33        3.25427  -0.09550  -0.24152   0.00000  -0.24065   3.01363
   R34        2.04043   0.01104   0.03687   0.00000   0.03687   2.07730
   R35        2.67979   0.28485   0.30071   0.00000   0.30329   2.98309
   R36        2.80869  -0.00099  -0.00406   0.00000  -0.00406   2.80463
   R37        2.07810   0.00116   0.00486   0.00000   0.00486   2.08296
   R38        2.07939  -0.00156  -0.00486   0.00000  -0.00486   2.07452
   R39        2.08080  -0.00060  -0.00307   0.00000  -0.00307   2.07773
   R40        2.07744  -0.00005  -0.00001   0.00000  -0.00001   2.07743
   R41        2.07526  -0.00001  -0.00005   0.00000  -0.00005   2.07520
   R42        2.07874  -0.00002  -0.00005   0.00000  -0.00005   2.07869
    A1        1.95381  -0.00057  -0.00354   0.00000  -0.00357   1.95024
    A2        2.30284  -0.00056   0.00203   0.00000   0.00235   2.30519
    A3        2.02491   0.00116   0.00148   0.00000   0.00119   2.02610
    A4        1.94798   0.00140   0.00494   0.00000   0.00490   1.95287
    A5        2.17936  -0.00070  -0.00291   0.00000  -0.00289   2.17647
    A6        2.15573  -0.00070  -0.00203   0.00000  -0.00200   2.15372
    A7        2.04624  -0.00102  -0.00257   0.00000  -0.00251   2.04372
    A8        2.17021   0.00079   0.00250   0.00000   0.00247   2.17268
    A9        2.06674   0.00023   0.00007   0.00000   0.00004   2.06678
   A10        1.57537   0.00015  -0.00127   0.00000  -0.00137   1.57400
   A11        1.83965  -0.00035   0.00117   0.00000   0.00131   1.84097
   A12        1.93393  -0.00133  -0.00594   0.00000  -0.00593   1.92800
   A13        1.88510   0.00180   0.00486   0.00000   0.00462   1.88972
   A14        1.96089   0.00071   0.00123   0.00000   0.00122   1.96211
   A15        1.87308  -0.00041  -0.00033   0.00000  -0.00031   1.87277
   A16        1.96497  -0.00034  -0.00056   0.00000  -0.00050   1.96447
   A17        2.27374  -0.00225  -0.00365   0.00000  -0.00347   2.27027
   A18        2.10771   0.00168   0.00328   0.00000   0.00318   2.11090
   A19        1.90062   0.00061   0.00047   0.00000   0.00038   1.90100
   A20        1.82075  -0.00005  -0.00042   0.00000  -0.00043   1.82032
   A21        1.99498  -0.00004  -0.00078   0.00000  -0.00078   1.99420
   A22        1.96662  -0.00021  -0.00082   0.00000  -0.00082   1.96581
   A23        1.90997  -0.00024   0.00035   0.00000   0.00036   1.91033
   A24        1.90349   0.00053   0.00158   0.00000   0.00157   1.90505
   A25        1.86649   0.00005   0.00025   0.00000   0.00024   1.86673
   A26        1.90996  -0.00088   0.00034   0.00000   0.00048   1.91044
   A27        2.12296   0.00664   0.00736   0.00000   0.00669   2.12965
   A28        2.25026  -0.00576  -0.00770   0.00000  -0.00717   2.24309
   A29        1.82972  -0.00029   0.00027   0.00000   0.00035   1.83007
   A30        1.95992  -0.00024  -0.00139   0.00000  -0.00140   1.95852
   A31        1.90007   0.00004  -0.00077   0.00000  -0.00081   1.89926
   A32        1.97488   0.00060   0.00200   0.00000   0.00197   1.97685
   A33        1.89303   0.00015   0.00077   0.00000   0.00075   1.89378
   A34        1.90334  -0.00026  -0.00085   0.00000  -0.00084   1.90250
   A35        1.79149   0.00079  -0.00007   0.00000  -0.00018   1.79131
   A36        1.95196   0.00008   0.00098   0.00000   0.00099   1.95295
   A37        1.99560   0.00079   0.00441   0.00000   0.00446   2.00006
   A38        1.89199  -0.00078  -0.00200   0.00000  -0.00195   1.89005
   A39        1.95407  -0.00114  -0.00414   0.00000  -0.00413   1.94994
   A40        1.87687   0.00015   0.00040   0.00000   0.00036   1.87723
   A41        1.86661   0.00418   0.00763   0.00000   0.00765   1.87426
   A42        1.96360   0.00100  -0.00124   0.00000  -0.00134   1.96226
   A43        2.00766  -0.00703  -0.01123   0.00000  -0.01115   1.99651
   A44        1.87533  -0.00404  -0.00678   0.00000  -0.00656   1.86877
   A45        1.83974   0.00394   0.01048   0.00000   0.00979   1.84953
   A46        1.90192   0.00225   0.00216   0.00000   0.00256   1.90448
   A47        2.06870  -0.01183  -0.01273   0.00000  -0.01165   2.05705
   A48        2.24978  -0.01973  -0.00352   0.00000  -0.00017   2.24962
   A49        1.96468   0.03155   0.01630   0.00000   0.01184   1.97652
   A50        1.90132  -0.00042  -0.00174   0.00000  -0.00177   1.89955
   A51        1.93242   0.00038   0.00147   0.00000   0.00146   1.93388
   A52        1.92891  -0.00270  -0.01287   0.00000  -0.01290   1.91601
   A53        1.90436   0.00086   0.00463   0.00000   0.00463   1.90899
   A54        1.89993   0.00091   0.00396   0.00000   0.00391   1.90384
   A55        1.89648   0.00103   0.00486   0.00000   0.00485   1.90133
   A56        1.93771   0.00163   0.00702   0.00000   0.00701   1.94473
   A57        1.92527  -0.00009   0.00067   0.00000   0.00066   1.92593
   A58        1.90992  -0.00140  -0.00668   0.00000  -0.00667   1.90325
   A59        1.89668  -0.00014  -0.00048   0.00000  -0.00051   1.89618
   A60        1.89830  -0.00056  -0.00275   0.00000  -0.00273   1.89557
   A61        1.89525   0.00054   0.00215   0.00000   0.00214   1.89739
   A62        1.66025   0.06217   0.14248   0.00000   0.14041   1.80066
   A63        2.06677  -0.02217  -0.04985   0.00000  -0.04736   2.01942
   A64        2.06521  -0.01903  -0.05298   0.00000  -0.05195   2.01326
   A65        1.98560  -0.00773   0.01753   0.00000   0.01991   2.00551
   A66        2.05522   0.01202   0.00146   0.00000   0.00016   2.05538
   A67        2.24235  -0.00426  -0.01883   0.00000  -0.02012   2.22223
   A68        1.92366  -0.08990  -0.18531   0.00000  -0.18088   1.74278
   A69        1.93669   0.00542   0.01868   0.00000   0.01875   1.95544
   A70        1.93103  -0.00427  -0.01599   0.00000  -0.01605   1.91497
   A71        1.93222  -0.00298  -0.01132   0.00000  -0.01141   1.92082
   A72        1.89617   0.00020   0.00217   0.00000   0.00227   1.89844
   A73        1.89225  -0.00007   0.00139   0.00000   0.00144   1.89369
   A74        1.87372   0.00170   0.00519   0.00000   0.00496   1.87868
   A75        1.93846   0.00009   0.00043   0.00000   0.00043   1.93890
   A76        1.93438  -0.00013  -0.00066   0.00000  -0.00066   1.93372
   A77        1.93816  -0.00005  -0.00030   0.00000  -0.00030   1.93786
   A78        1.89334   0.00003   0.00016   0.00000   0.00016   1.89350
   A79        1.86190  -0.00005  -0.00018   0.00000  -0.00018   1.86171
   A80        1.89532   0.00012   0.00059   0.00000   0.00059   1.89590
    D1        0.23320   0.00053   0.00176   0.00000   0.00173   0.23493
    D2       -2.92483   0.00037   0.00169   0.00000   0.00169  -2.92315
    D3       -2.97342   0.00110   0.00118   0.00000   0.00102  -2.97241
    D4        0.15173   0.00094   0.00111   0.00000   0.00097   0.15270
    D5       -0.33885  -0.00084  -0.00291   0.00000  -0.00285  -0.34170
    D6       -2.46431  -0.00073  -0.00179   0.00000  -0.00182  -2.46613
    D7        1.65909  -0.00067  -0.00054   0.00000  -0.00047   1.65862
    D8        2.85655  -0.00126  -0.00249   0.00000  -0.00234   2.85421
    D9        0.73110  -0.00115  -0.00137   0.00000  -0.00131   0.72978
   D10       -1.42869  -0.00108  -0.00012   0.00000   0.00004  -1.42866
   D11       -0.08368  -0.00005  -0.00109   0.00000  -0.00113  -0.08482
   D12        3.11457  -0.00100  -0.00360   0.00000  -0.00364   3.11093
   D13        2.99079   0.00049  -0.00183   0.00000  -0.00201   2.98878
   D14       -0.09414  -0.00046  -0.00434   0.00000  -0.00451  -0.09866
   D15       -0.00104   0.00035   0.00064   0.00000   0.00058  -0.00046
   D16        3.13802  -0.00020  -0.00049   0.00000  -0.00047   3.13755
   D17       -3.12645   0.00050   0.00072   0.00000   0.00064  -3.12582
   D18        0.01260  -0.00004  -0.00041   0.00000  -0.00041   0.01219
   D19       -1.12419   0.00005  -0.00014   0.00000  -0.00016  -1.12434
   D20        3.05301   0.00004  -0.00019   0.00000  -0.00020   3.05281
   D21        0.94474   0.00001  -0.00028   0.00000  -0.00030   0.94444
   D22        1.99908  -0.00011  -0.00016   0.00000  -0.00015   1.99893
   D23       -0.10691  -0.00012  -0.00021   0.00000  -0.00019  -0.10710
   D24       -2.21519  -0.00014  -0.00030   0.00000  -0.00029  -2.21548
   D25       -0.17678  -0.00079  -0.00214   0.00000  -0.00204  -0.17881
   D26        2.96720  -0.00028  -0.00108   0.00000  -0.00106   2.96614
   D27        0.27871   0.00104   0.00336   0.00000   0.00329   0.28200
   D28        2.38661  -0.00041  -0.00244   0.00000  -0.00241   2.38420
   D29       -1.72755  -0.00067  -0.00258   0.00000  -0.00247  -1.73001
   D30       -0.98645  -0.00075   0.00010   0.00000   0.00013  -0.98632
   D31        1.06863  -0.00249  -0.00407   0.00000  -0.00383   1.06480
   D32       -3.02275  -0.00443  -0.01168   0.00000  -0.01074  -3.03349
   D33       -3.03916   0.00012   0.00177   0.00000   0.00162  -3.03754
   D34       -0.98408  -0.00162  -0.00240   0.00000  -0.00234  -0.98642
   D35        1.20772  -0.00356  -0.01001   0.00000  -0.00925   1.19848
   D36        1.12680   0.00038   0.00171   0.00000   0.00149   1.12829
   D37       -3.10131  -0.00135  -0.00246   0.00000  -0.00246  -3.10377
   D38       -0.90950  -0.00329  -0.01007   0.00000  -0.00937  -0.91887
   D39       -3.11719   0.00027   0.00032   0.00000   0.00026  -3.11692
   D40        1.06240  -0.00057  -0.00411   0.00000  -0.00418   1.05822
   D41       -1.02164  -0.00030  -0.00299   0.00000  -0.00306  -1.02471
   D42       -1.14146   0.00053   0.00383   0.00000   0.00385  -1.13761
   D43        3.03812  -0.00031  -0.00059   0.00000  -0.00059   3.03754
   D44        0.95408  -0.00004   0.00052   0.00000   0.00053   0.95461
   D45        1.02508   0.00091   0.00479   0.00000   0.00485   1.02993
   D46       -1.07852   0.00007   0.00036   0.00000   0.00041  -1.07811
   D47        3.12062   0.00034   0.00148   0.00000   0.00152   3.12214
   D48        3.05441  -0.00105  -0.00231   0.00000  -0.00229   3.05212
   D49        0.96916  -0.00069  -0.00203   0.00000  -0.00202   0.96714
   D50       -1.16644  -0.00056  -0.00110   0.00000  -0.00109  -1.16752
   D51       -0.13864  -0.00014   0.00006   0.00000   0.00007  -0.13857
   D52       -2.22389   0.00021   0.00034   0.00000   0.00034  -2.22355
   D53        1.92370   0.00035   0.00128   0.00000   0.00127   1.92498
   D54        2.87852   0.00111   0.00233   0.00000   0.00233   2.88085
   D55       -0.26115   0.00111   0.00202   0.00000   0.00191  -0.25924
   D56       -0.21739   0.00044   0.00046   0.00000   0.00045  -0.21694
   D57        2.92613   0.00044   0.00015   0.00000   0.00003   2.92615
   D58        0.42575  -0.00017  -0.00066   0.00000  -0.00067   0.42508
   D59        2.57676   0.00023   0.00116   0.00000   0.00117   2.57793
   D60       -1.59699  -0.00022  -0.00133   0.00000  -0.00134  -1.59833
   D61        2.56759  -0.00038  -0.00165   0.00000  -0.00165   2.56593
   D62       -1.56459   0.00002   0.00018   0.00000   0.00019  -1.56441
   D63        0.54484  -0.00043  -0.00232   0.00000  -0.00232   0.54252
   D64       -1.67934  -0.00016  -0.00026   0.00000  -0.00026  -1.67960
   D65        0.47167   0.00024   0.00156   0.00000   0.00158   0.47324
   D66        2.58110  -0.00021  -0.00093   0.00000  -0.00093   2.58017
   D67        0.47736  -0.00037  -0.00091   0.00000  -0.00094   0.47642
   D68       -1.54734   0.00006   0.00102   0.00000   0.00099  -1.54635
   D69        2.59750  -0.00081  -0.00364   0.00000  -0.00370   2.59380
   D70       -2.66634  -0.00035  -0.00055   0.00000  -0.00046  -2.66679
   D71        1.59215   0.00008   0.00138   0.00000   0.00147   1.59362
   D72       -0.54620  -0.00079  -0.00328   0.00000  -0.00322  -0.54942
   D73       -0.07680  -0.00024   0.00088   0.00000   0.00114  -0.07566
   D74        3.07226   0.00095  -0.00584   0.00000  -0.00578   3.06648
   D75        3.06712  -0.00025   0.00049   0.00000   0.00062   3.06774
   D76       -0.06700   0.00094  -0.00623   0.00000  -0.00630  -0.07330
   D77       -0.54635   0.00013   0.00091   0.00000   0.00094  -0.54541
   D78        1.52105   0.00027   0.00112   0.00000   0.00113   1.52218
   D79       -2.69460  -0.00072  -0.00215   0.00000  -0.00211  -2.69671
   D80       -2.68770   0.00027   0.00127   0.00000   0.00127  -2.68643
   D81       -0.62030   0.00042   0.00148   0.00000   0.00146  -0.61884
   D82        1.44724  -0.00057  -0.00179   0.00000  -0.00178   1.44545
   D83        1.48126   0.00010   0.00051   0.00000   0.00053   1.48179
   D84       -2.73452   0.00025   0.00072   0.00000   0.00072  -2.73381
   D85       -0.66699  -0.00075  -0.00255   0.00000  -0.00253  -0.66951
   D86        0.68672  -0.00021  -0.00127   0.00000  -0.00144   0.68528
   D87       -2.46116  -0.00140   0.00431   0.00000   0.00439  -2.45677
   D88       -1.42537  -0.00150  -0.00032   0.00000  -0.00046  -1.42583
   D89        1.70993  -0.00268   0.00526   0.00000   0.00536   1.71530
   D90        2.83128  -0.00412  -0.00477   0.00000  -0.00509   2.82619
   D91       -0.31660  -0.00530   0.00081   0.00000   0.00074  -0.31586
   D92       -3.02842  -0.00269  -0.00274   0.00000  -0.00266  -3.03107
   D93        1.16052  -0.00371  -0.00824   0.00000  -0.00814   1.15238
   D94       -0.94176  -0.00347  -0.00682   0.00000  -0.00671  -0.94847
   D95       -0.97850   0.00045   0.00161   0.00000   0.00181  -0.97670
   D96       -3.07275  -0.00058  -0.00389   0.00000  -0.00368  -3.07643
   D97        1.10815  -0.00034  -0.00247   0.00000  -0.00224   1.10591
   D98        1.00663   0.00408   0.01144   0.00000   0.01112   1.01774
   D99       -1.08762   0.00306   0.00594   0.00000   0.00563  -1.08199
   D100       3.09328   0.00329   0.00736   0.00000   0.00707   3.10035
   D101       2.30007  -0.00229   0.00429   0.00000   0.00388   2.30395
   D102       0.24853  -0.00619  -0.00598   0.00000  -0.00586   0.24267
   D103      -1.75973  -0.00457  -0.00446   0.00000  -0.00449  -1.76421
   D104      -2.90275   0.00446   0.00487   0.00000   0.00327  -2.89948
   D105       1.17830  -0.00636  -0.00976   0.00000  -0.00972   1.16858
   D106       0.24595   0.00573  -0.00139   0.00000  -0.00331   0.24264
   D107      -1.95619  -0.00509  -0.01602   0.00000  -0.01630  -1.97248
   D108      -0.08706   0.00710   0.02329   0.00000   0.02353  -0.06353
   D109       3.05990   0.00271   0.00734   0.00000   0.00742   3.06731
   D110       2.11623   0.01553   0.04022   0.00000   0.03927   2.15550
   D111      -1.02000   0.01114   0.02427   0.00000   0.02315  -0.99685
   D112      -0.09162  -0.00265  -0.01689   0.00000  -0.01687  -0.10848
   D113       3.04392   0.00237   0.00138   0.00000   0.00116   3.04507
   D114      -3.13053   0.00263   0.01038   0.00000   0.01016  -3.12037
   D115      -1.02441   0.00363   0.01493   0.00000   0.01457  -1.00984
   D116       1.05068   0.00112   0.00373   0.00000   0.00360   1.05428
   D117       0.01733  -0.00250  -0.00862   0.00000  -0.00837   0.00896
   D118       2.12345  -0.00150  -0.00407   0.00000  -0.00396   2.11949
   D119      -2.08465  -0.00402  -0.01528   0.00000  -0.01493  -2.09958
         Item               Value     Threshold  Converged?
 Maximum Force            0.284851     0.000450     NO 
 RMS     Force            0.023331     0.000300     NO 
 Maximum Displacement     0.630115     0.001800     NO 
 RMS     Displacement     0.097443     0.001200     NO 
 Predicted change in Energy=-1.070175D-01
 Lowest energy point so far.  Saving SCF results.
 GradGradGradGradGradGradGradGradGradGradGradGradGradGradGradGradGradGrad

 Leave Link  103 at Mon Apr 19 15:22:33 2021, MaxMem=   536870912 cpu:       105.8
 (Enter /pbs_home/pkowalski/g09d01/g09/l202.exe)
                          Input orientation:                          
 ---------------------------------------------------------------------
 Center     Atomic      Atomic             Coordinates (Angstroms)
 Number     Number       Type             X           Y           Z
 ---------------------------------------------------------------------
      1          6           0        0.243140    1.606507   -0.098965
      2          6           0        0.667212    2.989739   -0.052133
      3          6           0       -0.388563    3.840555    0.043627
      4         16           0       -1.975834    3.131411    0.088565
      5          6           0       -1.258569    1.482976   -0.360192
      6          6           0        0.935088    0.437584   -0.021484
      7          6           0        2.416204    0.192677    0.045650
      8          6           0        0.246198   -0.843743   -0.059364
      9          6           0        2.542516   -1.344166    0.252611
     10          6           0        1.232599   -1.930436   -0.321961
     11          9           0        3.039026    0.834787    1.055661
     12          9           0        3.053179    0.540410   -1.094826
     13          9           0        3.637468   -1.841290   -0.320704
     14          9           0        2.583089   -1.601818    1.569002
     15          9           0        1.408011   -2.143752   -1.647849
     16          9           0        0.927704   -3.108510    0.240295
     17          6           0       -1.860206    0.330039    0.477367
     18          6           0       -1.086903   -0.945019    0.123522
     19          6           0       -1.691474    0.556745    2.006173
     20          1           0       -2.033674   -0.342532    2.538308
     21          1           0       -2.279387    1.423626    2.339518
     22          1           0       -0.633826    0.732024    2.241142
     23          6           0       -1.470892    1.287668   -1.871589
     24          6           0       -1.984554   -2.194032    0.028006
     25          6           0       -3.456100   -1.581193   -0.018715
     26         16           0       -3.527757   -0.011618    0.133672
     27          6           0       -4.589981   -2.519369   -0.210616
     28          1           0       -5.558664   -1.994883   -0.249866
     29          1           0       -4.453345   -3.079388   -1.144883
     30          1           0       -4.620514   -3.247341    0.612792
     31          1           0       -2.540461    1.217481   -2.121557
     32          1           0       -0.968908    0.369952   -2.213031
     33          1           0       -1.041631    2.143785   -2.407088
     34          1           0       -0.303507    4.927813    0.096714
     35          6           0        2.089164    3.444390   -0.081675
     36          1           0        2.632485    3.102278    0.810669
     37          1           0        2.147274    4.540106   -0.126014
     38          1           0        2.618439    3.028977   -0.951897
     39          1           0       -1.818221   -2.960719    0.798004
 ---------------------------------------------------------------------
                    Distance matrix (angstroms):
                    1          2          3          4          5
     1  C    0.000000
     2  C    1.447537   0.000000
     3  C    2.326016   1.359308   0.000000
     4  S    2.698953   2.650577   1.739061   0.000000
     5  C    1.529258   2.464522   2.545223   1.852887   0.000000
     6  C    1.360579   2.566358   3.651917   3.967654   2.453507
     7  C    2.596543   3.300317   4.601493   5.284695   3.915806
     8  C    2.450572   3.856539   4.728232   4.556442   2.787193
     9  C    3.757288   4.732058   5.959550   6.361855   4.776663
    10  C    3.679501   4.959899   6.005511   6.007069   4.225963
    11  F    3.121809   3.390653   4.669820   5.599873   4.571008
    12  F    3.166168   3.574809   4.902308   5.779678   4.474292
    13  F    4.843339   5.677446   6.973165   7.510287   5.918064
    14  F    4.307067   5.232692   6.385680   6.736389   5.291133
    15  F    4.221422   5.426585   6.473075   6.503298   4.682079
    16  F    4.776517   6.110811   7.075361   6.884052   5.120754
    17  C    2.526974   3.707050   3.831134   2.830587   1.546847
    18  C    2.885967   4.311624   4.836919   4.172374   2.481655
    19  C    3.045708   3.964780   4.041357   3.222885   2.577789
    20  H    3.992223   5.010908   5.140820   4.251219   3.512060
    21  H    3.513231   4.105503   3.832477   2.841736   2.886872
    22  H    2.647619   3.471179   3.814733   3.491651   2.778699
    23  C    2.486314   3.283132   3.369973   2.737984   1.538683
    24  C    4.407136   5.823210   6.242089   5.325795   3.768042
    25  C    4.883876   6.155992   6.229689   4.940783   3.786143
    26  S    4.110001   5.161437   4.970099   3.505586   2.761689
    27  C    6.355658   7.616658   7.626611   6.233346   5.209554
    28  H    6.830352   7.977913   7.801821   6.263394   5.531590
    29  H    6.716288   8.015517   8.112991   6.799521   5.624722
    30  H    6.908080   8.203862   8.274758   6.925145   5.884324
    31  H    3.462752   4.208632   4.024823   2.977679   2.194571
    32  H    2.732655   3.769570   4.180238   3.733216   2.180765
    33  H    2.695688   3.030115   3.051480   2.841905   2.161831
    34  H    3.371674   2.172689   1.091871   2.454343   3.603860
    35  C    2.604979   1.493160   2.512325   4.080581   3.889991
    36  H    2.962049   2.149277   3.203145   4.664642   4.374170
    37  H    3.497494   2.144686   2.636024   4.362394   4.582647
    38  H    2.897060   2.149047   3.269830   4.711730   4.215617
    39  H    5.090513   6.504465   6.990732   6.135324   4.626127
                    6          7          8          9         10
     6  C    0.000000
     7  C    1.502728   0.000000
     8  C    1.455267   2.407098   0.000000
     9  C    2.415282   1.555851   2.370829   0.000000
    10  C    2.405477   2.458387   1.490921   1.545875   0.000000
    11  F    2.396783   1.349198   3.443927   2.374711   3.578754
    12  F    2.376752   1.351792   3.296544   2.372338   3.164951
    13  F    3.547627   2.400567   3.544589   1.332194   2.406521
    14  F    3.066711   2.359802   2.947425   1.341983   2.346818
    15  F    3.087396   3.056679   2.358626   2.353335   1.354346
    16  F    3.555751   3.626479   2.383991   2.391794   1.340503
    17  C    2.841494   4.300341   2.470381   4.715660   3.913326
    18  C    2.453786   3.684044   1.349394   3.653583   2.559217
    19  C    3.320303   4.566094   3.159491   4.961362   4.489597
    20  H    3.996831   5.128470   3.492410   5.212408   4.622890
    21  H    4.108462   5.368952   4.156222   5.938570   5.537802
    22  H    2.769053   3.796546   2.924006   4.284153   4.140257
    23  C    3.151868   4.470383   3.282601   5.248449   4.479554
    24  C    3.930924   5.006332   2.609055   4.611625   3.246850
    25  C    4.833011   6.134714   3.775248   6.009426   4.711457
    26  S    4.488077   5.948122   3.869422   6.215951   5.152713
    27  C    6.269428   7.517147   5.120472   7.243494   5.853348
    28  H    6.938145   8.274736   5.920966   8.142790   6.791951
    29  H    6.531946   7.701589   5.316217   7.342074   5.858946
    30  H    6.696693   7.853074   5.469366   7.420297   6.071815
    31  H    4.134971   5.505955   4.033207   6.167282   5.232964
    32  H    2.903903   4.073334   2.754600   4.620356   3.703318
    33  H    3.536898   4.666837   4.011937   5.664443   5.110691
    34  H    4.659425   5.460856   5.799775   6.889258   7.040631
    35  C    3.221242   3.270598   4.667452   4.821571   5.447954
    36  H    3.267144   3.016258   4.692804   4.482231   5.345161
    37  H    4.279137   4.359121   5.710023   5.909673   6.537809
    38  H    3.227175   3.013403   4.628402   4.536627   5.187789
    39  H    4.449801   5.332944   3.078716   4.682598   3.409297
                   11         12         13         14         15
    11  F    0.000000
    12  F    2.170588   0.000000
    13  F    3.068208   2.571605   0.000000
    14  F    2.531491   3.450523   2.177166   0.000000
    15  F    4.340607   3.196425   2.612140   3.467366   0.000000
    16  F    4.546657   4.428861   3.043581   2.603052   2.174061
    17  C    4.959000   5.163081   5.964563   4.966550   4.617080
    18  C    4.589106   4.564116   4.829112   3.998705   3.286231
    19  C    4.833054   5.668174   6.289877   4.808576   5.500124
    20  H    5.414481   6.313107   6.525494   4.882607   5.710823
    21  H    5.502776   6.403988   7.262619   5.778467   6.497860
    22  H    3.860799   4.975882   5.606153   4.030773   5.250089
    23  C    5.395670   4.650696   6.187969   6.051575   4.484728
    24  C    5.955349   5.840949   5.643860   4.856825   3.784246
    25  C    7.012696   6.930363   7.104756   6.244443   5.160439
    26  S    6.684991   6.717340   7.409089   6.475442   5.664063
    27  C    8.429447   8.280216   8.256079   7.447273   6.179210
    28  H    9.145037   9.016956   9.197687   8.351702   7.107114
    29  H    8.734918   8.333867   8.226385   7.685036   5.956835
    30  H    8.690712   8.726316   8.428681   7.450771   6.532345
    31  H    6.432095   5.727251   7.125023   6.915160   5.206987
    32  H    5.192683   4.178112   5.448779   5.550526   3.505408
    33  H    5.509616   4.589151   6.490592   6.555718   4.996015
    34  H    5.370751   5.651231   7.843868   7.289455   7.481966
    35  C    3.000966   3.223182   5.512966   5.332253   5.843304
    36  H    2.316638   3.220414   5.169996   4.765085   5.921527
    37  H    3.990108   4.213885   6.555974   6.386412   6.894668
    38  H    3.003606   2.530295   5.015608   5.272613   5.357854
    39  H    6.169693   6.290568   5.680596   4.670394   4.130158
                   16         17         18         19         20
    16  F    0.000000
    17  C    4.433088   0.000000
    18  C    2.958542   1.532638   0.000000
    19  C    4.838648   1.554707   2.482978   0.000000
    20  H    4.658461   2.174838   2.662810   1.099530   0.000000
    21  H    5.935691   2.199830   3.455885   1.099201   1.794214
    22  H    4.603419   2.185521   2.738990   1.097521   1.789568
    23  C    5.435044   2.566361   3.018743   3.952207   4.735130
    24  C    3.059834   2.566773   1.541082   3.400856   3.119629
    25  C    4.649465   2.538854   2.457243   3.432908   3.177411
    26  S    5.427084   1.736542   2.613256   2.683511   2.850274
    27  C    5.567339   4.005511   3.855098   4.772628   4.339345
    28  H    6.599499   4.428625   4.608500   5.153220   4.788500
    29  H    5.556551   4.580421   4.182979   5.547842   5.187590
    30  H    5.562442   4.520540   4.245760   4.999186   4.340193
    31  H    6.026667   2.829259   3.439421   4.265619   4.940123
    32  H    4.660005   2.834474   2.683757   4.284702   4.921034
    33  H    6.202703   3.504258   3.993338   4.734751   5.623421
    34  H    8.131357   4.869059   5.924912   4.967767   6.060642
    35  C    6.662819   5.060557   5.421847   5.195269   6.180848
    36  H    6.465717   5.289677   5.539552   5.158060   6.051817
    37  H    7.753893   5.843684   6.372501   5.928691   6.958383
    38  H    6.476777   5.420823   5.538839   5.782513   6.722407
    39  H    2.805884   3.306608   2.247843   3.721330   3.151188
                   21         22         23         24         25
    21  H    0.000000
    22  H    1.787698   0.000000
    23  C    4.290171   4.233671   0.000000
    24  C    4.303193   3.909507   3.999318   0.000000
    25  C    3.996855   4.292220   3.950260   1.594742   0.000000
    26  S    2.912749   3.656401   3.152762   2.674990   1.578582
    27  C    5.233473   5.677486   5.194332   2.636482   1.484146
    28  H    5.398590   6.155906   5.487714   3.590422   2.155306
    29  H    6.094611   6.370302   5.338006   2.873056   2.123050
    30  H    5.502762   5.863494   6.054632   2.898227   2.128547
    31  H    4.473461   4.785819   1.100630   4.070391   3.618414
    32  H    4.853173   4.481409   1.100352   3.553561   3.848131
    33  H    4.957917   4.874978   1.097252   5.063146   5.040779
    34  H    4.605822   4.723592   4.299727   7.317876   7.233209
    35  C    5.387941   4.490777   4.530920   6.956940   7.484010
    36  H    5.411261   4.281722   5.227334   7.069690   7.726167
    37  H    5.948667   5.276309   5.168802   7.902174   8.299375
    38  H    6.115494   5.103794   4.538791   7.030475   7.682742
    39  H    4.670270   4.137849   5.029528   1.099260   2.291892
                   26         27         28         29         30
    26  S    0.000000
    27  C    2.745118   0.000000
    28  H    2.864441   1.102257   0.000000
    29  H    3.450019   1.097791   1.788557   0.000000
    30  H    3.448707   1.099489   1.786884   1.773577   0.000000
    31  H    2.751635   4.670790   4.788743   4.803760   5.633642
    32  H    3.492895   5.046782   5.523795   5.017986   5.865518
    33  H    4.157168   6.257818   6.495057   6.365100   7.140891
    34  H    5.898739   8.598188   8.698305   9.103735   9.259375
    35  C    6.598497   8.955112   9.386333   9.300243   9.501649
    36  H    6.935651   9.209233   9.705705   9.604487   9.641723
    37  H    7.279533   9.758789  10.104598  10.132273  10.343748
    38  H    6.942579   9.126608   9.622735   9.346630   9.707876
    39  H    3.472902   2.982408   4.002722   3.276090   2.822995
                   31         32         33         34         35
    31  H    0.000000
    32  H    1.787862   0.000000
    33  H    1.784953   1.785898   0.000000
    34  H    4.867366   5.152842   3.816367   0.000000
    35  C    5.527537   4.831837   4.111082   2.820858   0.000000
    36  H    6.237771   5.438603   4.977128   3.530207   1.099326
    37  H    6.082507   5.608602   4.595081   2.491235   1.098151
    38  H    5.591410   4.640036   4.036986   3.639084   1.099994
    39  H    5.148089   4.569577   6.077143   8.063194   7.554265
                   36         37         38         39
    36  H    0.000000
    37  H    1.783299   0.000000
    38  H    1.764146   1.785382   0.000000
    39  H    7.521229   8.534714   7.656537   0.000000
 Stoichiometry    C17H14F6S2
 Framework group  C1[X(C17H14F6S2)]
 Deg. of freedom   111
 Full point group                 C1      NOp   1
 RotChk:  IX=0 Diff= 4.93D-03
 Largest Abelian subgroup         C1      NOp   1
 Largest concise Abelian subgroup C1      NOp   1
                         Standard orientation:                         
 ---------------------------------------------------------------------
 Center     Atomic      Atomic             Coordinates (Angstroms)
 Number     Number       Type             X           Y           Z
 ---------------------------------------------------------------------
      1          6           0        0.210493    1.517490   -0.105410
      2          6           0        0.513416    2.932185   -0.058095
      3          6           0       -0.612330    3.688852    0.030602
      4         16           0       -2.132757    2.845488    0.067635
      5          6           0       -1.273457    1.264667   -0.374858
      6          6           0        1.000223    0.412672   -0.022467
      7          6           0        2.496537    0.296484    0.053278
      8          6           0        0.424634   -0.923330   -0.062449
      9          6           0        2.753744   -1.223556    0.263037
     10          6           0        1.502558   -1.921126   -0.318046
     11          9           0        3.055908    0.990806    1.065877
     12          9           0        3.107624    0.696860   -1.084094
     13          9           0        3.890732   -1.624889   -0.303470
     14          9           0        2.808901   -1.475594    1.579985
     15          9           0        1.703250   -2.119679   -1.642641
     16          9           0        1.297209   -3.120613    0.244103
     17          6           0       -1.778171    0.064870    0.460898
     18          6           0       -0.895784   -1.139049    0.113120
     19          6           0       -1.638315    0.306626    1.990312
     20          1           0       -1.904703   -0.618348    2.521753
     21          1           0       -2.300688    1.119860    2.319184
     22          1           0       -0.601078    0.572680    2.230949
     23          6           0       -1.459548    1.050449   -1.887149
     24          6           0       -1.681812   -2.460913    0.014293
     25          6           0       -3.200439   -1.977320   -0.041488
     26         16           0       -3.408061   -0.419642    0.108354
     27          6           0       -4.248074   -3.009966   -0.238444
     28          1           0       -5.258142   -2.571019   -0.283824
     29          1           0       -4.058338   -3.556933   -1.171168
     30          1           0       -4.220392   -3.737136    0.585773
     31          1           0       -2.517639    0.888053   -2.142996
     32          1           0       -0.878353    0.179150   -2.224528
     33          1           0       -1.102683    1.939930   -2.421408
     34          1           0       -0.621664    4.779441    0.082680
     35          6           0        1.891004    3.507759   -0.080309
     36          1           0        2.456723    3.214567    0.815524
     37          1           0        1.854650    4.604365   -0.125818
     38          1           0        2.459074    3.138781   -0.946992
     39          1           0       -1.454358   -3.209721    0.786253
 ---------------------------------------------------------------------
 Rotational constants (GHZ):      0.2752494      0.1988040      0.1323708
 Leave Link  202 at Mon Apr 19 15:22:33 2021, MaxMem=   536870912 cpu:         0.7
 (Enter /pbs_home/pkowalski/g09d01/g09/l301.exe)
 Basis read from rwf:  (5D, 7F)
 No pseudopotential information found on rwf file.
 There are   453 symmetry adapted cartesian basis functions of A   symmetry.
 There are   428 symmetry adapted basis functions of A   symmetry.
   428 basis functions,   747 primitive gaussians,   453 cartesian basis functions
   101 alpha electrons      101 beta electrons
       nuclear repulsion energy      2898.7516105407 Hartrees.
 IExCor= 1009 DFT=T Ex+Corr=PBE1PBE ExCW=0 ScaHFX=  0.250000
 ScaDFX=  0.750000  0.750000  1.000000  1.000000 ScalE2=  1.000000  1.000000
 IRadAn=      0 IRanWt=     -1 IRanGd=            0 ICorTp=0 IEmpDi=141
 NAtoms=   39 NActive=   39 NUniq=   39 SFac= 1.00D+00 NAtFMM=   60 NAOKFM=F Big=F
 Integral buffers will be    131072 words long.
 Raffenetti 2 integral format.
 Two-electron integral symmetry is turned on.
 R6Disp:  Grimme-D3(BJ) Dispersion energy=       -0.0567240020 Hartrees.
 Nuclear repulsion after empirical dispersion term =     2898.6948865387 Hartrees.
 No density basis found on file   724.
 Leave Link  301 at Mon Apr 19 15:22:34 2021, MaxMem=   536870912 cpu:         0.6
 (Enter /pbs_home/pkowalski/g09d01/g09/l302.exe)
 NPDir=0 NMtPBC=     1 NCelOv=     1 NCel=       1 NClECP=     1 NCelD=      1
         NCelK=      1 NCelE2=     1 NClLst=     1 CellRange=     0.0.
 One-electron integrals computed using PRISM.
 NBasis=   428 RedAO= T EigKep=  3.20D-04  NBF=   428
 NBsUse=   428 1.00D-06 EigRej= -1.00D+00 NBFU=   428
 Precomputing XC quadrature grid using
 IXCGrd= 4 IRadAn=           0 IRanWt=          -1 IRanGd=           0 AccXCQ= 0.00D+00.
 Generated NRdTot=       0 NPtTot=           0 NUsed=           0 NTot=          32
 NSgBfM=   447   447   448   448   448 MxSgAt=    39 MxSgA2=    39.
 Leave Link  302 at Mon Apr 19 15:22:43 2021, MaxMem=   536870912 cpu:        37.5
 (Enter /pbs_home/pkowalski/g09d01/g09/l303.exe)
 DipDrv:  MaxL=1.
 Leave Link  303 at Mon Apr 19 15:22:44 2021, MaxMem=   536870912 cpu:         3.7
 (Enter /pbs_home/pkowalski/g09d01/g09/l401.exe)
 Initial guess from the checkpoint file:  "l2_freq_closed_pbe0d3.chk"
 B after Tr=     0.000000    0.000000    0.000000
         Rot=    0.999983    0.001008    0.000188    0.005776 Ang=   0.67 deg.
 Guess basis will be translated and rotated to current coordinates.
 JPrj=2 DoOrth=T DoCkMO=T.
 Generating alternative initial guess.
 ExpMin= 1.22D-01 ExpMax= 9.18D+03 ExpMxC= 1.38D+03 IAcc=1 IRadAn=         1 AccDes= 0.00D+00
 Harris functional with IExCor= 1009 and IRadAn=       1 diagonalized for initial guess.
 HarFok:  IExCor= 1009 AccDes= 0.00D+00 IRadAn=         1 IDoV= 1 UseB2=F ITyADJ=14
 ICtDFT=  3500011 ScaDFX=  1.000000  1.000000  1.000000  1.000000
 FoFCou: FMM=F IPFlag=           0 FMFlag=      100000 FMFlg1=           0
         NFxFlg=           0 DoJE=T BraDBF=F KetDBF=T FulRan=T
         wScrn=  0.000000 ICntrl=     500 IOpCl=  0 I1Cent=   200000004 NGrid=           0
         NMat0=    1 NMatS0=      1 NMatT0=    0 NMatD0=    1 NMtDS0=    0 NMtDT0=    0
 Petite list used in FoFCou.
 Harris En= -2048.89142796733    
 Leave Link  401 at Mon Apr 19 15:22:59 2021, MaxMem=   536870912 cpu:        57.1
 (Enter /pbs_home/pkowalski/g09d01/g09/l502.exe)
 Closed shell SCF:
 Using DIIS extrapolation, IDIIS=  1040.
 Integral symmetry usage will be decided dynamically.
 IVT=      641221 IEndB=      641221 NGot=   536870912 MDV=   536451994
 LenX=   536451994 LenY=   536246332
 Requested convergence on RMS density matrix=1.00D-08 within 128 cycles.
 Requested convergence on MAX density matrix=1.00D-06.
 Requested convergence on             energy=1.00D-06.
 No special actions if energy rises.
 Fock matrices will be formed incrementally for  20 cycles.
 Integral accuracy reduced to 1.0D-05 until final iterations.

 Cycle   1  Pass 0  IDiag  1:
 FoFJK:  IHMeth= 1 ICntrl=       0 DoSepK=F KAlg= 0 I1Cent=   0 FoldK=F
 IRaf= 820000000 NMat=   1 IRICut=       1 DoRegI=T DoRafI=F ISym2E= 0.
 FoFCou: FMM=F IPFlag=           0 FMFlag=      100000 FMFlg1=           0
         NFxFlg=           0 DoJE=F BraDBF=F KetDBF=F FulRan=T
         wScrn=  0.000000 ICntrl=       0 IOpCl=  0 I1Cent=           0 NGrid=           0
         NMat0=    1 NMatS0=      1 NMatT0=    0 NMatD0=    1 NMtDS0=    0 NMtDT0=    0
 Symmetry not used in FoFCou.
 E= -2048.80770393381    
 DIIS: error= 8.90D-03 at cycle   1 NSaved=   1.
 NSaved= 1 IEnMin= 1 EnMin= -2048.80770393381     IErMin= 1 ErrMin= 8.90D-03
 ErrMax= 8.90D-03  0.00D+00 EMaxC= 1.00D-01 BMatC= 3.79D-02 BMatP= 3.79D-02
 IDIUse=3 WtCom= 9.11D-01 WtEn= 8.90D-02
 Coeff-Com:  0.100D+01
 Coeff-En:   0.100D+01
 Coeff:      0.100D+01
 Gap=     0.572 Goal=   None    Shift=    0.000
 GapD=    0.572 DampG=2.000 DampE=1.000 DampFc=2.0000 IDamp=-1.
 RMSDP=1.06D-03 MaxDP=3.92D-02              OVMax= 6.89D-02

 Cycle   2  Pass 0  IDiag  1:
 RMSU=  1.06D-03    CP:  9.96D-01
 E= -2048.85151994984     Delta-E=       -0.043816016033 Rises=F Damp=F
 DIIS: error= 1.91D-03 at cycle   2 NSaved=   2.
 NSaved= 2 IEnMin= 2 EnMin= -2048.85151994984     IErMin= 2 ErrMin= 1.91D-03
 ErrMax= 1.91D-03  0.00D+00 EMaxC= 1.00D-01 BMatC= 3.90D-03 BMatP= 3.79D-02
 IDIUse=3 WtCom= 9.81D-01 WtEn= 1.91D-02
 Coeff-Com:  0.115D+00 0.885D+00
 Coeff-En:   0.000D+00 0.100D+01
 Coeff:      0.113D+00 0.887D+00
 Gap=     0.103 Goal=   None    Shift=    0.000
 RMSDP=4.22D-04 MaxDP=2.91D-02 DE=-4.38D-02 OVMax= 5.60D-02

 Cycle   3  Pass 0  IDiag  1:
 RMSU=  4.21D-04    CP:  9.97D-01  1.01D+00
 E= -2048.84900263132     Delta-E=        0.002517318517 Rises=F Damp=F
 DIIS: error= 2.64D-03 at cycle   3 NSaved=   3.
 NSaved= 3 IEnMin= 2 EnMin= -2048.85151994984     IErMin= 2 ErrMin= 1.91D-03
 ErrMax= 2.64D-03  0.00D+00 EMaxC= 1.00D-01 BMatC= 6.55D-03 BMatP= 3.90D-03
 IDIUse=3 WtCom= 1.63D-01 WtEn= 8.37D-01
 Coeff-Com: -0.173D-01 0.574D+00 0.443D+00
 Coeff-En:   0.000D+00 0.604D+00 0.396D+00
 Coeff:     -0.282D-02 0.600D+00 0.403D+00
 Gap=     0.109 Goal=   None    Shift=    0.000
 RMSDP=2.64D-04 MaxDP=1.95D-02 DE= 2.52D-03 OVMax= 3.75D-02

 Cycle   4  Pass 0  IDiag  1:
 RMSU=  1.70D-04    CP:  9.96D-01  1.04D+00  5.33D-01
 E= -2048.85529128884     Delta-E=       -0.006288657522 Rises=F Damp=F
 DIIS: error= 6.48D-04 at cycle   4 NSaved=   4.
 NSaved= 4 IEnMin= 4 EnMin= -2048.85529128884     IErMin= 4 ErrMin= 6.48D-04
 ErrMax= 6.48D-04  0.00D+00 EMaxC= 1.00D-01 BMatC= 3.34D-04 BMatP= 3.90D-03
 IDIUse=3 WtCom= 9.94D-01 WtEn= 6.48D-03
 Coeff-Com: -0.137D-01 0.294D+00 0.238D+00 0.482D+00
 Coeff-En:   0.000D+00 0.000D+00 0.000D+00 0.100D+01
 Coeff:     -0.136D-01 0.292D+00 0.236D+00 0.485D+00
 Gap=     0.107 Goal=   None    Shift=    0.000
 RMSDP=1.04D-04 MaxDP=6.46D-03 DE=-6.29D-03 OVMax= 1.62D-02

 Cycle   5  Pass 0  IDiag  1:
 RMSU=  6.47D-05    CP:  9.96D-01  1.06D+00  5.22D-01  5.30D-01
 E= -2048.85565668399     Delta-E=       -0.000365395147 Rises=F Damp=F
 DIIS: error= 2.69D-04 at cycle   5 NSaved=   5.
 NSaved= 5 IEnMin= 5 EnMin= -2048.85565668399     IErMin= 5 ErrMin= 2.69D-04
 ErrMax= 2.69D-04  0.00D+00 EMaxC= 1.00D-01 BMatC= 6.63D-05 BMatP= 3.34D-04
 IDIUse=3 WtCom= 9.97D-01 WtEn= 2.69D-03
 Coeff-Com: -0.599D-02 0.721D-01 0.554D-01 0.316D+00 0.562D+00
 Coeff-En:   0.000D+00 0.000D+00 0.000D+00 0.167D+00 0.833D+00
 Coeff:     -0.597D-02 0.719D-01 0.552D-01 0.316D+00 0.563D+00
 Gap=     0.108 Goal=   None    Shift=    0.000
 RMSDP=3.81D-05 MaxDP=1.45D-03 DE=-3.65D-04 OVMax= 4.29D-03

 Cycle   6  Pass 0  IDiag  1:
 RMSU=  2.40D-05    CP:  9.96D-01  1.06D+00  5.52D-01  6.40D-01  7.07D-01
 E= -2048.85572361274     Delta-E=       -0.000066928748 Rises=F Damp=F
 DIIS: error= 6.94D-05 at cycle   6 NSaved=   6.
 NSaved= 6 IEnMin= 6 EnMin= -2048.85572361274     IErMin= 6 ErrMin= 6.94D-05
 ErrMax= 6.94D-05  0.00D+00 EMaxC= 1.00D-01 BMatC= 9.00D-06 BMatP= 6.63D-05
 IDIUse=1 WtCom= 1.00D+00 WtEn= 0.00D+00
 Coeff-Com: -0.227D-02 0.150D-01 0.714D-02 0.176D+00 0.351D+00 0.452D+00
 Coeff:     -0.227D-02 0.150D-01 0.714D-02 0.176D+00 0.351D+00 0.452D+00
 Gap=     0.108 Goal=   None    Shift=    0.000
 RMSDP=1.30D-05 MaxDP=6.11D-04 DE=-6.69D-05 OVMax= 1.59D-03

 Cycle   7  Pass 0  IDiag  1:
 RMSU=  7.47D-06    CP:  9.96D-01  1.06D+00  5.49D-01  6.54D-01  8.03D-01
                    CP:  6.58D-01
 E= -2048.85573208651     Delta-E=       -0.000008473773 Rises=F Damp=F
 DIIS: error= 3.19D-05 at cycle   7 NSaved=   7.
 NSaved= 7 IEnMin= 7 EnMin= -2048.85573208651     IErMin= 7 ErrMin= 3.19D-05
 ErrMax= 3.19D-05  0.00D+00 EMaxC= 1.00D-01 BMatC= 1.22D-06 BMatP= 9.00D-06
 IDIUse=1 WtCom= 1.00D+00 WtEn= 0.00D+00
 Coeff-Com: -0.679D-04-0.683D-02-0.106D-01 0.505D-01 0.664D-01 0.230D+00
 Coeff-Com:  0.671D+00
 Coeff:     -0.679D-04-0.683D-02-0.106D-01 0.505D-01 0.664D-01 0.230D+00
 Coeff:      0.671D+00
 Gap=     0.108 Goal=   None    Shift=    0.000
 RMSDP=5.73D-06 MaxDP=2.41D-04 DE=-8.47D-06 OVMax= 7.82D-04

 Initial convergence to 1.0D-05 achieved.  Increase integral accuracy.
 Cycle   8  Pass 1  IDiag  1:
 E= -2048.85571818919     Delta-E=        0.000013897324 Rises=F Damp=F
 DIIS: error= 7.62D-05 at cycle   1 NSaved=   1.
 NSaved= 1 IEnMin= 1 EnMin= -2048.85571818919     IErMin= 1 ErrMin= 7.62D-05
 ErrMax= 7.62D-05  0.00D+00 EMaxC= 1.00D-01 BMatC= 2.39D-06 BMatP= 2.39D-06
 IDIUse=1 WtCom= 1.00D+00 WtEn= 0.00D+00
 Coeff-Com:  0.100D+01
 Coeff:      0.100D+01
 Gap=     0.108 Goal=   None    Shift=    0.000
 RMSDP=5.73D-06 MaxDP=2.41D-04 DE= 1.39D-05 OVMax= 4.52D-04

 Cycle   9  Pass 1  IDiag  1:
 RMSU=  6.02D-05    CP:  1.00D+00
 E= -2048.85571979809     Delta-E=       -0.000001608906 Rises=F Damp=F
 DIIS: error= 2.29D-05 at cycle   2 NSaved=   2.
 NSaved= 2 IEnMin= 2 EnMin= -2048.85571979809     IErMin= 2 ErrMin= 2.29D-05
 ErrMax= 2.29D-05  0.00D+00 EMaxC= 1.00D-01 BMatC= 7.62D-07 BMatP= 2.39D-06
 IDIUse=1 WtCom= 1.00D+00 WtEn= 0.00D+00
 Coeff-Com:  0.290D+00 0.710D+00
 Coeff:      0.290D+00 0.710D+00
 Gap=     0.108 Goal=   None    Shift=    0.000
 RMSDP=6.76D-06 MaxDP=3.59D-04 DE=-1.61D-06 OVMax= 1.08D-03

 Cycle  10  Pass 1  IDiag  1:
 RMSU=  6.75D-06    CP:  1.00D+00  1.01D+00
 E= -2048.85571930296     Delta-E=        0.000000495136 Rises=F Damp=F
 DIIS: error= 2.91D-05 at cycle   3 NSaved=   3.
 NSaved= 3 IEnMin= 2 EnMin= -2048.85571979809     IErMin= 2 ErrMin= 2.29D-05
 ErrMax= 2.91D-05  0.00D+00 EMaxC= 1.00D-01 BMatC= 1.21D-06 BMatP= 7.62D-07
 IDIUse=1 WtCom= 1.00D+00 WtEn= 0.00D+00
 Coeff-Com: -0.212D-02 0.559D+00 0.443D+00
 Coeff:     -0.212D-02 0.559D+00 0.443D+00
 Gap=     0.108 Goal=   None    Shift=    0.000
 RMSDP=3.92D-06 MaxDP=2.22D-04 DE= 4.95D-07 OVMax= 6.12D-04

 Cycle  11  Pass 1  IDiag  1:
 RMSU=  1.06D-06    CP:  1.00D+00  1.02D+00  4.48D-01
 E= -2048.85572064324     Delta-E=       -0.000001340279 Rises=F Damp=F
 DIIS: error= 4.21D-06 at cycle   4 NSaved=   4.
 NSaved= 4 IEnMin= 4 EnMin= -2048.85572064324     IErMin= 4 ErrMin= 4.21D-06
 ErrMax= 4.21D-06  0.00D+00 EMaxC= 1.00D-01 BMatC= 2.82D-08 BMatP= 7.62D-07
 IDIUse=1 WtCom= 1.00D+00 WtEn= 0.00D+00
 Coeff-Com: -0.752D-02 0.346D+00 0.281D+00 0.380D+00
 Coeff:     -0.752D-02 0.346D+00 0.281D+00 0.380D+00
 Gap=     0.108 Goal=   None    Shift=    0.000
 RMSDP=6.32D-07 MaxDP=3.50D-05 DE=-1.34D-06 OVMax= 9.16D-05

 Cycle  12  Pass 1  IDiag  1:
 RMSU=  4.42D-07    CP:  1.00D+00  1.02D+00  4.60D-01  5.89D-01
 E= -2048.85572067238     Delta-E=       -0.000000029142 Rises=F Damp=F
 DIIS: error= 8.62D-07 at cycle   5 NSaved=   5.
 NSaved= 5 IEnMin= 5 EnMin= -2048.85572067238     IErMin= 5 ErrMin= 8.62D-07
 ErrMax= 8.62D-07  0.00D+00 EMaxC= 1.00D-01 BMatC= 1.49D-09 BMatP= 2.82D-08
 IDIUse=1 WtCom= 1.00D+00 WtEn= 0.00D+00
 Coeff-Com: -0.423D-02 0.167D+00 0.132D+00 0.232D+00 0.472D+00
 Coeff:     -0.423D-02 0.167D+00 0.132D+00 0.232D+00 0.472D+00
 Gap=     0.108 Goal=   None    Shift=    0.000
 RMSDP=1.97D-07 MaxDP=8.98D-06 DE=-2.91D-08 OVMax= 2.87D-05

 Cycle  13  Pass 1  IDiag  1:
 RMSU=  1.73D-07    CP:  1.00D+00  1.02D+00  4.58D-01  6.31D-01  8.24D-01
 E= -2048.85572067400     Delta-E=       -0.000000001617 Rises=F Damp=F
 DIIS: error= 3.61D-07 at cycle   6 NSaved=   6.
 NSaved= 6 IEnMin= 6 EnMin= -2048.85572067400     IErMin= 6 ErrMin= 3.61D-07
 ErrMax= 3.61D-07  0.00D+00 EMaxC= 1.00D-01 BMatC= 2.62D-10 BMatP= 1.49D-09
 IDIUse=1 WtCom= 1.00D+00 WtEn= 0.00D+00
 Coeff-Com: -0.583D-03 0.113D-01 0.254D-02 0.480D-01 0.298D+00 0.641D+00
 Coeff:     -0.583D-03 0.113D-01 0.254D-02 0.480D-01 0.298D+00 0.641D+00
 Gap=     0.108 Goal=   None    Shift=    0.000
 RMSDP=7.64D-08 MaxDP=3.27D-06 DE=-1.62D-09 OVMax= 6.55D-06

 Cycle  14  Pass 1  IDiag  1:
 RMSU=  4.91D-08    CP:  1.00D+00  1.02D+00  4.58D-01  6.51D-01  9.25D-01
                    CP:  8.18D-01
 E= -2048.85572067416     Delta-E=       -0.000000000166 Rises=F Damp=F
 DIIS: error= 1.80D-07 at cycle   7 NSaved=   7.
 NSaved= 7 IEnMin= 7 EnMin= -2048.85572067416     IErMin= 7 ErrMin= 1.80D-07
 ErrMax= 1.80D-07  0.00D+00 EMaxC= 1.00D-01 BMatC= 2.62D-11 BMatP= 2.62D-10
 IDIUse=1 WtCom= 1.00D+00 WtEn= 0.00D+00
 Coeff-Com:  0.235D-03-0.150D-01-0.168D-01-0.246D-02 0.916D-01 0.302D+00
 Coeff-Com:  0.640D+00
 Coeff:      0.235D-03-0.150D-01-0.168D-01-0.246D-02 0.916D-01 0.302D+00
 Coeff:      0.640D+00
 Gap=     0.108 Goal=   None    Shift=    0.000
 RMSDP=3.06D-08 MaxDP=1.53D-06 DE=-1.66D-10 OVMax= 2.61D-06

 Cycle  15  Pass 1  IDiag  1:
 RMSU=  2.05D-08    CP:  1.00D+00  1.02D+00  4.57D-01  6.64D-01  9.35D-01
                    CP:  8.89D-01  9.41D-01
 E= -2048.85572067415     Delta-E=        0.000000000007 Rises=F Damp=F
 DIIS: error= 4.52D-08 at cycle   8 NSaved=   8.
 NSaved= 8 IEnMin= 7 EnMin= -2048.85572067416     IErMin= 8 ErrMin= 4.52D-08
 ErrMax= 4.52D-08  0.00D+00 EMaxC= 1.00D-01 BMatC= 3.17D-12 BMatP= 2.62D-11
 IDIUse=1 WtCom= 1.00D+00 WtEn= 0.00D+00
 Coeff-Com:  0.169D-03-0.779D-02-0.830D-02-0.578D-02 0.977D-02 0.519D-01
 Coeff-Com:  0.278D+00 0.682D+00
 Coeff:      0.169D-03-0.779D-02-0.830D-02-0.578D-02 0.977D-02 0.519D-01
 Coeff:      0.278D+00 0.682D+00
 Gap=     0.108 Goal=   None    Shift=    0.000
 RMSDP=9.47D-09 MaxDP=3.19D-07 DE= 7.28D-12 OVMax= 1.27D-06

 SCF Done:  E(RPBE1PBE) =  -2048.85572067     A.U. after   15 cycles
            NFock= 15  Conv=0.95D-08     -V/T= 2.0056
 KE= 2.037433568245D+03 PE=-1.063137477016D+04 EE= 3.646390594704D+03
 Leave Link  502 at Mon Apr 19 15:31:22 2021, MaxMem=   536870912 cpu:      2006.9
 (Enter /pbs_home/pkowalski/g09d01/g09/l701.exe)
 Compute integral first derivatives.
 ... and contract with generalized density number  0.
 R6Disp: Adding Grimme-D3(BJ) dispersion energy 1st derivatives to the gradient.
 Leave Link  701 at Mon Apr 19 15:31:26 2021, MaxMem=   536870912 cpu:        16.0
 (Enter /pbs_home/pkowalski/g09d01/g09/l702.exe)
 L702 exits ... SP integral derivatives will be done elsewhere.
 Leave Link  702 at Mon Apr 19 15:31:26 2021, MaxMem=   536870912 cpu:         0.2
 (Enter /pbs_home/pkowalski/g09d01/g09/l703.exe)
 Compute integral first derivatives, UseDBF=F ICtDFT=           0.
 Integral derivatives from FoFJK, PRISM(SPDF).
 Calling FoFJK, ICntrl=      2127 FMM=F ISym2X=0 I1Cent= 0 IOpClX= 0 NMat=1 NMatS=1 NMatT=0.
 FoFJK:  IHMeth= 1 ICntrl=    2127 DoSepK=F KAlg= 0 I1Cent=   0 FoldK=F
 IRaf=         0 NMat=   1 IRICut=       1 DoRegI=T DoRafI=F ISym2E= 0.
 FoFCou: FMM=F IPFlag=           0 FMFlag=      100000 FMFlg1=         800
         NFxFlg=           0 DoJE=F BraDBF=F KetDBF=F FulRan=T
         wScrn=  0.000000 ICntrl=    2127 IOpCl=  0 I1Cent=           0 NGrid=           0
         NMat0=    1 NMatS0=      1 NMatT0=    0 NMatD0=    1 NMtDS0=    0 NMtDT0=    0
 Symmetry not used in FoFCou.
 Leave Link  703 at Mon Apr 19 15:33:07 2021, MaxMem=   536870912 cpu:       400.7
 (Enter /pbs_home/pkowalski/g09d01/g09/l716.exe)
 Dipole        =-2.04212070D+00 5.54731866D-01 2.96349358D-01
 ***** Axes restored to original set *****
 -------------------------------------------------------------------
 Center     Atomic                   Forces (Hartrees/Bohr)
 Number     Number              X              Y              Z
 -------------------------------------------------------------------
      1        6          -0.000232618   -0.000198697    0.001403234
      2        6           0.000134576   -0.000545695    0.000030709
      3        6          -0.000466660   -0.000021816    0.000167975
      4       16           0.000271687   -0.000653628   -0.000131832
      5        6          -0.008229134   -0.001190641   -0.000267547
      6        6           0.000306310   -0.000557750   -0.000617291
      7        6           0.000322547    0.000344123   -0.000159921
      8        6           0.003270873    0.004766027    0.001785341
      9        6           0.000218965    0.000351135   -0.000442060
     10        6          -0.000855726    0.000923742    0.000825501
     11        9           0.000012579   -0.000166710    0.000074553
     12        9           0.000093053   -0.000133930    0.000140043
     13        9          -0.000007133   -0.000148027    0.000176212
     14        9           0.000087176   -0.000096819   -0.000053631
     15        9           0.000047915   -0.000390303   -0.000267420
     16        9           0.000548595   -0.001099386    0.000336748
     17        6           0.055795524    0.002374650    0.009835579
     18        6          -0.034713992   -0.046832265   -0.003688861
     19        6          -0.005122710   -0.000724635   -0.005370379
     20        1           0.000443726    0.000291352   -0.000106020
     21        1           0.000505665   -0.000148254   -0.000128701
     22        1           0.000554232   -0.000201640   -0.000156070
     23        6          -0.000398817   -0.000895600    0.000205538
     24        6          -0.059981942    0.101567659    0.020726075
     25        6           0.110039369   -0.137971430    0.000542518
     26       16          -0.056404643    0.085808604   -0.011187561
     27        6          -0.010829125    0.010424388    0.002836497
     28        1           0.000330834   -0.002205921    0.000185777
     29        1           0.000502148    0.000193353   -0.000337233
     30        1           0.000687466   -0.001100228    0.000707555
     31        1           0.001092831    0.000601691    0.000415668
     32        1           0.000309455    0.000059841    0.000268812
     33        1           0.000438233    0.000367449   -0.000344295
     34        1          -0.000012425    0.000021231    0.000030732
     35        6           0.000434073    0.000285124   -0.000213645
     36        1          -0.000055786    0.000084665   -0.000076785
     37        1           0.000044180    0.000025791   -0.000037157
     38        1           0.000043287   -0.000003299    0.000052542
     39        1           0.000775414   -0.013204154   -0.017161200
 -------------------------------------------------------------------
 Cartesian Forces:  Max     0.137971430 RMS     0.023328130
 Leave Link  716 at Mon Apr 19 15:33:07 2021, MaxMem=   536870912 cpu:         0.2
 (Enter /pbs_home/pkowalski/g09d01/g09/l103.exe)

 GradGradGradGradGradGradGradGradGradGradGradGradGradGradGradGradGradGrad
 Berny optimization.
 Using GEDIIS/GDIIS optimizer.
 FormGI is forming the generalized inverse of G from B-inverse, IUseBI=4.
 Internal  Forces:  Max     0.090448071 RMS     0.009426391
 Search for a local minimum.
 Step number   3 out of a maximum of  234
 All quantities printed in internal units (Hartrees-Bohrs-Radians)
 RMS Force = .94264D-02 SwitMx=.10000D-02 MixMth= 1
 Mixed Optimization -- RFO/linear search
 Update second derivatives using D2CorX and points    2    3
 ITU=  0  1  0
 Use linear search instead of GDIIS.
 Linear search step of   0.817 exceeds DXMaxT=   0.505 but not scaled.
 Quartic linear search produced a step of  1.36172.
 Iteration  1 RMS(Cart)=  0.07148561 RMS(Int)=  0.02174766
 Iteration  2 RMS(Cart)=  0.05664260 RMS(Int)=  0.00191556
 Iteration  3 RMS(Cart)=  0.00286648 RMS(Int)=  0.00154416
 Iteration  4 RMS(Cart)=  0.00000672 RMS(Int)=  0.00154415
 Iteration  5 RMS(Cart)=  0.00000002 RMS(Int)=  0.00154415
 ITry= 1 IFail=0 DXMaxC= 7.33D-01 DCOld= 1.00D+10 DXMaxT= 5.05D-01 DXLimC= 3.00D+00 Rises=F
 Variable       Old X    -DE/DX   Delta X   Delta X   Delta X     New X
                                 (Linear)    (Quad)   (Total)
    R1        2.73545  -0.00002   0.00219   0.00000   0.00215   2.73760
    R2        2.88988  -0.00043  -0.00050   0.00000  -0.00062   2.88925
    R3        2.57112  -0.00111  -0.00048   0.00000   0.00035   2.57147
    R4        2.56872   0.00030  -0.00286   0.00000  -0.00265   2.56607
    R5        2.82166   0.00057  -0.00123   0.00000  -0.00123   2.82044
    R6        3.28635  -0.00016   0.00657   0.00000   0.00678   3.29313
    R7        2.06334   0.00002  -0.00068   0.00000  -0.00068   2.06265
    R8        3.50145  -0.00072   0.00717   0.00000   0.00706   3.50851
    R9        2.92312  -0.00424   0.01733   0.00000   0.01712   2.94024
   R10        2.90769  -0.00075   0.00405   0.00000   0.00405   2.91174
   R11        2.83975   0.00031   0.00034   0.00000   0.00034   2.84008
   R12        2.75006  -0.00027  -0.00353   0.00000  -0.00314   2.74692
   R13        2.94013  -0.00032  -0.00191   0.00000  -0.00170   2.93843
   R14        2.54962  -0.00002   0.00104   0.00000   0.00104   2.55066
   R15        2.55452  -0.00011  -0.00008   0.00000  -0.00008   2.55444
   R16        2.81743   0.00057  -0.00110   0.00000  -0.00126   2.81617
   R17        2.54998   0.00456   0.00411   0.00000   0.00382   2.55380
   R18        2.92128   0.00004  -0.00027   0.00000  -0.00010   2.92118
   R19        2.51748  -0.00003   0.00141   0.00000   0.00141   2.51890
   R20        2.53598  -0.00003   0.00158   0.00000   0.00158   2.53756
   R21        2.55934   0.00033   0.00111   0.00000   0.00111   2.56045
   R22        2.53318   0.00098  -0.00127   0.00000  -0.00127   2.53191
   R23        2.89627  -0.00355   0.01276   0.00000   0.00627   2.90254
   R24        2.93797  -0.00617   0.01613   0.00000   0.01613   2.95410
   R25        3.28159   0.03342   0.39731   0.00000   0.39852   3.68011
   R26        2.91222  -0.04399  -0.34125   0.00000  -0.34593   2.56630
   R27        2.07781  -0.00043   0.00148   0.00000   0.00148   2.07929
   R28        2.07719  -0.00042   0.00186   0.00000   0.00186   2.07904
   R29        2.07401   0.00047  -0.00356   0.00000  -0.00356   2.07045
   R30        2.07989  -0.00120   0.00297   0.00000   0.00297   2.08286
   R31        2.07936   0.00001   0.00048   0.00000   0.00048   2.07984
   R32        2.07351   0.00063  -0.00206   0.00000  -0.00206   2.07145
   R33        3.01363  -0.09045  -0.32769   0.00000  -0.32629   2.68734
   R34        2.07730  -0.00269   0.05020   0.00000   0.05020   2.12750
   R35        2.98309   0.08299   0.41300   0.00000   0.41881   3.40190
   R36        2.80463   0.00205  -0.00553   0.00000  -0.00553   2.79910
   R37        2.08296  -0.00135   0.00662   0.00000   0.00662   2.08958
   R38        2.07452   0.00025  -0.00662   0.00000  -0.00662   2.06791
   R39        2.07773   0.00124  -0.00418   0.00000  -0.00418   2.07355
   R40        2.07743  -0.00012  -0.00002   0.00000  -0.00002   2.07741
   R41        2.07520   0.00003  -0.00007   0.00000  -0.00007   2.07513
   R42        2.07869  -0.00002  -0.00007   0.00000  -0.00007   2.07862
    A1        1.95024   0.00020  -0.00486   0.00000  -0.00495   1.94529
    A2        2.30519   0.00038   0.00319   0.00000   0.00392   2.30911
    A3        2.02610  -0.00058   0.00162   0.00000   0.00097   2.02707
    A4        1.95287  -0.00043   0.00667   0.00000   0.00658   1.95945
    A5        2.17647   0.00050  -0.00394   0.00000  -0.00390   2.17257
    A6        2.15372  -0.00007  -0.00273   0.00000  -0.00268   2.15104
    A7        2.04372   0.00004  -0.00342   0.00000  -0.00328   2.04044
    A8        2.17268  -0.00001   0.00336   0.00000   0.00329   2.17597
    A9        2.06678  -0.00003   0.00005   0.00000  -0.00001   2.06676
   A10        1.57400   0.00004  -0.00187   0.00000  -0.00210   1.57189
   A11        1.84097   0.00006   0.00179   0.00000   0.00211   1.84308
   A12        1.92800  -0.00041  -0.00808   0.00000  -0.00812   1.91988
   A13        1.88972  -0.00036   0.00630   0.00000   0.00581   1.89553
   A14        1.96211  -0.00003   0.00167   0.00000   0.00168   1.96379
   A15        1.87277   0.00007  -0.00042   0.00000  -0.00039   1.87238
   A16        1.96447   0.00063  -0.00068   0.00000  -0.00055   1.96392
   A17        2.27027   0.00002  -0.00473   0.00000  -0.00429   2.26598
   A18        2.11090  -0.00060   0.00434   0.00000   0.00411   2.11500
   A19        1.90100   0.00060   0.00052   0.00000   0.00031   1.90131
   A20        1.82032  -0.00023  -0.00058   0.00000  -0.00060   1.81972
   A21        1.99420   0.00021  -0.00106   0.00000  -0.00106   1.99314
   A22        1.96581   0.00012  -0.00111   0.00000  -0.00110   1.96470
   A23        1.91033  -0.00021   0.00049   0.00000   0.00051   1.91085
   A24        1.90505   0.00008   0.00214   0.00000   0.00212   1.90718
   A25        1.86673   0.00000   0.00033   0.00000   0.00032   1.86705
   A26        1.91044  -0.00061   0.00066   0.00000   0.00098   1.91142
   A27        2.12965   0.00227   0.00911   0.00000   0.00752   2.13717
   A28        2.24309  -0.00166  -0.00976   0.00000  -0.00850   2.23459
   A29        1.83007   0.00007   0.00048   0.00000   0.00067   1.83075
   A30        1.95852   0.00005  -0.00191   0.00000  -0.00194   1.95659
   A31        1.89926   0.00006  -0.00111   0.00000  -0.00120   1.89806
   A32        1.97685   0.00006   0.00269   0.00000   0.00262   1.97947
   A33        1.89378  -0.00015   0.00102   0.00000   0.00097   1.89475
   A34        1.90250  -0.00010  -0.00114   0.00000  -0.00112   1.90138
   A35        1.79131   0.00034  -0.00024   0.00000  -0.00050   1.79081
   A36        1.95295  -0.00001   0.00134   0.00000   0.00136   1.95431
   A37        2.00006   0.00048   0.00607   0.00000   0.00619   2.00625
   A38        1.89005  -0.00016  -0.00265   0.00000  -0.00253   1.88751
   A39        1.94994  -0.00055  -0.00562   0.00000  -0.00559   1.94435
   A40        1.87723  -0.00012   0.00049   0.00000   0.00041   1.87764
   A41        1.87426   0.00392   0.01042   0.00000   0.01058   1.88484
   A42        1.96226   0.00002  -0.00182   0.00000  -0.00211   1.96015
   A43        1.99651  -0.00233  -0.01518   0.00000  -0.01474   1.98177
   A44        1.86877   0.00037  -0.00893   0.00000  -0.00843   1.86034
   A45        1.84953  -0.00335   0.01333   0.00000   0.01149   1.86102
   A46        1.90448   0.00136   0.00349   0.00000   0.00438   1.90886
   A47        2.05705  -0.00534  -0.01586   0.00000  -0.01343   2.04362
   A48        2.24962  -0.00138  -0.00023   0.00000   0.00759   2.25721
   A49        1.97652   0.00672   0.01612   0.00000   0.00581   1.98232
   A50        1.89955   0.00027  -0.00241   0.00000  -0.00246   1.89709
   A51        1.93388   0.00022   0.00199   0.00000   0.00198   1.93586
   A52        1.91601  -0.00060  -0.01757   0.00000  -0.01763   1.89838
   A53        1.90899   0.00007   0.00630   0.00000   0.00630   1.91529
   A54        1.90384  -0.00007   0.00532   0.00000   0.00521   1.90905
   A55        1.90133   0.00011   0.00661   0.00000   0.00659   1.90792
   A56        1.94473  -0.00017   0.00955   0.00000   0.00955   1.95427
   A57        1.92593  -0.00043   0.00089   0.00000   0.00087   1.92679
   A58        1.90325   0.00008  -0.00908   0.00000  -0.00906   1.89418
   A59        1.89618   0.00050  -0.00069   0.00000  -0.00073   1.89544
   A60        1.89557   0.00001  -0.00372   0.00000  -0.00368   1.89189
   A61        1.89739   0.00002   0.00292   0.00000   0.00291   1.90030
   A62        1.80066   0.02471   0.19120   0.00000   0.18575   1.98641
   A63        2.01942  -0.00175  -0.06449   0.00000  -0.05956   1.95986
   A64        2.01326  -0.00482  -0.07074   0.00000  -0.06833   1.94494
   A65        2.00551   0.00654   0.02711   0.00000   0.03173   2.03724
   A66        2.05538   0.01062   0.00022   0.00000  -0.00233   2.05306
   A67        2.22223  -0.01718  -0.02739   0.00000  -0.02988   2.19235
   A68        1.74278  -0.03488  -0.24631   0.00000  -0.23423   1.50855
   A69        1.95544   0.00310   0.02553   0.00000   0.02568   1.98112
   A70        1.91497  -0.00137  -0.02186   0.00000  -0.02198   1.89299
   A71        1.92082  -0.00098  -0.01553   0.00000  -0.01571   1.90511
   A72        1.89844  -0.00047   0.00309   0.00000   0.00328   1.90172
   A73        1.89369  -0.00056   0.00196   0.00000   0.00206   1.89575
   A74        1.87868   0.00018   0.00675   0.00000   0.00626   1.88494
   A75        1.93890   0.00000   0.00059   0.00000   0.00059   1.93949
   A76        1.93372   0.00005  -0.00091   0.00000  -0.00091   1.93281
   A77        1.93786   0.00006  -0.00041   0.00000  -0.00041   1.93746
   A78        1.89350  -0.00004   0.00022   0.00000   0.00022   1.89372
   A79        1.86171  -0.00003  -0.00025   0.00000  -0.00025   1.86147
   A80        1.89590  -0.00005   0.00080   0.00000   0.00080   1.89670
    D1        0.23493   0.00023   0.00236   0.00000   0.00230   0.23724
    D2       -2.92315   0.00024   0.00230   0.00000   0.00230  -2.92085
    D3       -2.97241   0.00017   0.00139   0.00000   0.00104  -2.97137
    D4        0.15270   0.00018   0.00132   0.00000   0.00103   0.15373
    D5       -0.34170  -0.00031  -0.00388   0.00000  -0.00376  -0.34547
    D6       -2.46613  -0.00008  -0.00248   0.00000  -0.00256  -2.46870
    D7        1.65862  -0.00037  -0.00064   0.00000  -0.00050   1.65812
    D8        2.85421  -0.00030  -0.00319   0.00000  -0.00289   2.85132
    D9        0.72978  -0.00006  -0.00179   0.00000  -0.00169   0.72810
   D10       -1.42866  -0.00035   0.00005   0.00000   0.00038  -1.42828
   D11       -0.08482   0.00000  -0.00154   0.00000  -0.00165  -0.08646
   D12        3.11093  -0.00041  -0.00495   0.00000  -0.00506   3.10588
   D13        2.98878  -0.00004  -0.00274   0.00000  -0.00313   2.98565
   D14       -0.09866  -0.00044  -0.00615   0.00000  -0.00654  -0.10520
   D15       -0.00046  -0.00010   0.00079   0.00000   0.00066   0.00020
   D16        3.13755  -0.00006  -0.00064   0.00000  -0.00059   3.13695
   D17       -3.12582  -0.00011   0.00087   0.00000   0.00068  -3.12513
   D18        0.01219  -0.00007  -0.00056   0.00000  -0.00057   0.01162
   D19       -1.12434  -0.00005  -0.00021   0.00000  -0.00024  -1.12459
   D20        3.05281  -0.00003  -0.00028   0.00000  -0.00031   3.05251
   D21        0.94444  -0.00005  -0.00040   0.00000  -0.00044   0.94400
   D22        1.99893  -0.00004  -0.00020   0.00000  -0.00017   1.99876
   D23       -0.10710  -0.00003  -0.00026   0.00000  -0.00023  -0.10734
   D24       -2.21548  -0.00005  -0.00039   0.00000  -0.00036  -2.21584
   D25       -0.17881  -0.00004  -0.00277   0.00000  -0.00256  -0.18138
   D26        2.96614  -0.00008  -0.00144   0.00000  -0.00140   2.96474
   D27        0.28200   0.00017   0.00448   0.00000   0.00433   0.28633
   D28        2.38420  -0.00031  -0.00329   0.00000  -0.00327   2.38092
   D29       -1.73001   0.00052  -0.00336   0.00000  -0.00314  -1.73315
   D30       -0.98632  -0.00252   0.00017   0.00000   0.00018  -0.98614
   D31        1.06480   0.00041  -0.00521   0.00000  -0.00469   1.06011
   D32       -3.03349   0.00037  -0.01462   0.00000  -0.01246  -3.04595
   D33       -3.03754  -0.00231   0.00220   0.00000   0.00181  -3.03573
   D34       -0.98642   0.00063  -0.00318   0.00000  -0.00306  -0.98948
   D35        1.19848   0.00059  -0.01259   0.00000  -0.01083   1.18765
   D36        1.12829  -0.00284   0.00203   0.00000   0.00148   1.12977
   D37       -3.10377   0.00010  -0.00336   0.00000  -0.00339  -3.10716
   D38       -0.91887   0.00006  -0.01276   0.00000  -0.01116  -0.93003
   D39       -3.11692   0.00010   0.00036   0.00000   0.00021  -3.11671
   D40        1.05822  -0.00013  -0.00569   0.00000  -0.00586   1.05236
   D41       -1.02471   0.00006  -0.00417   0.00000  -0.00435  -1.02906
   D42       -1.13761   0.00003   0.00525   0.00000   0.00529  -1.13232
   D43        3.03754  -0.00019  -0.00080   0.00000  -0.00079   3.03674
   D44        0.95461  -0.00001   0.00072   0.00000   0.00072   0.95533
   D45        1.02993   0.00046   0.00661   0.00000   0.00678   1.03671
   D46       -1.07811   0.00023   0.00056   0.00000   0.00070  -1.07741
   D47        3.12214   0.00041   0.00207   0.00000   0.00221   3.12436
   D48        3.05212  -0.00037  -0.00311   0.00000  -0.00308   3.04905
   D49        0.96714  -0.00009  -0.00275   0.00000  -0.00273   0.96441
   D50       -1.16752  -0.00036  -0.00148   0.00000  -0.00146  -1.16898
   D51       -0.13857  -0.00004   0.00010   0.00000   0.00012  -0.13844
   D52       -2.22355   0.00025   0.00047   0.00000   0.00047  -2.22308
   D53        1.92498  -0.00002   0.00174   0.00000   0.00174   1.92671
   D54        2.88085   0.00061   0.00318   0.00000   0.00319   2.88404
   D55       -0.25924   0.00029   0.00260   0.00000   0.00237  -0.25687
   D56       -0.21694   0.00029   0.00061   0.00000   0.00058  -0.21636
   D57        2.92615  -0.00002   0.00004   0.00000  -0.00024   2.92592
   D58        0.42508  -0.00016  -0.00091   0.00000  -0.00092   0.42416
   D59        2.57793   0.00000   0.00159   0.00000   0.00161   2.57954
   D60       -1.59833  -0.00005  -0.00182   0.00000  -0.00183  -1.60016
   D61        2.56593  -0.00015  -0.00225   0.00000  -0.00226   2.56368
   D62       -1.56441   0.00001   0.00026   0.00000   0.00028  -1.56413
   D63        0.54252  -0.00004  -0.00316   0.00000  -0.00317   0.53936
   D64       -1.67960  -0.00022  -0.00036   0.00000  -0.00036  -1.67996
   D65        0.47324  -0.00006   0.00215   0.00000   0.00217   0.47542
   D66        2.58017  -0.00011  -0.00127   0.00000  -0.00127   2.57890
   D67        0.47642  -0.00037  -0.00127   0.00000  -0.00132   0.47510
   D68       -1.54635  -0.00036   0.00135   0.00000   0.00131  -1.54504
   D69        2.59380  -0.00056  -0.00504   0.00000  -0.00517   2.58863
   D70       -2.66679  -0.00002  -0.00062   0.00000  -0.00042  -2.66722
   D71        1.59362  -0.00002   0.00200   0.00000   0.00220   1.59582
   D72       -0.54942  -0.00021  -0.00439   0.00000  -0.00427  -0.55369
   D73       -0.07566   0.00057   0.00155   0.00000   0.00210  -0.07356
   D74        3.06648   0.00036  -0.00786   0.00000  -0.00770   3.05878
   D75        3.06774   0.00019   0.00085   0.00000   0.00111   3.06885
   D76       -0.07330  -0.00002  -0.00857   0.00000  -0.00869  -0.08199
   D77       -0.54541   0.00014   0.00128   0.00000   0.00136  -0.54405
   D78        1.52218   0.00023   0.00154   0.00000   0.00156   1.52375
   D79       -2.69671  -0.00035  -0.00288   0.00000  -0.00279  -2.69950
   D80       -2.68643  -0.00001   0.00173   0.00000   0.00174  -2.68469
   D81       -0.61884   0.00007   0.00199   0.00000   0.00195  -0.61689
   D82        1.44545  -0.00051  -0.00243   0.00000  -0.00241   1.44305
   D83        1.48179   0.00018   0.00072   0.00000   0.00077   1.48255
   D84       -2.73381   0.00026   0.00098   0.00000   0.00097  -2.73284
   D85       -0.66951  -0.00032  -0.00344   0.00000  -0.00339  -0.67290
   D86        0.68528   0.00070  -0.00196   0.00000  -0.00224   0.68304
   D87       -2.45677   0.00087   0.00598   0.00000   0.00603  -2.45074
   D88       -1.42583  -0.00167  -0.00063   0.00000  -0.00084  -1.42667
   D89        1.71530  -0.00150   0.00730   0.00000   0.00743   1.72273
   D90        2.82619  -0.00178  -0.00693   0.00000  -0.00741   2.81879
   D91       -0.31586  -0.00161   0.00101   0.00000   0.00087  -0.31500
   D92       -3.03107  -0.00218  -0.00362   0.00000  -0.00338  -3.03445
   D93        1.15238  -0.00257  -0.01109   0.00000  -0.01081   1.14157
   D94       -0.94847  -0.00245  -0.00913   0.00000  -0.00884  -0.95731
   D95       -0.97670   0.00285   0.00246   0.00000   0.00304  -0.97365
   D96       -3.07643   0.00246  -0.00501   0.00000  -0.00439  -3.08081
   D97        1.10591   0.00258  -0.00306   0.00000  -0.00241   1.10350
   D98        1.01774  -0.00019   0.01514   0.00000   0.01422   1.03196
   D99       -1.08199  -0.00058   0.00767   0.00000   0.00679  -1.07520
   D100       3.10035  -0.00047   0.00962   0.00000   0.00876   3.10911
   D101       2.30395  -0.00082   0.00529   0.00000   0.00413   2.30808
   D102       0.24267  -0.00212  -0.00798   0.00000  -0.00811   0.23456
   D103      -1.76421  -0.00147  -0.00611   0.00000  -0.00640  -1.77062
   D104      -2.89948   0.00216   0.00445   0.00000   0.00174  -2.89774
   D105       1.16858  -0.00970  -0.01324   0.00000  -0.01337   1.15521
   D106       0.24264   0.00196  -0.00450   0.00000  -0.00778   0.23486
   D107      -1.97248  -0.00990  -0.02219   0.00000  -0.02288  -1.99537
   D108      -0.06353   0.00230   0.03204   0.00000   0.03282  -0.03071
   D109       3.06731  -0.00017   0.01010   0.00000   0.01035   3.07766
   D110       2.15550   0.01597   0.05347   0.00000   0.05169   2.20719
   D111      -0.99685   0.01349   0.03153   0.00000   0.02922  -0.96763
   D112      -0.10848  -0.00206  -0.02297   0.00000  -0.02312  -0.13161
   D113       3.04507   0.00046   0.00158   0.00000   0.00112   3.04619
   D114      -3.12037   0.00100   0.01384   0.00000   0.01338  -3.10699
   D115      -1.00984   0.00152   0.01984   0.00000   0.01906  -0.99078
   D116       1.05428   0.00032   0.00490   0.00000   0.00465   1.05893
   D117       0.00896  -0.00162  -0.01140   0.00000  -0.01086  -0.00190
   D118       2.11949  -0.00110  -0.00540   0.00000  -0.00518   2.11431
   D119      -2.09958  -0.00230  -0.02033   0.00000  -0.01959  -2.11917
         Item               Value     Threshold  Converged?
 Maximum Force            0.090448     0.000450     NO 
 RMS     Force            0.009426     0.000300     NO 
 Maximum Displacement     0.732691     0.001800     NO 
 RMS     Displacement     0.126337     0.001200     NO 
 Predicted change in Energy=-8.077559D-04
 Lowest energy point so far.  Saving SCF results.
 GradGradGradGradGradGradGradGradGradGradGradGradGradGradGradGradGradGrad

 Leave Link  103 at Mon Apr 19 15:33:35 2021, MaxMem=   536870912 cpu:       106.3
 (Enter /pbs_home/pkowalski/g09d01/g09/l202.exe)
                          Input orientation:                          
 ---------------------------------------------------------------------
 Center     Atomic      Atomic             Coordinates (Angstroms)
 Number     Number       Type             X           Y           Z
 ---------------------------------------------------------------------
      1          6           0        0.236309    1.625406   -0.098122
      2          6           0        0.704574    2.995279   -0.044843
      3          6           0       -0.316619    3.884602    0.056076
      4         16           0       -1.931027    3.229980    0.100541
      5          6           0       -1.268201    1.558503   -0.361925
      6          6           0        0.886111    0.431961   -0.026513
      7          6           0        2.359032    0.140147    0.037331
      8          6           0        0.157337   -0.825197   -0.064090
      9          6           0        2.436030   -1.399307    0.242331
     10          6           0        1.106507   -1.943179   -0.328752
     11          9           0        3.002882    0.761625    1.047798
     12          9           0        3.003423    0.471068   -1.103930
     13          9           0        3.515599   -1.928565   -0.333128
     14          9           0        2.473101   -1.658053    1.559466
     15          9           0        1.275094   -2.161834   -1.655253
     16          9           0        0.774070   -3.112251    0.235072
     17          6           0       -1.904935    0.412373    0.475811
     18          6           0       -1.179589   -0.894159    0.120826
     19          6           0       -1.715114    0.624836    2.012870
     20          1           0       -2.086241   -0.266483    2.540600
     21          1           0       -2.262419    1.515074    2.356872
     22          1           0       -0.647222    0.752738    2.221839
     23          6           0       -1.494428    1.379183   -1.875467
     24          6           0       -2.006801   -1.967332    0.029978
     25          6           0       -3.386420   -1.626179   -0.020745
     26         16           0       -3.792248    0.124068    0.091851
     27          6           0       -4.360070   -2.727278   -0.204040
     28          1           0       -5.408756   -2.382607   -0.268573
     29          1           0       -4.105592   -3.265587   -1.122154
     30          1           0       -4.272816   -3.428504    0.635414
     31          1           0       -2.566044    1.349305   -2.131575
     32          1           0       -1.023602    0.448187   -2.226042
     33          1           0       -1.037148    2.226842   -2.398863
     34          1           0       -0.193434    4.967551    0.114734
     35          6           0        2.141195    3.398848   -0.073804
     36          1           0        2.673296    3.033755    0.816180
     37          1           0        2.237344    4.492030   -0.113281
     38          1           0        2.654179    2.968459   -0.946455
     39          1           0       -1.801529   -2.733585    0.828854
 ---------------------------------------------------------------------
                    Distance matrix (angstroms):
                    1          2          3          4          5
     1  C    0.000000
     2  C    1.448676   0.000000
     3  C    2.330981   1.357908   0.000000
     4  S    2.703973   2.650021   1.742648   0.000000
     5  C    1.528927   2.461038   2.547739   1.856623   0.000000
     6  C    1.360765   2.569803   3.657062   3.972570   2.454110
     7  C    2.594282   3.300874   4.602217   5.287313   3.915094
     8  C    2.452112   3.859518   4.735112   4.564300   2.793365
     9  C    3.755472   4.732103   5.960827   6.365657   4.778608
    10  C    3.680385   4.962915   6.011357   6.014356   4.231089
    11  F    3.116597   3.386044   4.664288   5.597636   4.567766
    12  F    3.162447   3.574635   4.901072   5.780237   4.469884
    13  F    4.841455   5.677078   6.973542   7.514279   5.919900
    14  F    4.304874   5.230200   6.384649   6.739264   5.294838
    15  F    4.224562   5.432746   6.482406   6.514114   4.688491
    16  F    4.779708   6.114336   7.083615   6.896343   5.132564
    17  C    2.527009   3.708372   3.841263   2.842608   1.555907
    18  C    2.898433   4.324955   4.856487   4.192087   2.501289
    19  C    3.043925   3.963340   4.051037   3.238888   2.590581
    20  H    3.992034   5.011213   5.151304   4.266525   3.524828
    21  H    3.504684   4.094177   3.833336   2.853376   2.895205
    22  H    2.631425   3.463263   3.822094   3.504967   2.776816
    23  C    2.492997   3.286116   3.375681   2.742385   1.540826
    24  C    4.237419   5.655498   6.091185   5.198344   3.623621
    25  C    4.868569   6.172090   6.308589   5.071012   3.839981
    26  S    4.303414   5.337034   5.120829   3.620899   2.938422
    27  C    6.331175   7.643534   7.754619   6.440648   5.287012
    28  H    6.925315   8.145214   8.081656   6.613016   5.717102
    29  H    6.619861   7.968484   8.177392   6.958169   5.648059
    30  H    6.812657   8.154885   8.334785   7.078523   5.906999
    31  H    3.473377   4.214336   4.034039   2.987060   2.204501
    32  H    2.738844   3.772519   4.185312   3.738286   2.183475
    33  H    2.697561   3.027458   3.048616   2.837662   2.156197
    34  H    3.376376   2.172956   1.091510   2.457353   3.606097
    35  C    2.602744   1.492510   2.508719   4.079448   3.885082
    36  H    2.959442   2.149118   3.200201   4.663736   4.370320
    37  H    3.495983   2.143439   2.630660   4.360482   4.577800
    38  H    2.893018   2.148159   3.266501   4.710489   4.208885
    39  H    4.900293   6.313777   6.826605   6.009269   4.486023
                    6          7          8          9         10
     6  C    0.000000
     7  C    1.502907   0.000000
     8  C    1.453607   2.406167   0.000000
     9  C    2.414140   1.554950   2.369798   0.000000
    10  C    2.404416   2.458268   1.490253   1.545821   0.000000
    11  F    2.396570   1.349749   3.442591   2.374811   3.578700
    12  F    2.375999   1.351750   3.295722   2.373322   3.166667
    13  F    3.546873   2.398845   3.545099   1.332943   2.409140
    14  F    3.066273   2.358692   2.948279   1.342821   2.348242
    15  F    3.087374   3.055958   2.359614   2.351605   1.354931
    16  F    3.555619   3.623437   2.387566   2.386701   1.339829
    17  C    2.835957   4.295089   2.464962   4.709636   3.907010
    18  C    2.459150   3.687628   1.351414   3.652758   2.555152
    19  C    3.310990   4.553717   3.149989   4.946106   4.476543
    20  H    3.989082   5.117827   3.482846   5.197718   4.608485
    21  H    4.094740   5.350561   4.146462   5.919487   5.524649
    22  H    2.740273   3.766286   2.891828   4.249258   4.104759
    23  C    3.159561   4.476959   3.296772   5.258667   4.493916
    24  C    3.758822   4.847888   2.448839   4.484027   3.134000
    25  C    4.742415   6.011115   3.633409   5.832805   4.514616
    26  S    4.689973   6.151542   4.065051   6.413639   5.333687
    27  C    6.126558   7.309358   4.903515   6.939001   5.523932
    28  H    6.899691   8.172906   5.783487   7.922662   6.530342
    29  H    6.307883   7.398296   5.024695   6.938129   5.435460
    30  H    6.477335   7.554759   5.185823   7.020026   5.663296
    31  H    4.146104   5.515668   4.052130   6.181509   5.251500
    32  H    2.912935   4.081661   2.773114   4.634129   3.722325
    33  H    3.542396   4.671551   4.024041   5.673433   5.125397
    34  H    4.664433   5.461218   5.806113   6.889647   7.045900
    35  C    3.221783   3.267865   4.666727   4.817589   5.447277
    36  H    3.267031   3.013028   4.690036   4.476342   5.341869
    37  H    4.279897   4.356189   5.709795   5.905403   6.537364
    38  H    3.225861   3.009036   4.626512   4.531907   5.186620
    39  H    4.239781   5.118116   2.876882   4.481207   3.228230
                   11         12         13         14         15
    11  F    0.000000
    12  F    2.171257   0.000000
    13  F    3.067077   2.571906   0.000000
    14  F    2.529292   3.450808   2.177588   0.000000
    15  F    4.340317   3.197382   2.611952   3.467483   0.000000
    16  F    4.542582   4.427541   3.039728   2.599119   2.174316
    17  C    4.953364   5.156647   5.959577   4.962678   4.613086
    18  C    4.592817   4.567435   4.829168   3.999420   3.284346
    19  C    4.817631   5.657091   6.275661   4.791482   5.491995
    20  H    5.402281   6.303274   6.511639   4.866898   5.700537
    21  H    5.477660   6.387190   7.244325   5.755844   6.490824
    22  H    3.834282   4.946442   5.571923   3.998383   5.217459
    23  C    5.399320   4.653021   6.198418   6.063403   4.500839
    24  C    5.794833   5.686290   5.534460   4.743891   3.694411
    25  C    6.904099   6.811889   6.915699   6.068943   4.968728
    26  S    6.891597   6.908795   7.602535   6.677158   5.827150
    27  C    8.243337   8.078382   7.917118   7.137606   5.846437
    28  H    9.076050   8.922222   8.936131   8.123446   6.829749
    29  H    8.453256   8.031253   7.777708   7.283848   5.518537
    30  H    8.406131   8.436566   7.990450   7.035322   6.134405
    31  H    6.439466   5.731171   7.138994   6.932602   5.225832
    32  H    5.198928   4.180501   5.462273   5.567158   3.524488
    33  H    5.508919   4.591929   6.500937   6.563736   5.015964
    34  H    5.364406   5.650079   7.843081   7.286720   7.491165
    35  C    2.992564   3.221256   5.507955   5.324470   5.845707
    36  H    2.307563   3.219188   5.162848   4.754536   5.920903
    37  H    3.981215   4.211460   6.550291   6.377867   6.897645
    38  H    2.994787   2.526604   5.009896   5.264697   5.359493
    39  H    5.945318   6.090404   5.501828   4.468000   3.995410
                   16         17         18         19         20
    16  F    0.000000
    17  C    4.433734   0.000000
    18  C    2.958001   1.535957   0.000000
    19  C    4.829330   1.563241   2.484746   0.000000
    20  H    4.647067   2.181071   2.659192   1.100311   0.000000
    21  H    5.927431   2.209555   3.460755   1.100183   1.799650
    22  H    4.572248   2.178601   2.722120   1.095637   1.791981
    23  C    5.456505   2.575218   3.041775   3.966977   4.749749
    24  C    3.014323   2.423250   1.358026   3.276626   3.033549
    25  C    4.425328   2.568474   2.329378   3.463514   3.178007
    26  S    5.598708   1.947432   2.804213   2.873250   3.009877
    27  C    5.167244   4.043178   3.685285   4.811149   4.331150
    28  H    6.246068   4.543433   4.500329   5.281353   4.838237
    29  H    5.067215   4.574251   3.966127   5.538786   5.146666
    30  H    5.072607   4.514938   4.031843   4.986862   4.290597
    31  H    6.054987   2.848398   3.468241   4.292477   4.966911
    32  H    4.686729   2.842190   2.708139   4.298577   4.935670
    33  H    6.222865   3.508434   4.013698   4.742304   5.631658
    34  H    8.138412   4.879474   5.944088   4.977710   6.071463
    35  C    6.660244   5.058881   5.430966   5.188493   6.175838
    36  H    6.458958   5.286558   5.545876   5.147145   6.043045
    37  H    7.751620   5.843724   6.382888   5.924325   6.955567
    38  H    6.473473   5.416820   5.545870   5.774157   6.715354
    39  H    2.670145   3.167393   2.066785   3.562072   3.016244
                   21         22         23         24         25
    21  H    0.000000
    22  H    1.791159   0.000000
    23  C    4.303600   4.230616   0.000000
    24  C    4.196061   3.748532   3.884896   0.000000
    25  C    4.096818   4.265165   4.006474   1.422079   0.000000
    26  S    3.066854   3.850098   3.275001   2.750565   1.800206
    27  C    5.381075   5.637432   5.279071   2.483980   1.481219
    28  H    5.655468   6.221314   5.661726   3.440187   2.173348
    29  H    6.193192   6.268137   5.381408   2.723563   2.101896
    30  H    5.607502   5.757122   6.094081   2.763404   2.112964
    31  H    4.501758   4.794787   1.102201   3.998143   3.739268
    32  H    4.865801   4.474155   1.100606   3.448339   3.840475
    33  H    4.962351   4.865791   1.096163   4.942732   5.101010
    34  H    4.607329   4.733969   4.304633   7.168549   7.327400
    35  C    5.371089   4.477404   4.532415   6.783253   7.470491
    36  H    5.389008   4.266704   5.229961   6.894367   7.689967
    37  H    5.933952   5.268378   5.169259   7.730242   8.310702
    38  H    6.098953   5.083970   4.538700   6.858585   7.645684
    39  H    4.538542   3.927757   4.931787   1.125825   2.111882
                   26         27         28         29         30
    26  S    0.000000
    27  C    2.922354   0.000000
    28  H    3.004401   1.105760   0.000000
    29  H    3.614105   1.094289   1.790668   0.000000
    30  H    3.625904   1.097276   1.789261   1.773006   0.000000
    31  H    2.819291   4.853086   5.047668   4.968537   5.778993
    32  H    3.625339   5.030317   5.574465   4.950692   5.811546
    33  H    4.268008   6.356285   6.700456   6.419666   7.187443
    34  H    6.034178   8.756304   9.020606   9.198882   9.349129
    35  C    6.779186   8.933802   9.511304   9.194350   9.394427
    36  H    7.127004   9.148693   9.789445   9.454743   9.489043
    37  H    7.448298   9.780210  10.283364  10.071309  10.279960
    38  H    7.122152   9.065996   9.700739   9.197211   9.560685
    39  H    3.559819   2.759174   3.786769   3.065642   2.574411
                   31         32         33         34         35
    31  H    0.000000
    32  H    1.788873   0.000000
    33  H    1.782986   1.787083   0.000000
    34  H    4.875130   5.156846   3.813333   0.000000
    35  C    5.531107   4.832645   4.108693   2.819018   0.000000
    36  H    6.243182   5.441262   4.975441   3.528418   1.099317
    37  H    6.084634   5.608047   4.590998   2.487326   1.098112
    38  H    5.592576   4.638446   4.035515   3.637498   1.099958
    39  H    5.100844   4.478977   5.967267   7.899584   7.346196
                   36         37         38         39
    36  H    0.000000
    37  H    1.783401   0.000000
    38  H    1.763947   1.785833   0.000000
    39  H    7.299755   8.331244   7.451064   0.000000
 Stoichiometry    C17H14F6S2
 Framework group  C1[X(C17H14F6S2)]
 Deg. of freedom   111
 Full point group                 C1      NOp   1
 RotChk:  IX=0 Diff= 4.45D-02
 Largest Abelian subgroup         C1      NOp   1
 Largest concise Abelian subgroup C1      NOp   1
                         Standard orientation:                         
 ---------------------------------------------------------------------
 Center     Atomic      Atomic             Coordinates (Angstroms)
 Number     Number       Type             X           Y           Z
 ---------------------------------------------------------------------
      1          6           0        0.199947    1.534752   -0.104798
      2          6           0        0.503879    2.950315   -0.055124
      3          6           0       -0.615223    3.714007    0.035975
      4         16           0       -2.141895    2.874590    0.074313
      5          6           0       -1.284668    1.290693   -0.376779
      6          6           0        0.984862    0.426116   -0.024083
      7          6           0        2.481431    0.309458    0.049401
      8          6           0        0.408901   -0.908031   -0.060040
      9          6           0        2.737299   -1.209512    0.261849
     10          6           0        1.484320   -1.907885   -0.314241
     11          9           0        3.041684    1.006117    1.060641
     12          9           0        3.089529    0.709316   -1.089703
     13          9           0        3.875031   -1.610613   -0.305090
     14          9           0        2.796392   -1.457024    1.580338
     15          9           0        1.685542   -2.110366   -1.638760
     16          9           0        1.287920   -3.105709    0.253023
     17          6           0       -1.787630    0.080994    0.462568
     18          6           0       -0.911803   -1.132727    0.117642
     19          6           0       -1.633493    0.320211    1.999689
     20          1           0       -1.900688   -0.606463    2.529375
     21          1           0       -2.283591    1.141375    2.336535
     22          1           0       -0.589293    0.573383    2.214095
     23          6           0       -1.478992    1.080210   -1.890740
     24          6           0       -1.606784   -2.295923    0.027023
     25          6           0       -3.016569   -2.119265   -0.033040
     26         16           0       -3.625675   -0.428330    0.069283
     27          6           0       -3.853128   -3.327739   -0.216804
     28          1           0       -4.934601   -3.108796   -0.288824
     29          1           0       -3.531605   -3.836001   -1.131002
     30          1           0       -3.689340   -4.010625    0.626319
     31          1           0       -2.538105    0.923763   -2.152752
     32          1           0       -0.900020    0.209567   -2.234404
     33          1           0       -1.121145    1.973655   -2.415407
     34          1           0       -0.620340    4.804148    0.090388
     35          6           0        1.883363    3.519609   -0.077819
     36          1           0        2.449160    3.222940    0.816809
     37          1           0        1.850799    4.616359   -0.121736
     38          1           0        2.448658    3.149038   -0.945589
     39          1           0       -1.317916   -3.029689    0.830529
 ---------------------------------------------------------------------
 Rotational constants (GHZ):      0.2699481      0.2009251      0.1320750
 Leave Link  202 at Mon Apr 19 15:33:35 2021, MaxMem=   536870912 cpu:         0.4
 (Enter /pbs_home/pkowalski/g09d01/g09/l301.exe)
 Basis read from rwf:  (5D, 7F)
 No pseudopotential information found on rwf file.
 There are   453 symmetry adapted cartesian basis functions of A   symmetry.
 There are   428 symmetry adapted basis functions of A   symmetry.
   428 basis functions,   747 primitive gaussians,   453 cartesian basis functions
   101 alpha electrons      101 beta electrons
       nuclear repulsion energy      2889.1219416413 Hartrees.
 IExCor= 1009 DFT=T Ex+Corr=PBE1PBE ExCW=0 ScaHFX=  0.250000
 ScaDFX=  0.750000  0.750000  1.000000  1.000000 ScalE2=  1.000000  1.000000
 IRadAn=      0 IRanWt=     -1 IRanGd=            0 ICorTp=0 IEmpDi=141
 NAtoms=   39 NActive=   39 NUniq=   39 SFac= 1.00D+00 NAtFMM=   60 NAOKFM=F Big=F
 Integral buffers will be    131072 words long.
 Raffenetti 2 integral format.
 Two-electron integral symmetry is turned on.
 R6Disp:  Grimme-D3(BJ) Dispersion energy=       -0.0566182338 Hartrees.
 Nuclear repulsion after empirical dispersion term =     2889.0653234075 Hartrees.
 No density basis found on file   724.
 Leave Link  301 at Mon Apr 19 15:33:35 2021, MaxMem=   536870912 cpu:         0.5
 (Enter /pbs_home/pkowalski/g09d01/g09/l302.exe)
 NPDir=0 NMtPBC=     1 NCelOv=     1 NCel=       1 NClECP=     1 NCelD=      1
         NCelK=      1 NCelE2=     1 NClLst=     1 CellRange=     0.0.
 One-electron integrals computed using PRISM.
 NBasis=   428 RedAO= T EigKep=  3.17D-04  NBF=   428
 NBsUse=   428 1.00D-06 EigRej= -1.00D+00 NBFU=   428
 Precomputing XC quadrature grid using
 IXCGrd= 4 IRadAn=           0 IRanWt=          -1 IRanGd=           0 AccXCQ= 0.00D+00.
 Generated NRdTot=       0 NPtTot=           0 NUsed=           0 NTot=          32
 NSgBfM=   447   447   448   448   448 MxSgAt=    39 MxSgA2=    39.
 Leave Link  302 at Mon Apr 19 15:33:44 2021, MaxMem=   536870912 cpu:        34.2
 (Enter /pbs_home/pkowalski/g09d01/g09/l303.exe)
 DipDrv:  MaxL=1.
 Leave Link  303 at Mon Apr 19 15:33:45 2021, MaxMem=   536870912 cpu:         2.4
 (Enter /pbs_home/pkowalski/g09d01/g09/l401.exe)
 Initial guess from the checkpoint file:  "l2_freq_closed_pbe0d3.chk"
 B after Tr=     0.000000    0.000000    0.000000
         Rot=    0.999972    0.000759    0.000388   -0.007429 Ang=   0.86 deg.
 Guess basis will be translated and rotated to current coordinates.
 JPrj=2 DoOrth=T DoCkMO=T.
 Generating alternative initial guess.
 ExpMin= 1.22D-01 ExpMax= 9.18D+03 ExpMxC= 1.38D+03 IAcc=1 IRadAn=         1 AccDes= 0.00D+00
 Harris functional with IExCor= 1009 and IRadAn=       1 diagonalized for initial guess.
 HarFok:  IExCor= 1009 AccDes= 0.00D+00 IRadAn=         1 IDoV= 1 UseB2=F ITyADJ=14
 ICtDFT=  3500011 ScaDFX=  1.000000  1.000000  1.000000  1.000000
 FoFCou: FMM=F IPFlag=           0 FMFlag=      100000 FMFlg1=           0
         NFxFlg=           0 DoJE=T BraDBF=F KetDBF=T FulRan=T
         wScrn=  0.000000 ICntrl=     500 IOpCl=  0 I1Cent=   200000004 NGrid=           0
         NMat0=    1 NMatS0=      1 NMatT0=    0 NMatD0=    1 NMtDS0=    0 NMtDT0=    0
 Petite list used in FoFCou.
 Harris En= -2048.93122646182    
 Leave Link  401 at Mon Apr 19 15:34:00 2021, MaxMem=   536870912 cpu:        61.8
 (Enter /pbs_home/pkowalski/g09d01/g09/l502.exe)
 Closed shell SCF:
 Using DIIS extrapolation, IDIIS=  1040.
 Integral symmetry usage will be decided dynamically.
 IVT=      641221 IEndB=      641221 NGot=   536870912 MDV=   536451994
 LenX=   536451994 LenY=   536246332
 Requested convergence on RMS density matrix=1.00D-08 within 128 cycles.
 Requested convergence on MAX density matrix=1.00D-06.
 Requested convergence on             energy=1.00D-06.
 No special actions if energy rises.
 Fock matrices will be formed incrementally for  20 cycles.
 Integral accuracy reduced to 1.0D-05 until final iterations.

 Cycle   1  Pass 0  IDiag  1:
 FoFJK:  IHMeth= 1 ICntrl=       0 DoSepK=F KAlg= 0 I1Cent=   0 FoldK=F
 IRaf= 820000000 NMat=   1 IRICut=       1 DoRegI=T DoRafI=F ISym2E= 0.
 FoFCou: FMM=F IPFlag=           0 FMFlag=      100000 FMFlg1=           0
         NFxFlg=           0 DoJE=F BraDBF=F KetDBF=F FulRan=T
         wScrn=  0.000000 ICntrl=       0 IOpCl=  0 I1Cent=           0 NGrid=           0
         NMat0=    1 NMatS0=      1 NMatT0=    0 NMatD0=    1 NMtDS0=    0 NMtDT0=    0
 Symmetry not used in FoFCou.
 E= -2048.81135552223    
 DIIS: error= 6.13D-03 at cycle   1 NSaved=   1.
 NSaved= 1 IEnMin= 1 EnMin= -2048.81135552223     IErMin= 1 ErrMin= 6.13D-03
 ErrMax= 6.13D-03  0.00D+00 EMaxC= 1.00D-01 BMatC= 5.07D-02 BMatP= 5.07D-02
 IDIUse=3 WtCom= 9.39D-01 WtEn= 6.13D-02
 Coeff-Com:  0.100D+01
 Coeff-En:   0.100D+01
 Coeff:      0.100D+01
 Gap=     0.577 Goal=   None    Shift=    0.000
 GapD=    0.577 DampG=2.000 DampE=1.000 DampFc=2.0000 IDamp=-1.
 RMSDP=1.37D-03 MaxDP=4.21D-02              OVMax= 6.70D-02

 Cycle   2  Pass 0  IDiag  1:
 RMSU=  1.37D-03    CP:  9.97D-01
 E= -2048.87819757393     Delta-E=       -0.066842051697 Rises=F Damp=F
 DIIS: error= 2.22D-03 at cycle   2 NSaved=   2.
 NSaved= 2 IEnMin= 2 EnMin= -2048.87819757393     IErMin= 2 ErrMin= 2.22D-03
 ErrMax= 2.22D-03  0.00D+00 EMaxC= 1.00D-01 BMatC= 6.48D-03 BMatP= 5.07D-02
 IDIUse=3 WtCom= 9.78D-01 WtEn= 2.22D-02
 Coeff-Com:  0.140D+00 0.860D+00
 Coeff-En:   0.000D+00 0.100D+01
 Coeff:      0.136D+00 0.864D+00
 Gap=     0.108 Goal=   None    Shift=    0.000
 RMSDP=5.09D-04 MaxDP=3.19D-02 DE=-6.68D-02 OVMax= 4.81D-02

 Cycle   3  Pass 0  IDiag  1:
 RMSU=  5.07D-04    CP:  9.99D-01  9.72D-01
 E= -2048.87518457889     Delta-E=        0.003012995036 Rises=F Damp=F
 DIIS: error= 2.33D-03 at cycle   3 NSaved=   3.
 NSaved= 3 IEnMin= 2 EnMin= -2048.87819757393     IErMin= 2 ErrMin= 2.22D-03
 ErrMax= 2.33D-03  0.00D+00 EMaxC= 1.00D-01 BMatC= 9.69D-03 BMatP= 6.48D-03
 IDIUse=3 WtCom= 1.72D-01 WtEn= 8.28D-01
 Coeff-Com: -0.232D-01 0.559D+00 0.464D+00
 Coeff-En:   0.000D+00 0.579D+00 0.421D+00
 Coeff:     -0.398D-02 0.576D+00 0.428D+00
 Gap=     0.110 Goal=   None    Shift=    0.000
 RMSDP=3.23D-04 MaxDP=1.72D-02 DE= 3.01D-03 OVMax= 2.77D-02

 Cycle   4  Pass 0  IDiag  1:
 RMSU=  1.70D-04    CP:  9.98D-01  1.02D+00  4.81D-01
 E= -2048.88482315816     Delta-E=       -0.009638579268 Rises=F Damp=F
 DIIS: error= 5.64D-04 at cycle   4 NSaved=   4.
 NSaved= 4 IEnMin= 4 EnMin= -2048.88482315816     IErMin= 4 ErrMin= 5.64D-04
 ErrMax= 5.64D-04  0.00D+00 EMaxC= 1.00D-01 BMatC= 1.95D-04 BMatP= 6.48D-03
 IDIUse=3 WtCom= 9.94D-01 WtEn= 5.64D-03
 Coeff-Com: -0.145D-01 0.240D+00 0.202D+00 0.573D+00
 Coeff-En:   0.000D+00 0.000D+00 0.000D+00 0.100D+01
 Coeff:     -0.144D-01 0.238D+00 0.201D+00 0.575D+00
 Gap=     0.109 Goal=   None    Shift=    0.000
 RMSDP=9.12D-05 MaxDP=3.94D-03 DE=-9.64D-03 OVMax= 1.11D-02

 Cycle   5  Pass 0  IDiag  1:
 RMSU=  6.30D-05    CP:  9.98D-01  1.03D+00  4.80D-01  6.20D-01
 E= -2048.88497243015     Delta-E=       -0.000149271988 Rises=F Damp=F
 DIIS: error= 2.78D-04 at cycle   5 NSaved=   5.
 NSaved= 5 IEnMin= 5 EnMin= -2048.88497243015     IErMin= 5 ErrMin= 2.78D-04
 ErrMax= 2.78D-04  0.00D+00 EMaxC= 1.00D-01 BMatC= 9.10D-05 BMatP= 1.95D-04
 IDIUse=3 WtCom= 9.97D-01 WtEn= 2.78D-03
 Coeff-Com: -0.693D-02 0.698D-01 0.596D-01 0.401D+00 0.476D+00
 Coeff-En:   0.000D+00 0.000D+00 0.000D+00 0.314D+00 0.686D+00
 Coeff:     -0.691D-02 0.696D-01 0.594D-01 0.401D+00 0.477D+00
 Gap=     0.110 Goal=   None    Shift=    0.000
 RMSDP=4.18D-05 MaxDP=2.06D-03 DE=-1.49D-04 OVMax= 3.66D-03

 Cycle   6  Pass 0  IDiag  1:
 RMSU=  2.57D-05    CP:  9.98D-01  1.03D+00  5.02D-01  7.20D-01  5.92D-01
 E= -2048.88506836382     Delta-E=       -0.000095933674 Rises=F Damp=F
 DIIS: error= 7.26D-05 at cycle   6 NSaved=   6.
 NSaved= 6 IEnMin= 6 EnMin= -2048.88506836382     IErMin= 6 ErrMin= 7.26D-05
 ErrMax= 7.26D-05  0.00D+00 EMaxC= 1.00D-01 BMatC= 6.46D-06 BMatP= 9.10D-05
 IDIUse=1 WtCom= 1.00D+00 WtEn= 0.00D+00
 Coeff-Com: -0.266D-02 0.179D-01 0.145D-01 0.200D+00 0.273D+00 0.497D+00
 Coeff:     -0.266D-02 0.179D-01 0.145D-01 0.200D+00 0.273D+00 0.497D+00
 Gap=     0.110 Goal=   None    Shift=    0.000
 RMSDP=1.47D-05 MaxDP=8.20D-04 DE=-9.59D-05 OVMax= 1.13D-03

 Cycle   7  Pass 0  IDiag  1:
 RMSU=  8.13D-06    CP:  9.98D-01  1.03D+00  4.96D-01  7.43D-01  6.83D-01
                    CP:  6.34D-01
 E= -2048.88507405115     Delta-E=       -0.000005687328 Rises=F Damp=F
 DIIS: error= 3.21D-05 at cycle   7 NSaved=   7.
 NSaved= 7 IEnMin= 7 EnMin= -2048.88507405115     IErMin= 7 ErrMin= 3.21D-05
 ErrMax= 3.21D-05  0.00D+00 EMaxC= 1.00D-01 BMatC= 1.08D-06 BMatP= 6.46D-06
 IDIUse=1 WtCom= 1.00D+00 WtEn= 0.00D+00
 Coeff-Com: -0.235D-03-0.347D-02-0.431D-02 0.494D-01 0.602D-01 0.299D+00
 Coeff-Com:  0.599D+00
 Coeff:     -0.235D-03-0.347D-02-0.431D-02 0.494D-01 0.602D-01 0.299D+00
 Coeff:      0.599D+00
 Gap=     0.110 Goal=   None    Shift=    0.000
 RMSDP=4.70D-06 MaxDP=2.42D-04 DE=-5.69D-06 OVMax= 4.64D-04

 Initial convergence to 1.0D-05 achieved.  Increase integral accuracy.
 Cycle   8  Pass 1  IDiag  1:
 E= -2048.88516436263     Delta-E=       -0.000090311484 Rises=F Damp=F
 DIIS: error= 7.08D-05 at cycle   1 NSaved=   1.
 NSaved= 1 IEnMin= 1 EnMin= -2048.88516436263     IErMin= 1 ErrMin= 7.08D-05
 ErrMax= 7.08D-05  0.00D+00 EMaxC= 1.00D-01 BMatC= 2.45D-06 BMatP= 2.45D-06
 IDIUse=1 WtCom= 1.00D+00 WtEn= 0.00D+00
 Coeff-Com:  0.100D+01
 Coeff:      0.100D+01
 Gap=     0.110 Goal=   None    Shift=    0.000
 RMSDP=4.70D-06 MaxDP=2.42D-04 DE=-9.03D-05 OVMax= 3.91D-04

 Cycle   9  Pass 1  IDiag  1:
 RMSU=  6.64D-05    CP:  1.00D+00
 E= -2048.88516634667     Delta-E=       -0.000001984037 Rises=F Damp=F
 DIIS: error= 2.17D-05 at cycle   2 NSaved=   2.
 NSaved= 2 IEnMin= 2 EnMin= -2048.88516634667     IErMin= 2 ErrMin= 2.17D-05
 ErrMax= 2.17D-05  0.00D+00 EMaxC= 1.00D-01 BMatC= 4.80D-07 BMatP= 2.45D-06
 IDIUse=1 WtCom= 1.00D+00 WtEn= 0.00D+00
 Coeff-Com:  0.207D+00 0.793D+00
 Coeff:      0.207D+00 0.793D+00
 Gap=     0.110 Goal=   None    Shift=    0.000
 RMSDP=5.50D-06 MaxDP=2.83D-04 DE=-1.98D-06 OVMax= 5.13D-04

 Cycle  10  Pass 1  IDiag  1:
 RMSU=  5.47D-06    CP:  1.00D+00  1.01D+00
 E= -2048.88516592359     Delta-E=        0.000000423084 Rises=F Damp=F
 DIIS: error= 2.77D-05 at cycle   3 NSaved=   3.
 NSaved= 3 IEnMin= 2 EnMin= -2048.88516634667     IErMin= 2 ErrMin= 2.17D-05
 ErrMax= 2.77D-05  0.00D+00 EMaxC= 1.00D-01 BMatC= 8.71D-07 BMatP= 4.80D-07
 IDIUse=1 WtCom= 1.00D+00 WtEn= 0.00D+00
 Coeff-Com: -0.665D-02 0.577D+00 0.430D+00
 Coeff:     -0.665D-02 0.577D+00 0.430D+00
 Gap=     0.110 Goal=   None    Shift=    0.000
 RMSDP=3.33D-06 MaxDP=1.49D-04 DE= 4.23D-07 OVMax= 3.14D-04

 Cycle  11  Pass 1  IDiag  1:
 RMSU=  8.80D-07    CP:  1.00D+00  1.02D+00  4.22D-01
 E= -2048.88516685664     Delta-E=       -0.000000933049 Rises=F Damp=F
 DIIS: error= 2.62D-06 at cycle   4 NSaved=   4.
 NSaved= 4 IEnMin= 4 EnMin= -2048.88516685664     IErMin= 4 ErrMin= 2.62D-06
 ErrMax= 2.62D-06  0.00D+00 EMaxC= 1.00D-01 BMatC= 8.52D-09 BMatP= 4.80D-07
 IDIUse=1 WtCom= 1.00D+00 WtEn= 0.00D+00
 Coeff-Com: -0.671D-02 0.325D+00 0.249D+00 0.434D+00
 Coeff:     -0.671D-02 0.325D+00 0.249D+00 0.434D+00
 Gap=     0.110 Goal=   None    Shift=    0.000
 RMSDP=4.49D-07 MaxDP=1.71D-05 DE=-9.33D-07 OVMax= 3.06D-05

 Cycle  12  Pass 1  IDiag  1:
 RMSU=  3.15D-07    CP:  1.00D+00  1.02D+00  4.42D-01  6.64D-01
 E= -2048.88516686473     Delta-E=       -0.000000008093 Rises=F Damp=F
 DIIS: error= 5.10D-07 at cycle   5 NSaved=   5.
 NSaved= 5 IEnMin= 5 EnMin= -2048.88516686473     IErMin= 5 ErrMin= 5.10D-07
 ErrMax= 5.10D-07  0.00D+00 EMaxC= 1.00D-01 BMatC= 3.14D-10 BMatP= 8.52D-09
 IDIUse=1 WtCom= 1.00D+00 WtEn= 0.00D+00
 Coeff-Com: -0.248D-02 0.105D+00 0.808D-01 0.202D+00 0.615D+00
 Coeff:     -0.248D-02 0.105D+00 0.808D-01 0.202D+00 0.615D+00
 Gap=     0.110 Goal=   None    Shift=    0.000
 RMSDP=1.14D-07 MaxDP=4.55D-06 DE=-8.09D-09 OVMax= 2.06D-05

 Cycle  13  Pass 1  IDiag  1:
 RMSU=  9.57D-08    CP:  1.00D+00  1.02D+00  4.37D-01  7.17D-01  9.14D-01
 E= -2048.88516686482     Delta-E=       -0.000000000095 Rises=F Damp=F
 DIIS: error= 3.14D-07 at cycle   6 NSaved=   6.
 NSaved= 6 IEnMin= 6 EnMin= -2048.88516686482     IErMin= 6 ErrMin= 3.14D-07
 ErrMax= 3.14D-07  0.00D+00 EMaxC= 1.00D-01 BMatC= 1.33D-10 BMatP= 3.14D-10
 IDIUse=1 WtCom= 1.00D+00 WtEn= 0.00D+00
 Coeff-Com: -0.453D-03 0.951D-02 0.706D-02 0.507D-01 0.425D+00 0.508D+00
 Coeff:     -0.453D-03 0.951D-02 0.706D-02 0.507D-01 0.425D+00 0.508D+00
 Gap=     0.110 Goal=   None    Shift=    0.000
 RMSDP=4.55D-08 MaxDP=2.74D-06 DE=-9.46D-11 OVMax= 5.06D-06

 Cycle  14  Pass 1  IDiag  1:
 RMSU=  2.81D-08    CP:  1.00D+00  1.02D+00  4.37D-01  7.24D-01  9.79D-01
                    CP:  7.01D-01
 E= -2048.88516686499     Delta-E=       -0.000000000164 Rises=F Damp=F
 DIIS: error= 7.84D-08 at cycle   7 NSaved=   7.
 NSaved= 7 IEnMin= 7 EnMin= -2048.88516686499     IErMin= 7 ErrMin= 7.84D-08
 ErrMax= 7.84D-08  0.00D+00 EMaxC= 1.00D-01 BMatC= 1.06D-11 BMatP= 1.33D-10
 IDIUse=1 WtCom= 1.00D+00 WtEn= 0.00D+00
 Coeff-Com:  0.836D-04-0.865D-02-0.685D-02 0.139D-02 0.181D+00 0.264D+00
 Coeff-Com:  0.569D+00
 Coeff:      0.836D-04-0.865D-02-0.685D-02 0.139D-02 0.181D+00 0.264D+00
 Coeff:      0.569D+00
 Gap=     0.110 Goal=   None    Shift=    0.000
 RMSDP=1.55D-08 MaxDP=1.24D-06 DE=-1.64D-10 OVMax= 2.86D-06

 Cycle  15  Pass 1  IDiag  1:
 RMSU=  1.24D-08    CP:  1.00D+00  1.02D+00  4.37D-01  7.30D-01  9.86D-01
                    CP:  7.56D-01  8.10D-01
 E= -2048.88516686507     Delta-E=       -0.000000000084 Rises=F Damp=F
 DIIS: error= 5.33D-08 at cycle   8 NSaved=   8.
 NSaved= 8 IEnMin= 8 EnMin= -2048.88516686507     IErMin= 8 ErrMin= 5.33D-08
 ErrMax= 5.33D-08  0.00D+00 EMaxC= 1.00D-01 BMatC= 2.79D-12 BMatP= 1.06D-11
 IDIUse=1 WtCom= 1.00D+00 WtEn= 0.00D+00
 Coeff-Com:  0.976D-04-0.591D-02-0.465D-02-0.616D-02 0.514D-01 0.536D-01
 Coeff-Com:  0.353D+00 0.558D+00
 Coeff:      0.976D-04-0.591D-02-0.465D-02-0.616D-02 0.514D-01 0.536D-01
 Coeff:      0.353D+00 0.558D+00
 Gap=     0.110 Goal=   None    Shift=    0.000
 RMSDP=6.82D-09 MaxDP=3.01D-07 DE=-8.37D-11 OVMax= 8.38D-07

 SCF Done:  E(RPBE1PBE) =  -2048.88516687     A.U. after   15 cycles
            NFock= 15  Conv=0.68D-08     -V/T= 2.0057
 KE= 2.037339456617D+03 PE=-1.061221180471D+04 EE= 3.636921857825D+03
 Leave Link  502 at Mon Apr 19 15:42:22 2021, MaxMem=   536870912 cpu:      2000.4
 (Enter /pbs_home/pkowalski/g09d01/g09/l701.exe)
 Compute integral first derivatives.
 ... and contract with generalized density number  0.
 R6Disp: Adding Grimme-D3(BJ) dispersion energy 1st derivatives to the gradient.
 Leave Link  701 at Mon Apr 19 15:42:26 2021, MaxMem=   536870912 cpu:        13.7
 (Enter /pbs_home/pkowalski/g09d01/g09/l702.exe)
 L702 exits ... SP integral derivatives will be done elsewhere.
 Leave Link  702 at Mon Apr 19 15:42:26 2021, MaxMem=   536870912 cpu:         0.2
 (Enter /pbs_home/pkowalski/g09d01/g09/l703.exe)
 Compute integral first derivatives, UseDBF=F ICtDFT=           0.
 Integral derivatives from FoFJK, PRISM(SPDF).
 Calling FoFJK, ICntrl=      2127 FMM=F ISym2X=0 I1Cent= 0 IOpClX= 0 NMat=1 NMatS=1 NMatT=0.
 FoFJK:  IHMeth= 1 ICntrl=    2127 DoSepK=F KAlg= 0 I1Cent=   0 FoldK=F
 IRaf=         0 NMat=   1 IRICut=       1 DoRegI=T DoRafI=F ISym2E= 0.
 FoFCou: FMM=F IPFlag=           0 FMFlag=      100000 FMFlg1=         800
         NFxFlg=           0 DoJE=F BraDBF=F KetDBF=F FulRan=T
         wScrn=  0.000000 ICntrl=    2127 IOpCl=  0 I1Cent=           0 NGrid=           0
         NMat0=    1 NMatS0=      1 NMatT0=    0 NMatD0=    1 NMtDS0=    0 NMtDT0=    0
 Symmetry not used in FoFCou.
 Leave Link  703 at Mon Apr 19 15:44:05 2021, MaxMem=   536870912 cpu:       397.6
 (Enter /pbs_home/pkowalski/g09d01/g09/l716.exe)
 Dipole        =-1.61433776D+00 3.68335199D-01 2.39619272D-01
 ***** Axes restored to original set *****
 -------------------------------------------------------------------
 Center     Atomic                   Forces (Hartrees/Bohr)
 Number     Number              X              Y              Z
 -------------------------------------------------------------------
      1        6          -0.002898918    0.002857835   -0.000341811
      2        6           0.003387118   -0.002792740   -0.000084716
      3        6          -0.005596903   -0.001542521    0.000431490
      4       16           0.003503887   -0.001915875   -0.000861441
      5        6          -0.015441082   -0.006982545    0.003753167
      6        6           0.002038141   -0.001531119    0.000213364
      7        6          -0.000239274    0.001299669   -0.000043519
      8        6           0.006435405    0.006662223    0.003641263
      9        6           0.002251945    0.001108577    0.000298978
     10        6           0.002779950    0.001140615   -0.000224605
     11        9          -0.000080730   -0.000705210   -0.000371257
     12        9           0.000313921   -0.000435309    0.000339082
     13        9          -0.001169813   -0.000328805    0.000311138
     14        9          -0.000387030   -0.000262732   -0.000847347
     15        9          -0.000731080   -0.000442508    0.000052909
     16        9          -0.000413368   -0.001874062    0.000572695
     17        6           0.004593514    0.016827904    0.002085471
     18        6           0.022722096    0.062177271   -0.006859425
     19        6          -0.012106179   -0.002976327   -0.015879080
     20        1           0.000295916    0.001563786    0.000282484
     21        1           0.000974808   -0.001369939   -0.000242943
     22        1           0.002019415    0.000144852    0.001044512
     23        6          -0.000539394    0.000366107    0.001228291
     24        6          -0.078922609   -0.033944469    0.049991563
     25        6           0.034101001    0.002557398   -0.004159843
     26       16           0.040757533   -0.029072348   -0.004170128
     27        6          -0.018202464    0.010570698    0.004625891
     28        1           0.004090870   -0.001960989    0.001001068
     29        1          -0.001295857   -0.002345025   -0.002256654
     30        1          -0.000470027   -0.003448791    0.001701405
     31        1           0.002282269    0.000057426    0.002628250
     32        1           0.000468274    0.000180045    0.000463755
     33        1           0.001402106    0.000501056   -0.001691454
     34        1           0.000340986    0.000211791    0.000085149
     35        6           0.001055499    0.000502820   -0.000167174
     36        1          -0.000065558    0.000204846   -0.000087645
     37        1           0.000213256    0.000034541   -0.000094189
     38        1           0.000123954    0.000124180    0.000018093
     39        1           0.002408419   -0.015162326   -0.036386788
 -------------------------------------------------------------------
 Cartesian Forces:  Max     0.078922609 RMS     0.013511677
 Leave Link  716 at Mon Apr 19 15:44:06 2021, MaxMem=   536870912 cpu:         0.5
 (Enter /pbs_home/pkowalski/g09d01/g09/l103.exe)

 GradGradGradGradGradGradGradGradGradGradGradGradGradGradGradGradGradGrad
 Berny optimization.
 Using GEDIIS/GDIIS optimizer.
 FormGI is forming the generalized inverse of G from B-inverse, IUseBI=4.
 Internal  Forces:  Max     0.080396693 RMS     0.007494881
 Search for a local minimum.
 Step number   4 out of a maximum of  234
 All quantities printed in internal units (Hartrees-Bohrs-Radians)
 RMS Force = .74949D-02 SwitMx=.10000D-02 MixMth= 1
 Mixed Optimization -- RFO/linear search
 Update second derivatives using D2CorX and points    3    4
 ITU=  0  0  1  0
 Use linear search instead of GDIIS.
     Eigenvalues ---    0.00230   0.00285   0.00444   0.00567   0.00823
     Eigenvalues ---    0.00847   0.00933   0.01051   0.01222   0.01372
     Eigenvalues ---    0.01461   0.01507   0.01677   0.01824   0.01920
     Eigenvalues ---    0.02164   0.02216   0.03482   0.04584   0.04927
     Eigenvalues ---    0.05106   0.05430   0.05589   0.05745   0.05758
     Eigenvalues ---    0.05840   0.06325   0.07139   0.07246   0.07258
     Eigenvalues ---    0.07324   0.07411   0.07737   0.07829   0.09078
     Eigenvalues ---    0.09209   0.09305   0.09633   0.10402   0.10753
     Eigenvalues ---    0.11103   0.11496   0.12030   0.12311   0.14110
     Eigenvalues ---    0.14352   0.14693   0.15981   0.16000   0.16000
     Eigenvalues ---    0.16000   0.16000   0.16000   0.16000   0.16000
     Eigenvalues ---    0.16000   0.16000   0.16000   0.16000   0.16001
     Eigenvalues ---    0.16954   0.17091   0.20497   0.22003   0.22676
     Eigenvalues ---    0.23633   0.24233   0.24346   0.24503   0.24941
     Eigenvalues ---    0.24995   0.26074   0.26577   0.27083   0.27213
     Eigenvalues ---    0.27639   0.27869   0.28291   0.28833   0.30808
     Eigenvalues ---    0.31041   0.31278   0.32510   0.33031   0.33477
     Eigenvalues ---    0.33515   0.33674   0.33678   0.33728   0.33756
     Eigenvalues ---    0.33794   0.33820   0.33832   0.33855   0.33883
     Eigenvalues ---    0.33887   0.33962   0.34483   0.34552   0.37554
     Eigenvalues ---    0.37742   0.49748   0.50369   0.53353   0.54242
     Eigenvalues ---    0.54632   0.55322   0.56928   0.56969   0.59184
     Eigenvalues ---    0.96739
 RFO step:  Lambda=-4.49663880D-02 EMin= 2.30000427D-03
 Quartic linear search produced a step of -0.31357.
 Iteration  1 RMS(Cart)=  0.05718574 RMS(Int)=  0.00836706
 Iteration  2 RMS(Cart)=  0.01211464 RMS(Int)=  0.00117144
 Iteration  3 RMS(Cart)=  0.00023810 RMS(Int)=  0.00114353
 Iteration  4 RMS(Cart)=  0.00000103 RMS(Int)=  0.00114353
 Iteration  5 RMS(Cart)=  0.00000001 RMS(Int)=  0.00114353
 ITry= 1 IFail=0 DXMaxC= 4.67D-01 DCOld= 1.00D+10 DXMaxT= 5.05D-01 DXLimC= 3.00D+00 Rises=F
 Variable       Old X    -DE/DX   Delta X   Delta X   Delta X     New X
                                 (Linear)    (Quad)   (Total)
    R1        2.73760  -0.00141  -0.00068  -0.00194  -0.00262   2.73498
    R2        2.88925  -0.00044   0.00020  -0.00314  -0.00298   2.88628
    R3        2.57147   0.00003  -0.00011   0.00184   0.00129   2.57276
    R4        2.56607   0.00233   0.00083   0.00320   0.00397   2.57004
    R5        2.82044   0.00153   0.00038   0.00308   0.00347   2.82390
    R6        3.29313  -0.00242  -0.00213  -0.00314  -0.00531   3.28782
    R7        2.06265   0.00025   0.00021   0.00038   0.00060   2.06325
    R8        3.50851  -0.00350  -0.00221  -0.00953  -0.01171   3.49680
    R9        2.94024  -0.01230  -0.00537  -0.03185  -0.03701   2.90323
   R10        2.91174  -0.00324  -0.00127  -0.00679  -0.00806   2.90368
   R11        2.84008   0.00036  -0.00011   0.00107   0.00094   2.84103
   R12        2.74692  -0.00074   0.00098   0.00201   0.00274   2.74966
   R13        2.93843  -0.00015   0.00053  -0.00074  -0.00027   2.93816
   R14        2.55066  -0.00064  -0.00033  -0.00062  -0.00094   2.54971
   R15        2.55444  -0.00024   0.00003  -0.00034  -0.00032   2.55412
   R16        2.81617   0.00180   0.00040   0.00316   0.00361   2.81978
   R17        2.55380   0.00912  -0.00120   0.01353   0.01246   2.56626
   R18        2.92118   0.00025   0.00003   0.00091   0.00093   2.92211
   R19        2.51890  -0.00095  -0.00044  -0.00086  -0.00131   2.51759
   R20        2.53756  -0.00079  -0.00050  -0.00071  -0.00121   2.53636
   R21        2.56045  -0.00007  -0.00035   0.00021  -0.00013   2.56032
   R22        2.53191   0.00198   0.00040   0.00254   0.00294   2.53485
   R23        2.90254  -0.01129  -0.00197  -0.03355  -0.03489   2.86765
   R24        2.95410  -0.01598  -0.00506  -0.03730  -0.04235   2.91174
   R25        3.68011  -0.03106  -0.12496   0.02822  -0.09752   3.58260
   R26        2.56630   0.08040   0.10847   0.14463   0.25429   2.82058
   R27        2.07929  -0.00123  -0.00046  -0.00236  -0.00282   2.07646
   R28        2.07904  -0.00167  -0.00058  -0.00307  -0.00365   2.07540
   R29        2.07045   0.00218   0.00112   0.00385   0.00497   2.07542
   R30        2.08286  -0.00283  -0.00093  -0.00566  -0.00659   2.07627
   R31        2.07984  -0.00010  -0.00015  -0.00012  -0.00027   2.07957
   R32        2.07145   0.00178   0.00064   0.00342   0.00407   2.07552
   R33        2.68734  -0.02897   0.10231  -0.28829  -0.18546   2.50188
   R34        2.12750  -0.01506  -0.01574  -0.02136  -0.03710   2.09040
   R35        3.40190  -0.02187  -0.13132   0.05047  -0.08156   3.32033
   R36        2.79910   0.00771   0.00173   0.01458   0.01631   2.81541
   R37        2.08958  -0.00455  -0.00208  -0.00839  -0.01046   2.07912
   R38        2.06791   0.00275   0.00208   0.00437   0.00645   2.07436
   R39        2.07355   0.00346   0.00131   0.00673   0.00804   2.08159
   R40        2.07741  -0.00017   0.00001  -0.00039  -0.00039   2.07702
   R41        2.07513   0.00005   0.00002   0.00011   0.00014   2.07527
   R42        2.07862   0.00000   0.00002  -0.00003  -0.00001   2.07861
    A1        1.94529   0.00134   0.00155   0.00192   0.00357   1.94885
    A2        2.30911  -0.00009  -0.00123   0.00404   0.00273   2.31184
    A3        2.02707  -0.00126  -0.00030  -0.00630  -0.00663   2.02044
    A4        1.95945  -0.00265  -0.00206  -0.00604  -0.00811   1.95134
    A5        2.17257   0.00192   0.00122   0.00463   0.00586   2.17843
    A6        2.15104   0.00074   0.00084   0.00144   0.00228   2.15332
    A7        2.04044   0.00118   0.00103   0.00336   0.00435   2.04479
    A8        2.17597  -0.00091  -0.00103  -0.00256  -0.00357   2.17240
    A9        2.06676  -0.00026   0.00000  -0.00079  -0.00076   2.06600
   A10        1.57189   0.00019   0.00066  -0.00104  -0.00032   1.57158
   A11        1.84308   0.00015  -0.00066   0.00262   0.00184   1.84492
   A12        1.91988   0.00106   0.00255  -0.00835  -0.00558   1.91430
   A13        1.89553  -0.00200  -0.00182  -0.00799  -0.00976   1.88577
   A14        1.96379  -0.00116  -0.00053   0.00162   0.00101   1.96480
   A15        1.87238   0.00083   0.00012   0.00463   0.00477   1.87716
   A16        1.96392   0.00100   0.00017   0.00709   0.00710   1.97102
   A17        2.26598   0.00130   0.00135   0.00150   0.00287   2.26885
   A18        2.11500  -0.00246  -0.00129  -0.00415  -0.00560   2.10940
   A19        1.90131   0.00115  -0.00010   0.00252   0.00256   1.90387
   A20        1.81972  -0.00033   0.00019  -0.00078  -0.00063   1.81909
   A21        1.99314   0.00041   0.00033   0.00156   0.00191   1.99505
   A22        1.96470   0.00048   0.00035   0.00189   0.00225   1.96695
   A23        1.91085  -0.00026  -0.00016  -0.00120  -0.00133   1.90951
   A24        1.90718  -0.00035  -0.00067  -0.00190  -0.00256   1.90462
   A25        1.86705  -0.00002  -0.00010   0.00015   0.00003   1.86708
   A26        1.91142  -0.00108  -0.00031  -0.00286  -0.00328   1.90815
   A27        2.13717   0.00063  -0.00236   0.00330   0.00137   2.13854
   A28        2.23459   0.00045   0.00267  -0.00044   0.00190   2.23649
   A29        1.83075   0.00001  -0.00021   0.00109   0.00083   1.83157
   A30        1.95659   0.00053   0.00061   0.00260   0.00322   1.95980
   A31        1.89806   0.00032   0.00038   0.00074   0.00114   1.89919
   A32        1.97947  -0.00046  -0.00082  -0.00171  -0.00251   1.97696
   A33        1.89475  -0.00044  -0.00030  -0.00242  -0.00271   1.89204
   A34        1.90138   0.00004   0.00035  -0.00032   0.00001   1.90139
   A35        1.79081   0.00036   0.00016   0.00146   0.00167   1.79248
   A36        1.95431  -0.00032  -0.00043  -0.00092  -0.00135   1.95296
   A37        2.00625  -0.00006  -0.00194   0.00163  -0.00034   2.00591
   A38        1.88751   0.00040   0.00079   0.00197   0.00276   1.89027
   A39        1.94435   0.00001   0.00175  -0.00177  -0.00005   1.94431
   A40        1.87764  -0.00032  -0.00013  -0.00216  -0.00227   1.87537
   A41        1.88484   0.00412  -0.00332   0.02037   0.01684   1.90168
   A42        1.96015  -0.00027   0.00066   0.01514   0.01515   1.97531
   A43        1.98177   0.00129   0.00462   0.00069   0.00479   1.98656
   A44        1.86034   0.00453   0.00264   0.02485   0.02660   1.88694
   A45        1.86102  -0.00890  -0.00360  -0.05182  -0.05513   1.80589
   A46        1.90886  -0.00092  -0.00137  -0.01061  -0.01127   1.89759
   A47        2.04362  -0.00415   0.00421  -0.02031  -0.01651   2.02711
   A48        2.25721   0.00798  -0.00238   0.02967   0.02501   2.28222
   A49        1.98232  -0.00385  -0.00182  -0.00951  -0.00876   1.97356
   A50        1.89709   0.00126   0.00077   0.00443   0.00520   1.90229
   A51        1.93586   0.00003  -0.00062   0.00047  -0.00015   1.93571
   A52        1.89838   0.00070   0.00553  -0.00016   0.00537   1.90375
   A53        1.91529  -0.00078  -0.00198  -0.00186  -0.00384   1.91145
   A54        1.90905  -0.00075  -0.00163  -0.00184  -0.00347   1.90557
   A55        1.90792  -0.00045  -0.00207  -0.00104  -0.00310   1.90482
   A56        1.95427  -0.00296  -0.00299  -0.00898  -0.01198   1.94229
   A57        1.92679  -0.00065  -0.00027  -0.00339  -0.00367   1.92312
   A58        1.89418   0.00196   0.00284   0.00630   0.00916   1.90335
   A59        1.89544   0.00146   0.00023   0.00436   0.00456   1.90000
   A60        1.89189   0.00090   0.00115   0.00387   0.00505   1.89694
   A61        1.90030  -0.00065  -0.00091  -0.00195  -0.00286   1.89745
   A62        1.98641  -0.00996  -0.05825   0.04036  -0.02223   1.96418
   A63        1.95986   0.01597   0.01868   0.11414   0.12360   2.08346
   A64        1.94494   0.00813   0.02142   0.07109   0.08043   2.02537
   A65        2.03724  -0.00326  -0.00995   0.00638  -0.00185   2.03539
   A66        2.05306   0.02262   0.00073   0.06038   0.06021   2.11327
   A67        2.19235  -0.01938   0.00937  -0.06741  -0.05884   2.13351
   A68        1.50855   0.02570   0.07345   0.01381   0.08674   1.59529
   A69        1.98112  -0.00030  -0.00805   0.00629  -0.00179   1.97933
   A70        1.89299   0.00277   0.00689   0.00502   0.01191   1.90490
   A71        1.90511   0.00181   0.00493   0.00271   0.00764   1.91275
   A72        1.90172  -0.00134  -0.00103  -0.00440  -0.00547   1.89625
   A73        1.89575  -0.00124  -0.00065  -0.00503  -0.00569   1.89006
   A74        1.88494  -0.00181  -0.00196  -0.00515  -0.00709   1.87786
   A75        1.93949   0.00001  -0.00018   0.00011  -0.00008   1.93941
   A76        1.93281   0.00023   0.00028   0.00068   0.00097   1.93378
   A77        1.93746   0.00019   0.00013   0.00072   0.00085   1.93830
   A78        1.89372  -0.00016  -0.00007  -0.00063  -0.00070   1.89302
   A79        1.86147  -0.00005   0.00008  -0.00012  -0.00005   1.86142
   A80        1.89670  -0.00025  -0.00025  -0.00084  -0.00109   1.89561
    D1        0.23724  -0.00009  -0.00072   0.00052  -0.00017   0.23707
    D2       -2.92085   0.00003  -0.00072   0.00262   0.00192  -2.91892
    D3       -2.97137  -0.00036  -0.00032  -0.00633  -0.00662  -2.97799
    D4        0.15373  -0.00023  -0.00032  -0.00422  -0.00453   0.14920
    D5       -0.34547   0.00015   0.00118   0.00072   0.00188  -0.34359
    D6       -2.46870   0.00087   0.00080   0.00181   0.00265  -2.46604
    D7        1.65812   0.00026   0.00016   0.00366   0.00377   1.66189
    D8        2.85132   0.00034   0.00091   0.00598   0.00685   2.85817
    D9        0.72810   0.00106   0.00053   0.00708   0.00762   0.73572
   D10       -1.42828   0.00045  -0.00012   0.00892   0.00874  -1.41954
   D11       -0.08646   0.00033   0.00052   0.00061   0.00109  -0.08538
   D12        3.10588   0.00048   0.00159   0.00424   0.00577   3.11165
   D13        2.98565   0.00013   0.00098  -0.00622  -0.00525   2.98040
   D14       -0.10520   0.00029   0.00205  -0.00259  -0.00057  -0.10576
   D15        0.00020  -0.00041  -0.00021  -0.00309  -0.00331  -0.00311
   D16        3.13695   0.00005   0.00019   0.00035   0.00052   3.13747
   D17       -3.12513  -0.00054  -0.00021  -0.00521  -0.00541  -3.13054
   D18        0.01162  -0.00009   0.00018  -0.00177  -0.00158   0.01004
   D19       -1.12459  -0.00015   0.00008  -0.00232  -0.00224  -1.12682
   D20        3.05251  -0.00011   0.00010  -0.00205  -0.00195   3.05056
   D21        0.94400  -0.00008   0.00014  -0.00193  -0.00179   0.94221
   D22        1.99876  -0.00004   0.00005  -0.00005   0.00000   1.99876
   D23       -0.10734   0.00000   0.00007   0.00022   0.00029  -0.10704
   D24       -2.21584   0.00003   0.00011   0.00034   0.00044  -2.21539
   D25       -0.18138   0.00054   0.00080   0.00349   0.00429  -0.17709
   D26        2.96474   0.00012   0.00044   0.00027   0.00071   2.96545
   D27        0.28633  -0.00064  -0.00136  -0.00267  -0.00402   0.28230
   D28        2.38092   0.00009   0.00103  -0.01027  -0.00909   2.37184
   D29       -1.73315   0.00119   0.00098   0.00309   0.00407  -1.72908
   D30       -0.98614  -0.00472  -0.00006  -0.02482  -0.02510  -1.01125
   D31        1.06011   0.00327   0.00147   0.02716   0.02843   1.08854
   D32       -3.04595   0.00284   0.00391   0.02570   0.02948  -3.01647
   D33       -3.03573  -0.00487  -0.00057  -0.02363  -0.02437  -3.06010
   D34       -0.98948   0.00312   0.00096   0.02835   0.02917  -0.96031
   D35        1.18765   0.00269   0.00340   0.02688   0.03022   1.21787
   D36        1.12977  -0.00584  -0.00046  -0.03612  -0.03671   1.09307
   D37       -3.10716   0.00215   0.00106   0.01586   0.01683  -3.09033
   D38       -0.93003   0.00171   0.00350   0.01439   0.01788  -0.91215
   D39       -3.11671   0.00003  -0.00007  -0.00439  -0.00433  -3.12103
   D40        1.05236   0.00063   0.00184  -0.00150   0.00044   1.05280
   D41       -1.02906   0.00061   0.00137  -0.00098   0.00049  -1.02857
   D42       -1.13232  -0.00036  -0.00166  -0.00291  -0.00457  -1.13689
   D43        3.03674   0.00024   0.00025  -0.00002   0.00019   3.03694
   D44        0.95533   0.00022  -0.00023   0.00050   0.00025   0.95558
   D45        1.03671  -0.00057  -0.00213   0.00713   0.00493   1.04164
   D46       -1.07741   0.00003  -0.00022   0.01001   0.00969  -1.06772
   D47        3.12436   0.00001  -0.00069   0.01053   0.00975   3.13410
   D48        3.04905   0.00019   0.00096   0.00380   0.00479   3.05384
   D49        0.96441   0.00049   0.00086   0.00493   0.00581   0.97022
   D50       -1.16898  -0.00018   0.00046   0.00203   0.00249  -1.16650
   D51       -0.13844  -0.00004  -0.00004   0.00037   0.00034  -0.13810
   D52       -2.22308   0.00026  -0.00015   0.00150   0.00136  -2.22172
   D53        1.92671  -0.00041  -0.00054  -0.00141  -0.00196   1.92475
   D54        2.88404   0.00022  -0.00100  -0.00143  -0.00244   2.88160
   D55       -0.25687  -0.00009  -0.00074  -0.00440  -0.00514  -0.26201
   D56       -0.21636   0.00032  -0.00018   0.00149   0.00129  -0.21506
   D57        2.92592   0.00001   0.00007  -0.00147  -0.00141   2.92451
   D58        0.42416  -0.00009   0.00029  -0.00158  -0.00131   0.42285
   D59        2.57954  -0.00034  -0.00051  -0.00143  -0.00196   2.57758
   D60       -1.60016   0.00026   0.00057   0.00030   0.00087  -1.59929
   D61        2.56368   0.00007   0.00071  -0.00082  -0.00012   2.56355
   D62       -1.56413  -0.00017  -0.00009  -0.00067  -0.00077  -1.56490
   D63        0.53936   0.00043   0.00099   0.00106   0.00206   0.54142
   D64       -1.67996  -0.00030   0.00011  -0.00242  -0.00231  -1.68227
   D65        0.47542  -0.00054  -0.00068  -0.00227  -0.00295   0.47246
   D66        2.57890   0.00006   0.00040  -0.00053  -0.00012   2.57878
   D67        0.47510  -0.00037   0.00041  -0.00260  -0.00216   0.47294
   D68       -1.54504  -0.00089  -0.00041  -0.00530  -0.00571  -1.55075
   D69        2.58863  -0.00014   0.00162  -0.00291  -0.00127   2.58736
   D70       -2.66722  -0.00004   0.00013   0.00057   0.00073  -2.66649
   D71        1.59582  -0.00056  -0.00069  -0.00212  -0.00282   1.59301
   D72       -0.55369   0.00018   0.00134   0.00027   0.00162  -0.55207
   D73       -0.07356   0.00088  -0.00066   0.00570   0.00518  -0.06838
   D74        3.05878  -0.00029   0.00241  -0.01597  -0.01376   3.04502
   D75        3.06885   0.00051  -0.00035   0.00216   0.00194   3.07080
   D76       -0.08199  -0.00066   0.00273  -0.01952  -0.01700  -0.09899
   D77       -0.54405   0.00007  -0.00043   0.00162   0.00118  -0.54287
   D78        1.52375   0.00006  -0.00049   0.00215   0.00166   1.52541
   D79       -2.69950  -0.00008   0.00088  -0.00029   0.00057  -2.69893
   D80       -2.68469  -0.00032  -0.00055  -0.00133  -0.00189  -2.68657
   D81       -0.61689  -0.00034  -0.00061  -0.00081  -0.00140  -0.61829
   D82        1.44305  -0.00048   0.00075  -0.00325  -0.00249   1.44056
   D83        1.48255   0.00025  -0.00024   0.00191   0.00165   1.48421
   D84       -2.73284   0.00023  -0.00030   0.00244   0.00214  -2.73070
   D85       -0.67290   0.00009   0.00106   0.00000   0.00105  -0.67185
   D86        0.68304   0.00187   0.00070   0.01244   0.01310   0.69614
   D87       -2.45074   0.00279  -0.00189   0.03051   0.02850  -2.42224
   D88       -1.42667  -0.00256   0.00026  -0.03032  -0.03060  -1.45727
   D89        1.72273  -0.00164  -0.00233  -0.01225  -0.01520   1.70753
   D90        2.81879   0.00061   0.00232  -0.00507  -0.00335   2.81544
   D91       -0.31500   0.00153  -0.00027   0.01300   0.01205  -0.30294
   D92       -3.03445  -0.00256   0.00106  -0.01703  -0.01642  -3.05088
   D93        1.14157  -0.00243   0.00339  -0.01787  -0.01494   1.12663
   D94       -0.95731  -0.00233   0.00277  -0.01678  -0.01446  -0.97177
   D95       -0.97365   0.00513  -0.00095   0.03167   0.03094  -0.94272
   D96       -3.08081   0.00526   0.00138   0.03082   0.03242  -3.04840
   D97        1.10350   0.00535   0.00076   0.03191   0.03289   1.13639
   D98        1.03196  -0.00334  -0.00446  -0.02102  -0.02525   1.00671
   D99       -1.07520  -0.00321  -0.00213  -0.02187  -0.02377  -1.09897
   D100       3.10911  -0.00311  -0.00275  -0.02078  -0.02330   3.08581
   D101       2.30808   0.00232  -0.00130   0.00475   0.00368   2.31176
   D102       0.23456   0.00236   0.00254   0.01346   0.01607   0.25062
   D103      -1.77062   0.00220   0.00201   0.01690   0.01838  -1.75224
   D104      -2.89774   0.00230  -0.00054   0.00093   0.00208  -2.89567
   D105       1.15521  -0.01443   0.00419  -0.23273  -0.23175   0.92346
   D106       0.23486   0.00116   0.00244  -0.02018  -0.01645   0.21842
   D107      -1.99537  -0.01557   0.00718  -0.25384  -0.25027  -2.24564
   D108      -0.03071  -0.00116  -0.01029   0.04118   0.02877  -0.00193
   D109       3.07766  -0.00187  -0.00324   0.01981   0.01451   3.09218
   D110       2.20719   0.01957  -0.01621   0.29515   0.27890   2.48608
   D111      -0.96763   0.01885  -0.00916   0.27379   0.26464  -0.70299
   D112      -0.13161   0.00048   0.00725  -0.03276  -0.02616  -0.15777
   D113       3.04619   0.00033  -0.00035  -0.01237  -0.01429   3.03191
   D114      -3.10699  -0.00063  -0.00419   0.00018  -0.00417  -3.11117
   D115      -0.99078  -0.00057  -0.00598   0.00227  -0.00383  -0.99461
   D116       1.05893  -0.00016  -0.00146   0.00045  -0.00118   1.05775
   D117      -0.00190  -0.00098   0.00340  -0.02141  -0.01786  -0.01977
   D118       2.11431  -0.00091   0.00162  -0.01932  -0.01752   2.09679
   D119      -2.11917  -0.00050   0.00614  -0.02115  -0.01487  -2.13404
         Item               Value     Threshold  Converged?
 Maximum Force            0.080397     0.000450     NO 
 RMS     Force            0.007495     0.000300     NO 
 Maximum Displacement     0.466922     0.001800     NO 
 RMS     Displacement     0.067938     0.001200     NO 
 Predicted change in Energy=-4.051452D-02
 Lowest energy point so far.  Saving SCF results.
 GradGradGradGradGradGradGradGradGradGradGradGradGradGradGradGradGradGrad

 Leave Link  103 at Mon Apr 19 15:44:35 2021, MaxMem=   536870912 cpu:       109.6
 (Enter /pbs_home/pkowalski/g09d01/g09/l202.exe)
                          Input orientation:                          
 ---------------------------------------------------------------------
 Center     Atomic      Atomic             Coordinates (Angstroms)
 Number     Number       Type             X           Y           Z
 ---------------------------------------------------------------------
      1          6           0        0.249678    1.632560   -0.089286
      2          6           0        0.701277    3.006785   -0.042285
      3          6           0       -0.339166    3.877445    0.052869
      4         16           0       -1.940948    3.199408    0.092815
      5          6           0       -1.251771    1.541279   -0.354092
      6          6           0        0.911223    0.444798   -0.017746
      7          6           0        2.386730    0.162573    0.041056
      8          6           0        0.186785   -0.816508   -0.056324
      9          6           0        2.473616   -1.376794    0.241610
     10          6           0        1.144911   -1.928341   -0.325335
     11          9           0        3.031121    0.783335    1.050953
     12          9           0        3.027653    0.497268   -1.100859
     13          9           0        3.551761   -1.901897   -0.338705
     14          9           0        2.514928   -1.640318    1.557020
     15          9           0        1.306478   -2.146027   -1.652798
     16          9           0        0.821916   -3.101897    0.238366
     17          6           0       -1.857014    0.405429    0.484842
     18          6           0       -1.155498   -0.893824    0.134684
     19          6           0       -1.716964    0.631537    2.002541
     20          1           0       -2.085378   -0.257967    2.532120
     21          1           0       -2.289866    1.512349    2.322092
     22          1           0       -0.656979    0.783519    2.246508
     23          6           0       -1.457776    1.345497   -1.864140
     24          6           0       -2.089817   -2.052942    0.028315
     25          6           0       -3.359759   -1.679958   -0.002437
     26         16           0       -3.675755    0.046052    0.088366
     27          6           0       -4.451316   -2.680129   -0.169214
     28          1           0       -5.454474   -2.229940   -0.207910
     29          1           0       -4.283919   -3.244520   -1.095708
     30          1           0       -4.426160   -3.397171    0.666603
     31          1           0       -2.525603    1.293705   -2.117593
     32          1           0       -0.967690    0.418181   -2.197184
     33          1           0       -1.009623    2.193025   -2.400008
     34          1           0       -0.233732    4.962864    0.106091
     35          6           0        2.132281    3.436109   -0.073463
     36          1           0        2.670280    3.086133    0.818794
     37          1           0        2.210107    4.530563   -0.119498
     38          1           0        2.653805    3.010208   -0.943244
     39          1           0       -1.869513   -2.980669    0.589075
 ---------------------------------------------------------------------
                    Distance matrix (angstroms):
                    1          2          3          4          5
     1  C    0.000000
     2  C    1.447289   0.000000
     3  C    2.325179   1.360009   0.000000
     4  S    2.699448   2.652679   1.739838   0.000000
     5  C    1.527352   2.461570   2.540893   1.850428   0.000000
     6  C    1.361447   2.570692   3.653974   3.966734   2.448253
     7  C    2.597083   3.307149   4.607702   5.287139   3.910967
     8  C    2.450097   3.857780   4.724589   4.547204   2.777997
     9  C    3.756541   4.736828   5.962750   6.360199   4.769540
    10  C    3.679290   4.963104   6.004388   5.999265   4.217010
    11  F    3.123740   3.401040   4.682790   5.610428   4.570754
    12  F    3.166909   3.581938   4.908376   5.780434   4.467784
    13  F    4.843381   5.684037   6.978068   7.508620   5.910128
    14  F    4.307366   5.238575   6.391716   6.739560   5.287998
    15  F    4.223637   5.432448   6.472995   6.493583   4.671991
    16  F    4.780156   6.116316   7.077693   6.881937   5.119597
    17  C    2.504720   3.686430   3.813837   2.822595   1.536321
    18  C    2.899534   4.323619   4.841291   4.168121   2.485538
    19  C    3.040636   3.958662   4.029326   3.207987   2.568609
    20  H    3.987273   5.005158   5.128116   4.233735   3.501772
    21  H    3.504066   4.095187   3.814221   2.817372   2.870617
    22  H    2.645531   3.467902   3.805973   3.481880   2.773283
    23  C    2.479498   3.277277   3.367042   2.738634   1.536559
    24  C    4.366920   5.778929   6.183435   5.254855   3.710388
    25  C    4.899832   6.201544   6.325485   5.082352   3.865701
    26  S    4.237640   5.285964   5.080714   3.599059   2.882216
    27  C    6.380049   7.675045   7.743441   6.398403   5.300147
    28  H    6.889871   8.083562   7.970855   6.474034   5.648555
    29  H    6.734411   8.064781   8.222085   6.958901   5.713824
    30  H    6.908909   8.234305   8.366614   7.072508   5.958763
    31  H    3.454133   4.201702   4.020836   2.976479   2.189492
    32  H    2.720282   3.758977   4.174241   3.731829   2.176934
    33  H    2.690613   3.024606   3.050146   2.845056   2.160829
    34  H    3.370873   2.173132   1.091826   2.454494   3.599363
    35  C    2.607151   1.494345   2.513721   4.083488   3.888566
    36  H    2.965940   2.150518   3.204619   4.669401   4.375468
    37  H    3.498946   2.145794   2.637247   4.364437   4.579897
    38  H    2.899480   2.150373   3.271424   4.713912   4.214069
    39  H    5.121819   6.546540   7.047213   6.200381   4.660385
                    6          7          8          9         10
     6  C    0.000000
     7  C    1.503406   0.000000
     8  C    1.455057   2.409946   0.000000
     9  C    2.413821   1.554806   2.373243   0.000000
    10  C    2.404373   2.459325   1.492162   1.546314   0.000000
    11  F    2.398060   1.349251   3.446129   2.373185   3.578428
    12  F    2.378059   1.351581   3.299635   2.370926   3.166975
    13  F    3.547172   2.400740   3.546952   1.332252   2.407032
    14  F    3.065855   2.359025   2.949880   1.342182   2.345882
    15  F    3.089012   3.060347   2.360098   2.354297   1.354861
    16  F    3.557052   3.625513   2.390238   2.388327   1.341387
    17  C    2.813766   4.273791   2.441947   4.689332   3.887728
    18  C    2.467079   3.697583   1.358008   3.662671   2.563927
    19  C    3.320211   4.572489   3.155950   4.969429   4.490246
    20  H    3.996913   5.136342   3.489231   5.223278   4.624929
    21  H    4.106274   5.375460   4.149005   5.946958   5.535785
    22  H    2.775039   3.809693   2.928321   4.299674   4.149142
    23  C    3.135695   4.450765   3.262981   5.225026   4.456447
    24  C    3.904749   4.994812   2.592074   4.618180   3.256388
    25  C    4.770336   6.034811   3.650538   5.846343   4.523053
    26  S    4.605499   6.063789   3.960323   6.313694   5.225725
    27  C    6.208457   7.408377   4.999781   7.058480   5.648656
    28  H    6.907422   8.201865   5.817609   7.986522   6.607317
    29  H    6.462397   7.576152   5.192568   7.137304   5.638972
    30  H    6.611862   7.712234   5.334951   7.202044   5.846215
    31  H    4.116038   5.483633   4.007352   6.139185   5.202542
    32  H    2.877668   4.040692   2.727737   4.583911   3.670568
    33  H    3.524361   4.649381   3.997691   5.643997   5.092342
    34  H    4.662529   5.469355   5.796926   6.894879   7.040987
    35  C    3.231413   3.285406   4.676537   4.835267   5.460372
    36  H    3.281880   3.038500   4.707886   4.504391   5.364768
    37  H    4.288465   4.374507   5.717429   5.924247   6.549386
    38  H    3.236428   3.024764   4.638595   4.547761   5.200754
    39  H    4.453600   5.319390   3.054259   4.642835   3.321189
                   11         12         13         14         15
    11  F    0.000000
    12  F    2.170747   0.000000
    13  F    3.068010   2.571296   0.000000
    14  F    2.529161   3.449127   2.176515   0.000000
    15  F    4.343481   3.202201   2.612994   3.466846   0.000000
    16  F    4.542677   4.428633   3.037279   2.596411   2.173704
    17  C    4.935297   5.136424   5.937746   4.944544   4.592071
    18  C    4.602194   4.578259   4.837209   4.006534   3.290049
    19  C    4.844881   5.671024   6.297553   4.823766   5.497051
    20  H    5.427405   6.317595   6.536166   4.901482   5.708151
    21  H    5.519073   6.404920   7.270593   5.797473   6.489773
    22  H    3.877040   4.986314   5.622124   4.051096   5.257566
    23  C    5.381820   4.628301   6.161816   6.033390   4.458307
    24  C    5.942580   5.828130   5.655521   4.869381   3.790728
    25  C    6.929703   6.837096   6.923253   6.078274   4.971386
    26  S    6.815596   6.823015   7.497591   6.582199   5.714849
    27  C    8.334942   8.179168   8.042612   7.251872   5.969797
    28  H    9.092298   8.954412   9.013156   8.183764   6.914131
    29  H    8.622157   8.213409   7.985836   7.472265   5.724471
    30  H    8.557768   8.593597   8.178857   7.215128   6.309367
    31  H    6.416957   5.701465   7.093001   6.893346   5.170361
    32  H    5.164710   4.143785   5.409450   5.519066   3.470354
    33  H    5.497633   4.567601   6.467115   6.540263   4.974939
    34  H    5.387067   5.659939   7.851926   7.298105   7.483467
    35  C    3.018183   3.239447   5.529881   5.345559   5.859735
    36  H    2.342431   3.242685   5.195889   4.786278   5.945101
    37  H    4.010703   4.230712   6.574544   6.401828   6.909734
    38  H    3.012997   2.545481   5.029967   5.281856   5.376385
    39  H    6.196554   6.239724   5.604885   4.685806   3.976121
                   16         17         18         19         20
    16  F    0.000000
    17  C    4.420267   0.000000
    18  C    2.965890   1.517497   0.000000
    19  C    4.847345   1.540828   2.476058   0.000000
    20  H    4.669219   2.164161   2.648904   1.098818   0.000000
    21  H    5.942758   2.188177   3.444012   1.098253   1.794421
    22  H    4.616950   2.164833   2.742591   1.098265   1.790696
    23  C    5.421886   2.561413   3.016824   3.940576   4.721449
    24  C    3.102035   2.511215   1.492588   3.353061   3.080746
    25  C    4.423382   2.616204   2.344264   3.472999   3.173339
    26  S    5.491915   1.895828   2.690206   2.800665   2.931495
    27  C    5.305750   4.083977   3.761071   4.812519   4.331482
    28  H    6.352365   4.512959   4.514839   5.200301   4.769408
    29  H    5.279172   4.659414   4.102030   5.586790   5.187891
    30  H    5.273791   4.592746   4.152940   5.035371   4.337512
    31  H    6.006475   2.829967   3.425671   4.250632   4.921516
    32  H    4.639563   2.825654   2.682207   4.271373   4.906396
    33  H    6.192879   3.497989   3.996821   4.724513   5.611640
    34  H    8.134634   4.852701   5.928851   4.955492   6.047420
    35  C    6.675314   5.040952   5.440693   5.195393   6.182549
    36  H    6.484217   5.272010   5.562791   5.164709   6.060923
    37  H    7.765926   5.824383   6.388731   5.926833   6.957895
    38  H    6.489210   5.401091   5.560052   5.782676   6.724506
    39  H    2.716889   3.387726   2.251935   3.881906   3.351884
                   21         22         23         24         25
    21  H    0.000000
    22  H    1.789756   0.000000
    23  C    4.271388   4.225461   0.000000
    24  C    4.244141   3.875425   3.940843   0.000000
    25  C    4.091323   4.293191   4.029498   1.323939   0.000000
    26  S    3.010025   3.783443   3.228043   2.631460   1.757045
    27  C    5.334356   5.677109   5.295255   2.451338   1.489851
    28  H    5.515467   6.174225   5.612525   3.377580   2.175438
    29  H    6.187520   6.367904   5.444798   2.738133   2.120653
    30  H    5.604265   5.846451   6.140754   2.769993   2.129236
    31  H    4.451312   4.774665   1.098715   3.999359   3.743310
    32  H    4.834171   4.469498   1.100462   3.509766   3.865371
    33  H    4.939694   4.868386   1.098317   5.009172   5.125571
    34  H    4.587418   4.714599   4.297143   7.257591   7.342405
    35  C    5.384693   4.494271   4.523903   6.925760   7.506110
    36  H    5.416619   4.290811   5.221953   7.049360   7.729904
    37  H    5.943126   5.278116   5.161569   7.864715   8.343122
    38  H    6.111128   5.108224   4.530387   7.005809   7.684121
    39  H    4.833970   4.287941   4.990341   1.106194   2.064599
                   26         27         28         29         30
    26  S    0.000000
    27  C    2.846034   0.000000
    28  H    2.903749   1.100225   0.000000
    29  H    3.549614   1.097702   1.785429   0.000000
    30  H    3.571170   1.101532   1.784554   1.774620   0.000000
    31  H    2.783117   4.826584   4.963995   4.973068   5.776520
    32  H    3.563121   5.084077   5.576825   5.062213   5.892300
    33  H    4.231992   6.369405   6.642636   6.479900   7.233749
    34  H    6.001906   8.733794   8.893322   9.230899   9.369142
    35  C    6.726958   8.986729   9.470007   9.318981   9.500240
    36  H    7.074446   9.216457   9.763523   9.597050   9.613317
    37  H    7.402528   9.816880  10.220471  10.177293  10.368557
    38  H    7.064967   9.135743   9.682151   9.342210   9.683595
    39  H    3.560093   2.707588   3.748430   2.955921   2.591510
                   31         32         33         34         35
    31  H    0.000000
    32  H    1.788845   0.000000
    33  H    1.785141   1.786887   0.000000
    34  H    4.864172   5.147613   3.815043   0.000000
    35  C    5.519443   4.819534   4.102394   2.821567   0.000000
    36  H    6.231562   5.426686   4.969911   3.530347   1.099112
    37  H    6.074256   5.597041   4.586009   2.492012   1.098183
    38  H    5.581374   4.626683   4.026246   3.640307   1.099954
    39  H    5.101645   4.486502   6.036650   8.124579   7.591334
                   36         37         38         39
    36  H    0.000000
    37  H    1.782843   0.000000
    38  H    1.763750   1.785191   0.000000
    39  H    7.580804   8.576946   7.661528   0.000000
 Stoichiometry    C17H14F6S2
 Framework group  C1[X(C17H14F6S2)]
 Deg. of freedom   111
 Full point group                 C1      NOp   1
 RotChk:  IX=0 Diff= 5.05D-02
 Largest Abelian subgroup         C1      NOp   1
 Largest concise Abelian subgroup C1      NOp   1
                         Standard orientation:                         
 ---------------------------------------------------------------------
 Center     Atomic      Atomic             Coordinates (Angstroms)
 Number     Number       Type             X           Y           Z
 ---------------------------------------------------------------------
      1          6           0        0.248102    1.537102   -0.096698
      2          6           0        0.585311    2.943845   -0.051896
      3          6           0       -0.523590    3.726673    0.032627
      4         16           0       -2.064724    2.919857    0.064056
      5          6           0       -1.238871    1.322279   -0.371593
      6          6           0        1.004141    0.407757   -0.015938
      7          6           0        2.497336    0.247526    0.054232
      8          6           0        0.385708   -0.908766   -0.054655
      9          6           0        2.708513   -1.278881    0.261369
     10          6           0        1.433580   -1.939272   -0.312665
     11          9           0        3.081390    0.922314    1.066171
     12          9           0        3.116973    0.629816   -1.084485
     13          9           0        3.830216   -1.715830   -0.309381
     14          9           0        2.761717   -1.533789    1.578048
     15          9           0        1.622056   -2.147378   -1.638115
     16          9           0        1.203676   -3.133471    0.253331
     17          6           0       -1.755152    0.143451    0.467515
     18          6           0       -0.947088   -1.095130    0.127302
     19          6           0       -1.645103    0.385283    1.985262
     20          1           0       -1.943282   -0.529653    2.515717
     21          1           0       -2.290505    1.217264    2.297391
     22          1           0       -0.602920    0.624377    2.236010
     23          6           0       -1.417190    1.105294   -1.882267
     24          6           0       -1.782566   -2.327222    0.018937
     25          6           0       -3.078527   -2.059609   -0.022104
     26         16           0       -3.535436   -0.364989    0.059786
     27          6           0       -4.083287   -3.146369   -0.192588
     28          1           0       -5.119630   -2.779985   -0.240017
     29          1           0       -3.863522   -3.698210   -1.115694
     30          1           0       -4.005571   -3.856176    0.646164
     31          1           0       -2.475323    0.965379   -2.142945
     32          1           0       -0.850419    0.220138   -2.208284
     33          1           0       -1.036059    1.984905   -2.418292
     34          1           0       -0.507770    4.817251    0.082363
     35          6           0        1.976547    3.488827   -0.074778
     36          1           0        2.534906    3.187041    0.822555
     37          1           0        1.964832    4.585821   -0.124524
     38          1           0        2.537490    3.104201   -0.939246
     39          1           0       -1.491117   -3.231932    0.584819
 ---------------------------------------------------------------------
 Rotational constants (GHZ):      0.2699620      0.2011562      0.1320328
 Leave Link  202 at Mon Apr 19 15:44:35 2021, MaxMem=   536870912 cpu:         0.3
 (Enter /pbs_home/pkowalski/g09d01/g09/l301.exe)
 Basis read from rwf:  (5D, 7F)
 No pseudopotential information found on rwf file.
 There are   453 symmetry adapted cartesian basis functions of A   symmetry.
 There are   428 symmetry adapted basis functions of A   symmetry.
   428 basis functions,   747 primitive gaussians,   453 cartesian basis functions
   101 alpha electrons      101 beta electrons
       nuclear repulsion energy      2892.4467108346 Hartrees.
 IExCor= 1009 DFT=T Ex+Corr=PBE1PBE ExCW=0 ScaHFX=  0.250000
 ScaDFX=  0.750000  0.750000  1.000000  1.000000 ScalE2=  1.000000  1.000000
 IRadAn=      0 IRanWt=     -1 IRanGd=            0 ICorTp=0 IEmpDi=141
 NAtoms=   39 NActive=   39 NUniq=   39 SFac= 1.00D+00 NAtFMM=   60 NAOKFM=F Big=F
 Integral buffers will be    131072 words long.
 Raffenetti 2 integral format.
 Two-electron integral symmetry is turned on.
 R6Disp:  Grimme-D3(BJ) Dispersion energy=       -0.0565193877 Hartrees.
 Nuclear repulsion after empirical dispersion term =     2892.3901914470 Hartrees.
 No density basis found on file   724.
 Leave Link  301 at Mon Apr 19 15:44:35 2021, MaxMem=   536870912 cpu:         0.5
 (Enter /pbs_home/pkowalski/g09d01/g09/l302.exe)
 NPDir=0 NMtPBC=     1 NCelOv=     1 NCel=       1 NClECP=     1 NCelD=      1
         NCelK=      1 NCelE2=     1 NClLst=     1 CellRange=     0.0.
 One-electron integrals computed using PRISM.
 NBasis=   428 RedAO= T EigKep=  3.26D-04  NBF=   428
 NBsUse=   428 1.00D-06 EigRej= -1.00D+00 NBFU=   428
 Precomputing XC quadrature grid using
 IXCGrd= 4 IRadAn=           0 IRanWt=          -1 IRanGd=           0 AccXCQ= 0.00D+00.
 Generated NRdTot=       0 NPtTot=           0 NUsed=           0 NTot=          32
 NSgBfM=   447   447   448   448   448 MxSgAt=    39 MxSgA2=    39.
 Leave Link  302 at Mon Apr 19 15:44:42 2021, MaxMem=   536870912 cpu:        28.0
 (Enter /pbs_home/pkowalski/g09d01/g09/l303.exe)
 DipDrv:  MaxL=1.
 Leave Link  303 at Mon Apr 19 15:44:43 2021, MaxMem=   536870912 cpu:         3.7
 (Enter /pbs_home/pkowalski/g09d01/g09/l401.exe)
 Initial guess from the checkpoint file:  "l2_freq_closed_pbe0d3.chk"
 B after Tr=     0.000000    0.000000    0.000000
         Rot=    0.999891    0.000186    0.000376    0.014734 Ang=   1.69 deg.
 Guess basis will be translated and rotated to current coordinates.
 JPrj=2 DoOrth=T DoCkMO=T.
 Generating alternative initial guess.
 ExpMin= 1.22D-01 ExpMax= 9.18D+03 ExpMxC= 1.38D+03 IAcc=1 IRadAn=         1 AccDes= 0.00D+00
 Harris functional with IExCor= 1009 and IRadAn=       1 diagonalized for initial guess.
 HarFok:  IExCor= 1009 AccDes= 0.00D+00 IRadAn=         1 IDoV= 1 UseB2=F ITyADJ=14
 ICtDFT=  3500011 ScaDFX=  1.000000  1.000000  1.000000  1.000000
 FoFCou: FMM=F IPFlag=           0 FMFlag=      100000 FMFlg1=           0
         NFxFlg=           0 DoJE=T BraDBF=F KetDBF=T FulRan=T
         wScrn=  0.000000 ICntrl=     500 IOpCl=  0 I1Cent=   200000004 NGrid=           0
         NMat0=    1 NMatS0=      1 NMatT0=    0 NMatD0=    1 NMtDS0=    0 NMtDT0=    0
 Petite list used in FoFCou.
 Harris En= -2048.94893144273    
 Leave Link  401 at Mon Apr 19 15:45:01 2021, MaxMem=   536870912 cpu:        70.6
 (Enter /pbs_home/pkowalski/g09d01/g09/l502.exe)
 Closed shell SCF:
 Using DIIS extrapolation, IDIIS=  1040.
 Integral symmetry usage will be decided dynamically.
 IVT=      641221 IEndB=      641221 NGot=   536870912 MDV=   536451994
 LenX=   536451994 LenY=   536246332
 Requested convergence on RMS density matrix=1.00D-08 within 128 cycles.
 Requested convergence on MAX density matrix=1.00D-06.
 Requested convergence on             energy=1.00D-06.
 No special actions if energy rises.
 Fock matrices will be formed incrementally for  20 cycles.
 Integral accuracy reduced to 1.0D-05 until final iterations.

 Cycle   1  Pass 0  IDiag  1:
 FoFJK:  IHMeth= 1 ICntrl=       0 DoSepK=F KAlg= 0 I1Cent=   0 FoldK=F
 IRaf= 820000000 NMat=   1 IRICut=       1 DoRegI=T DoRafI=F ISym2E= 0.
 FoFCou: FMM=F IPFlag=           0 FMFlag=      100000 FMFlg1=           0
         NFxFlg=           0 DoJE=F BraDBF=F KetDBF=F FulRan=T
         wScrn=  0.000000 ICntrl=       0 IOpCl=  0 I1Cent=           0 NGrid=           0
         NMat0=    1 NMatS0=      1 NMatT0=    0 NMatD0=    1 NMtDS0=    0 NMtDT0=    0
 Symmetry not used in FoFCou.
 E= -2048.89301645122    
 DIIS: error= 3.23D-03 at cycle   1 NSaved=   1.
 NSaved= 1 IEnMin= 1 EnMin= -2048.89301645122     IErMin= 1 ErrMin= 3.23D-03
 ErrMax= 3.23D-03  0.00D+00 EMaxC= 1.00D-01 BMatC= 1.49D-02 BMatP= 1.49D-02
 IDIUse=3 WtCom= 9.68D-01 WtEn= 3.23D-02
 Coeff-Com:  0.100D+01
 Coeff-En:   0.100D+01
 Coeff:      0.100D+01
 Gap=     0.580 Goal=   None    Shift=    0.000
 GapD=    0.580 DampG=2.000 DampE=1.000 DampFc=2.0000 IDamp=-1.
 RMSDP=9.24D-04 MaxDP=3.40D-02              OVMax= 4.52D-02

 Cycle   2  Pass 0  IDiag  1:
 RMSU=  9.23D-04    CP:  9.98D-01
 E= -2048.91279933549     Delta-E=       -0.019782884274 Rises=F Damp=F
 DIIS: error= 1.51D-03 at cycle   2 NSaved=   2.
 NSaved= 2 IEnMin= 2 EnMin= -2048.91279933549     IErMin= 2 ErrMin= 1.51D-03
 ErrMax= 1.51D-03  0.00D+00 EMaxC= 1.00D-01 BMatC= 2.82D-03 BMatP= 1.49D-02
 IDIUse=3 WtCom= 9.85D-01 WtEn= 1.51D-02
 Coeff-Com:  0.193D+00 0.807D+00
 Coeff-En:   0.000D+00 0.100D+01
 Coeff:      0.190D+00 0.810D+00
 Gap=     0.118 Goal=   None    Shift=    0.000
 RMSDP=3.10D-04 MaxDP=2.39D-02 DE=-1.98D-02 OVMax= 2.82D-02

 Cycle   3  Pass 0  IDiag  1:
 RMSU=  3.07D-04    CP:  9.97D-01  9.54D-01
 E= -2048.91230407719     Delta-E=        0.000495258305 Rises=F Damp=F
 DIIS: error= 1.79D-03 at cycle   3 NSaved=   3.
 NSaved= 3 IEnMin= 2 EnMin= -2048.91279933549     IErMin= 2 ErrMin= 1.51D-03
 ErrMax= 1.79D-03  0.00D+00 EMaxC= 1.00D-01 BMatC= 3.17D-03 BMatP= 2.82D-03
 IDIUse=3 WtCom= 1.91D-01 WtEn= 8.09D-01
 Coeff-Com: -0.165D-01 0.520D+00 0.497D+00
 Coeff-En:   0.000D+00 0.534D+00 0.466D+00
 Coeff:     -0.315D-02 0.531D+00 0.472D+00
 Gap=     0.118 Goal=   None    Shift=    0.000
 RMSDP=1.88D-04 MaxDP=1.56D-02 DE= 4.95D-04 OVMax= 1.92D-02

 Cycle   4  Pass 0  IDiag  1:
 RMSU=  7.10D-05    CP:  9.97D-01  1.01D+00  4.61D-01
 E= -2048.91558874181     Delta-E=       -0.003284664622 Rises=F Damp=F
 DIIS: error= 3.30D-04 at cycle   4 NSaved=   4.
 NSaved= 4 IEnMin= 4 EnMin= -2048.91558874181     IErMin= 4 ErrMin= 3.30D-04
 ErrMax= 3.30D-04  0.00D+00 EMaxC= 1.00D-01 BMatC= 1.05D-04 BMatP= 2.82D-03
 IDIUse=3 WtCom= 9.97D-01 WtEn= 3.30D-03
 Coeff-Com: -0.171D-01 0.243D+00 0.258D+00 0.515D+00
 Coeff-En:   0.000D+00 0.000D+00 0.000D+00 0.100D+01
 Coeff:     -0.170D-01 0.243D+00 0.258D+00 0.517D+00
 Gap=     0.117 Goal=   None    Shift=    0.000
 RMSDP=5.08D-05 MaxDP=2.29D-03 DE=-3.28D-03 OVMax= 4.46D-03

 Cycle   5  Pass 0  IDiag  1:
 RMSU=  3.58D-05    CP:  9.98D-01  1.01D+00  4.94D-01  5.19D-01
 E= -2048.91568455061     Delta-E=       -0.000095808800 Rises=F Damp=F
 DIIS: error= 9.80D-05 at cycle   5 NSaved=   5.
 NSaved= 5 IEnMin= 5 EnMin= -2048.91568455061     IErMin= 5 ErrMin= 9.80D-05
 ErrMax= 9.80D-05  0.00D+00 EMaxC= 1.00D-01 BMatC= 1.63D-05 BMatP= 1.05D-04
 IDIUse=1 WtCom= 1.00D+00 WtEn= 0.00D+00
 Coeff-Com: -0.641D-02 0.487D-01 0.696D-01 0.292D+00 0.596D+00
 Coeff:     -0.641D-02 0.487D-01 0.696D-01 0.292D+00 0.596D+00
 Gap=     0.118 Goal=   None    Shift=    0.000
 RMSDP=2.11D-05 MaxDP=8.25D-04 DE=-9.58D-05 OVMax= 2.16D-03

 Cycle   6  Pass 0  IDiag  1:
 RMSU=  1.29D-05    CP:  9.97D-01  1.01D+00  4.96D-01  6.93D-01  6.92D-01
 E= -2048.91569935632     Delta-E=       -0.000014805710 Rises=F Damp=F
 DIIS: error= 4.97D-05 at cycle   6 NSaved=   6.
 NSaved= 6 IEnMin= 6 EnMin= -2048.91569935632     IErMin= 6 ErrMin= 4.97D-05
 ErrMax= 4.97D-05  0.00D+00 EMaxC= 1.00D-01 BMatC= 2.70D-06 BMatP= 1.63D-05
 IDIUse=1 WtCom= 1.00D+00 WtEn= 0.00D+00
 Coeff-Com: -0.237D-02 0.819D-02 0.222D-01 0.130D+00 0.373D+00 0.469D+00
 Coeff:     -0.237D-02 0.819D-02 0.222D-01 0.130D+00 0.373D+00 0.469D+00
 Gap=     0.118 Goal=   None    Shift=    0.000
 RMSDP=7.41D-06 MaxDP=3.98D-04 DE=-1.48D-05 OVMax= 9.88D-04

 Initial convergence to 1.0D-05 achieved.  Increase integral accuracy.
 Cycle   7  Pass 1  IDiag  1:
 E= -2048.91575127264     Delta-E=       -0.000051916324 Rises=F Damp=F
 DIIS: error= 8.54D-05 at cycle   1 NSaved=   1.
 NSaved= 1 IEnMin= 1 EnMin= -2048.91575127264     IErMin= 1 ErrMin= 8.54D-05
 ErrMax= 8.54D-05  0.00D+00 EMaxC= 1.00D-01 BMatC= 2.40D-06 BMatP= 2.40D-06
 IDIUse=1 WtCom= 1.00D+00 WtEn= 0.00D+00
 Coeff-Com:  0.100D+01
 Coeff:      0.100D+01
 Gap=     0.118 Goal=   None    Shift=    0.000
 RMSDP=7.41D-06 MaxDP=3.98D-04 DE=-5.19D-05 OVMax= 5.49D-04

 Cycle   8  Pass 1  IDiag  1:
 RMSU=  5.94D-05    CP:  1.00D+00
 E= -2048.91575294572     Delta-E=       -0.000001673074 Rises=F Damp=F
 DIIS: error= 2.71D-05 at cycle   2 NSaved=   2.
 NSaved= 2 IEnMin= 2 EnMin= -2048.91575294572     IErMin= 2 ErrMin= 2.71D-05
 ErrMax= 2.71D-05  0.00D+00 EMaxC= 1.00D-01 BMatC= 7.69D-07 BMatP= 2.40D-06
 IDIUse=1 WtCom= 1.00D+00 WtEn= 0.00D+00
 Coeff-Com:  0.292D+00 0.708D+00
 Coeff:      0.292D+00 0.708D+00
 Gap=     0.118 Goal=   None    Shift=    0.000
 RMSDP=6.21D-06 MaxDP=4.50D-04 DE=-1.67D-06 OVMax= 1.05D-03

 Cycle   9  Pass 1  IDiag  1:
 RMSU=  6.18D-06    CP:  1.00D+00  1.01D+00
 E= -2048.91575271598     Delta-E=        0.000000229740 Rises=F Damp=F
 DIIS: error= 3.13D-05 at cycle   3 NSaved=   3.
 NSaved= 3 IEnMin= 2 EnMin= -2048.91575294572     IErMin= 2 ErrMin= 2.71D-05
 ErrMax= 3.13D-05  0.00D+00 EMaxC= 1.00D-01 BMatC= 9.93D-07 BMatP= 7.69D-07
 IDIUse=1 WtCom= 1.00D+00 WtEn= 0.00D+00
 Coeff-Com: -0.588D-02 0.534D+00 0.472D+00
 Coeff:     -0.588D-02 0.534D+00 0.472D+00
 Gap=     0.118 Goal=   None    Shift=    0.000
 RMSDP=3.48D-06 MaxDP=2.45D-04 DE= 2.30D-07 OVMax= 5.28D-04

 Cycle  10  Pass 1  IDiag  1:
 RMSU=  9.36D-07    CP:  1.00D+00  1.02D+00  4.68D-01
 E= -2048.91575380347     Delta-E=       -0.000001087489 Rises=F Damp=F
 DIIS: error= 2.83D-06 at cycle   4 NSaved=   4.
 NSaved= 4 IEnMin= 4 EnMin= -2048.91575380347     IErMin= 4 ErrMin= 2.83D-06
 ErrMax= 2.83D-06  0.00D+00 EMaxC= 1.00D-01 BMatC= 1.52D-08 BMatP= 7.69D-07
 IDIUse=1 WtCom= 1.00D+00 WtEn= 0.00D+00
 Coeff-Com: -0.768D-02 0.329D+00 0.295D+00 0.384D+00
 Coeff:     -0.768D-02 0.329D+00 0.295D+00 0.384D+00
 Gap=     0.118 Goal=   None    Shift=    0.000
 RMSDP=5.40D-07 MaxDP=2.17D-05 DE=-1.09D-06 OVMax= 5.67D-05

 Cycle  11  Pass 1  IDiag  1:
 RMSU=  3.80D-07    CP:  1.00D+00  1.02D+00  4.84D-01  6.08D-01
 E= -2048.91575381944     Delta-E=       -0.000000015976 Rises=F Damp=F
 DIIS: error= 7.07D-07 at cycle   5 NSaved=   5.
 NSaved= 5 IEnMin= 5 EnMin= -2048.91575381944     IErMin= 5 ErrMin= 7.07D-07
 ErrMax= 7.07D-07  0.00D+00 EMaxC= 1.00D-01 BMatC= 6.52D-10 BMatP= 1.52D-08
 IDIUse=1 WtCom= 1.00D+00 WtEn= 0.00D+00
 Coeff-Com: -0.330D-02 0.108D+00 0.937D-01 0.194D+00 0.607D+00
 Coeff:     -0.330D-02 0.108D+00 0.937D-01 0.194D+00 0.607D+00
 Gap=     0.118 Goal=   None    Shift=    0.000
 RMSDP=1.33D-07 MaxDP=5.59D-06 DE=-1.60D-08 OVMax= 1.34D-05

 Cycle  12  Pass 1  IDiag  1:
 RMSU=  1.05D-07    CP:  1.00D+00  1.02D+00  4.79D-01  6.74D-01  8.97D-01
 E= -2048.91575382006     Delta-E=       -0.000000000623 Rises=F Damp=F
 DIIS: error= 3.56D-07 at cycle   6 NSaved=   6.
 NSaved= 6 IEnMin= 6 EnMin= -2048.91575382006     IErMin= 6 ErrMin= 3.56D-07
 ErrMax= 3.56D-07  0.00D+00 EMaxC= 1.00D-01 BMatC= 1.06D-10 BMatP= 6.52D-10
 IDIUse=1 WtCom= 1.00D+00 WtEn= 0.00D+00
 Coeff-Com: -0.565D-03 0.740D-02 0.255D-02 0.388D-01 0.313D+00 0.639D+00
 Coeff:     -0.565D-03 0.740D-02 0.255D-02 0.388D-01 0.313D+00 0.639D+00
 Gap=     0.118 Goal=   None    Shift=    0.000
 RMSDP=4.69D-08 MaxDP=2.18D-06 DE=-6.23D-10 OVMax= 5.06D-06

 Cycle  13  Pass 1  IDiag  1:
 RMSU=  3.34D-08    CP:  1.00D+00  1.02D+00  4.80D-01  6.83D-01  9.72D-01
                    CP:  8.73D-01
 E= -2048.91575382018     Delta-E=       -0.000000000116 Rises=F Damp=F
 DIIS: error= 9.23D-08 at cycle   7 NSaved=   7.
 NSaved= 7 IEnMin= 7 EnMin= -2048.91575382018     IErMin= 7 ErrMin= 9.23D-08
 ErrMax= 9.23D-08  0.00D+00 EMaxC= 1.00D-01 BMatC= 1.15D-11 BMatP= 1.06D-10
 IDIUse=1 WtCom= 1.00D+00 WtEn= 0.00D+00
 Coeff-Com:  0.187D-03-0.102D-01-0.115D-01-0.107D-01 0.474D-01 0.278D+00
 Coeff-Com:  0.707D+00
 Coeff:      0.187D-03-0.102D-01-0.115D-01-0.107D-01 0.474D-01 0.278D+00
 Coeff:      0.707D+00
 Gap=     0.118 Goal=   None    Shift=    0.000
 RMSDP=1.90D-08 MaxDP=7.26D-07 DE=-1.16D-10 OVMax= 2.66D-06

 Cycle  14  Pass 1  IDiag  1:
 RMSU=  1.47D-08    CP:  1.00D+00  1.02D+00  4.79D-01  6.88D-01  9.93D-01
                    CP:  9.38D-01  9.39D-01
 E= -2048.91575382034     Delta-E=       -0.000000000158 Rises=F Damp=F
 DIIS: error= 3.95D-08 at cycle   8 NSaved=   8.
 NSaved= 8 IEnMin= 8 EnMin= -2048.91575382034     IErMin= 8 ErrMin= 3.95D-08
 ErrMax= 3.95D-08  0.00D+00 EMaxC= 1.00D-01 BMatC= 2.28D-12 BMatP= 1.15D-11
 IDIUse=1 WtCom= 1.00D+00 WtEn= 0.00D+00
 Coeff-Com:  0.150D-03-0.652D-02-0.724D-02-0.967D-02 0.147D-02 0.112D+00
 Coeff-Com:  0.416D+00 0.494D+00
 Coeff:      0.150D-03-0.652D-02-0.724D-02-0.967D-02 0.147D-02 0.112D+00
 Coeff:      0.416D+00 0.494D+00
 Gap=     0.118 Goal=   None    Shift=    0.000
 RMSDP=7.43D-09 MaxDP=3.19D-07 DE=-1.58D-10 OVMax= 4.46D-07

 SCF Done:  E(RPBE1PBE) =  -2048.91575382     A.U. after   14 cycles
            NFock= 14  Conv=0.74D-08     -V/T= 2.0056
 KE= 2.037480800809D+03 PE=-1.061892950151D+04 EE= 3.640142755437D+03
 Leave Link  502 at Mon Apr 19 15:53:00 2021, MaxMem=   536870912 cpu:      1912.2
 (Enter /pbs_home/pkowalski/g09d01/g09/l701.exe)
 Compute integral first derivatives.
 ... and contract with generalized density number  0.
 R6Disp: Adding Grimme-D3(BJ) dispersion energy 1st derivatives to the gradient.
 Leave Link  701 at Mon Apr 19 15:53:04 2021, MaxMem=   536870912 cpu:        14.0
 (Enter /pbs_home/pkowalski/g09d01/g09/l702.exe)
 L702 exits ... SP integral derivatives will be done elsewhere.
 Leave Link  702 at Mon Apr 19 15:53:05 2021, MaxMem=   536870912 cpu:         0.4
 (Enter /pbs_home/pkowalski/g09d01/g09/l703.exe)
 Compute integral first derivatives, UseDBF=F ICtDFT=           0.
 Integral derivatives from FoFJK, PRISM(SPDF).
 Calling FoFJK, ICntrl=      2127 FMM=F ISym2X=0 I1Cent= 0 IOpClX= 0 NMat=1 NMatS=1 NMatT=0.
 FoFJK:  IHMeth= 1 ICntrl=    2127 DoSepK=F KAlg= 0 I1Cent=   0 FoldK=F
 IRaf=         0 NMat=   1 IRICut=       1 DoRegI=T DoRafI=F ISym2E= 0.
 FoFCou: FMM=F IPFlag=           0 FMFlag=      100000 FMFlg1=         800
         NFxFlg=           0 DoJE=F BraDBF=F KetDBF=F FulRan=T
         wScrn=  0.000000 ICntrl=    2127 IOpCl=  0 I1Cent=           0 NGrid=           0
         NMat0=    1 NMatS0=      1 NMatT0=    0 NMatD0=    1 NMtDS0=    0 NMtDT0=    0
 Symmetry not used in FoFCou.
 Leave Link  703 at Mon Apr 19 15:54:45 2021, MaxMem=   536870912 cpu:       400.0
 (Enter /pbs_home/pkowalski/g09d01/g09/l716.exe)
 Dipole        =-1.42466691D+00 4.79506757D-01 1.78779777D-01
 ***** Axes restored to original set *****
 -------------------------------------------------------------------
 Center     Atomic                   Forces (Hartrees/Bohr)
 Number     Number              X              Y              Z
 -------------------------------------------------------------------
      1        6          -0.000199203    0.001041242   -0.000518344
      2        6           0.002264757   -0.001128604   -0.000005832
      3        6          -0.003345592   -0.001398742    0.000128495
      4       16           0.002516203    0.000026862   -0.000525174
      5        6          -0.008096894   -0.003385223    0.000418863
      6        6           0.001754162    0.000737179    0.000181992
      7        6          -0.000267059    0.000380701    0.000303206
      8        6          -0.007952090   -0.002978603    0.002190368
      9        6           0.001128666   -0.000160653    0.000357731
     10        6           0.002424401   -0.000476885   -0.000409155
     11        9          -0.000274043    0.000192287   -0.000422248
     12        9          -0.000084555    0.000098324    0.000130389
     13        9          -0.000701392    0.000005358    0.000011993
     14        9          -0.000254716    0.000053218   -0.000377872
     15        9          -0.000634649    0.000346423    0.000619350
     16        9          -0.000768946   -0.000196136    0.000130591
     17        6          -0.009206344   -0.000700086    0.000093393
     18        6          -0.006531857   -0.019457887   -0.008229985
     19        6          -0.004777878   -0.001537123   -0.005634798
     20        1           0.000201585    0.000787831    0.000586436
     21        1           0.000417853   -0.000413184    0.000416593
     22        1           0.000680209    0.000007746    0.001415176
     23        6           0.000831550    0.001222874   -0.001078320
     24        6           0.058590394    0.017300599    0.043989194
     25        6          -0.036422032    0.011609868   -0.011434452
     26       16           0.010580231    0.000790959   -0.003365168
     27        6          -0.009680710    0.003748749    0.006344523
     28        1           0.001190648   -0.000392220    0.000626561
     29        1          -0.001061660   -0.000226993   -0.000830632
     30        1          -0.001169397   -0.000651833   -0.000244694
     31        1           0.000399988   -0.000161309    0.000987705
     32        1          -0.000043497    0.000314369    0.000079614
     33        1           0.000614830   -0.000231935   -0.000366878
     34        1           0.000210064    0.000164616    0.000001633
     35        6           0.000016940   -0.000121830   -0.000023319
     36        1           0.000028616   -0.000140193    0.000187695
     37        1           0.000049531   -0.000032674   -0.000039898
     38        1          -0.000018621    0.000012173   -0.000071138
     39        1           0.007590507   -0.005049266   -0.025623593
 -------------------------------------------------------------------
 Cartesian Forces:  Max     0.058590394 RMS     0.008825476
 Leave Link  716 at Mon Apr 19 15:54:45 2021, MaxMem=   536870912 cpu:         0.5
 (Enter /pbs_home/pkowalski/g09d01/g09/l103.exe)

 GradGradGradGradGradGradGradGradGradGradGradGradGradGradGradGradGradGrad
 Berny optimization.
 Using GEDIIS/GDIIS optimizer.
 FormGI is forming the generalized inverse of G from B-inverse, IUseBI=4.
 Internal  Forces:  Max     0.047089221 RMS     0.004450375
 Search for a local minimum.
 Step number   5 out of a maximum of  234
 All quantities printed in internal units (Hartrees-Bohrs-Radians)
 RMS Force = .44504D-02 SwitMx=.10000D-02 MixMth= 1
 Mixed Optimization -- RFO/linear search
 Update second derivatives using D2CorX and points    4    5
 DE= -3.06D-02 DEPred=-4.05D-02 R= 7.55D-01
 TightC=F SS=  1.41D+00  RLast= 6.70D-01 DXNew= 8.4853D-01 2.0109D+00
 Trust test= 7.55D-01 RLast= 6.70D-01 DXMaxT set to 8.49D-01
 ITU=  1  0  0  1  0
 Use linear search instead of GDIIS.
     Eigenvalues ---    0.00230   0.00285   0.00444   0.00563   0.00816
     Eigenvalues ---    0.00847   0.00933   0.01047   0.01179   0.01364
     Eigenvalues ---    0.01417   0.01503   0.01611   0.01674   0.01854
     Eigenvalues ---    0.01927   0.02214   0.03229   0.04584   0.04832
     Eigenvalues ---    0.05039   0.05507   0.05570   0.05732   0.05764
     Eigenvalues ---    0.05786   0.06382   0.07112   0.07251   0.07302
     Eigenvalues ---    0.07318   0.07405   0.07638   0.07830   0.09174
     Eigenvalues ---    0.09229   0.09543   0.09620   0.10380   0.10753
     Eigenvalues ---    0.11139   0.12059   0.12284   0.12690   0.13752
     Eigenvalues ---    0.14321   0.14589   0.15989   0.16000   0.16000
     Eigenvalues ---    0.16000   0.16000   0.16000   0.16000   0.16000
     Eigenvalues ---    0.16000   0.16000   0.16000   0.16000   0.16142
     Eigenvalues ---    0.16962   0.17263   0.20638   0.22672   0.23322
     Eigenvalues ---    0.23658   0.23986   0.24249   0.24343   0.24898
     Eigenvalues ---    0.24995   0.26553   0.26764   0.27099   0.27430
     Eigenvalues ---    0.27609   0.27954   0.28292   0.28841   0.31020
     Eigenvalues ---    0.31211   0.32509   0.33025   0.33453   0.33499
     Eigenvalues ---    0.33636   0.33674   0.33678   0.33726   0.33755
     Eigenvalues ---    0.33797   0.33829   0.33846   0.33856   0.33883
     Eigenvalues ---    0.33890   0.34443   0.34552   0.37313   0.37716
     Eigenvalues ---    0.38814   0.49729   0.50366   0.53953   0.54250
     Eigenvalues ---    0.54632   0.55322   0.56924   0.56968   0.59182
     Eigenvalues ---    0.97777
 RFO step:  Lambda=-3.12471893D-02 EMin= 2.30002978D-03
 Quartic linear search produced a step of  0.01621.
 Iteration  1 RMS(Cart)=  0.05814917 RMS(Int)=  0.01455940
 Iteration  2 RMS(Cart)=  0.01288776 RMS(Int)=  0.00198895
 Iteration  3 RMS(Cart)=  0.00058588 RMS(Int)=  0.00187334
 Iteration  4 RMS(Cart)=  0.00000197 RMS(Int)=  0.00187334
 Iteration  5 RMS(Cart)=  0.00000002 RMS(Int)=  0.00187334
 ITry= 1 IFail=0 DXMaxC= 5.22D-01 DCOld= 1.00D+10 DXMaxT= 8.49D-01 DXLimC= 3.00D+00 Rises=F
 Variable       Old X    -DE/DX   Delta X   Delta X   Delta X     New X
                                 (Linear)    (Quad)   (Total)
    R1        2.73498  -0.00150  -0.00004  -0.00386  -0.00391   2.73107
    R2        2.88628   0.00066  -0.00005   0.00210   0.00182   2.88810
    R3        2.57276  -0.00112   0.00002  -0.00156  -0.00196   2.57080
    R4        2.57004   0.00115   0.00006   0.00248   0.00249   2.57253
    R5        2.82390   0.00000   0.00006   0.00095   0.00101   2.82491
    R6        3.28782  -0.00158  -0.00009  -0.00605  -0.00617   3.28165
    R7        2.06325   0.00018   0.00001   0.00061   0.00062   2.06387
    R8        3.49680  -0.00131  -0.00019  -0.00685  -0.00701   3.48979
    R9        2.90323  -0.00281  -0.00060  -0.01728  -0.01776   2.88547
   R10        2.90368  -0.00001  -0.00013  -0.00221  -0.00234   2.90133
   R11        2.84103  -0.00057   0.00002  -0.00121  -0.00120   2.83983
   R12        2.74966   0.00001   0.00004   0.00054   0.00055   2.75021
   R13        2.93816   0.00037   0.00000   0.00108   0.00100   2.93915
   R14        2.54971  -0.00036  -0.00002  -0.00082  -0.00084   2.54888
   R15        2.55412  -0.00013  -0.00001  -0.00027  -0.00027   2.55385
   R16        2.81978   0.00067   0.00006   0.00249   0.00262   2.82240
   R17        2.56626  -0.00660   0.00020  -0.00703  -0.00654   2.55972
   R18        2.92211   0.00017   0.00002   0.00090   0.00085   2.92296
   R19        2.51759  -0.00058  -0.00002  -0.00120  -0.00122   2.51637
   R20        2.53636  -0.00038  -0.00002  -0.00095  -0.00097   2.53538
   R21        2.56032  -0.00074   0.00000  -0.00119  -0.00119   2.55913
   R22        2.53485   0.00041   0.00005   0.00146   0.00151   2.53637
   R23        2.86765   0.00560  -0.00057   0.00722   0.00682   2.87447
   R24        2.91174  -0.00366  -0.00069  -0.02169  -0.02238   2.88937
   R25        3.58260  -0.01151  -0.00158  -0.06712  -0.07113   3.51146
   R26        2.82058  -0.02755   0.00412  -0.06871  -0.06253   2.75805
   R27        2.07646  -0.00042  -0.00005  -0.00179  -0.00184   2.07463
   R28        2.07540  -0.00043  -0.00006  -0.00199  -0.00205   2.07335
   R29        2.07542   0.00097   0.00008   0.00370   0.00378   2.07920
   R30        2.07627  -0.00061  -0.00011  -0.00330  -0.00341   2.07286
   R31        2.07957  -0.00031   0.00000  -0.00081  -0.00082   2.07876
   R32        2.07552   0.00025   0.00007   0.00174   0.00181   2.07733
   R33        2.50188   0.04709  -0.00301   0.17006   0.16899   2.67087
   R34        2.09040  -0.00724  -0.00060  -0.02815  -0.02875   2.06165
   R35        3.32033  -0.00740  -0.00132  -0.05891  -0.06072   3.25961
   R36        2.81541   0.00553   0.00026   0.01713   0.01740   2.83281
   R37        2.07912  -0.00126  -0.00017  -0.00596  -0.00613   2.07299
   R38        2.07436   0.00065   0.00010   0.00350   0.00360   2.07796
   R39        2.08159   0.00021   0.00013   0.00279   0.00292   2.08451
   R40        2.07702   0.00021  -0.00001   0.00039   0.00039   2.07741
   R41        2.07527  -0.00003   0.00000  -0.00003  -0.00003   2.07524
   R42        2.07861   0.00005   0.00000   0.00011   0.00011   2.07872
    A1        1.94885   0.00066   0.00006   0.00443   0.00461   1.95346
    A2        2.31184  -0.00125   0.00004  -0.00454  -0.00447   2.30737
    A3        2.02044   0.00060  -0.00011  -0.00012  -0.00038   2.02006
    A4        1.95134  -0.00114  -0.00013  -0.00576  -0.00593   1.94541
    A5        2.17843   0.00002   0.00009   0.00170   0.00182   2.18024
    A6        2.15332   0.00112   0.00004   0.00407   0.00412   2.15745
    A7        2.04479   0.00078   0.00007   0.00338   0.00339   2.04818
    A8        2.17240  -0.00060  -0.00006  -0.00300  -0.00303   2.16937
    A9        2.06600  -0.00019  -0.00001  -0.00037  -0.00036   2.06564
   A10        1.57158   0.00003  -0.00001   0.00164   0.00167   1.57325
   A11        1.84492  -0.00016   0.00003  -0.00170  -0.00177   1.84315
   A12        1.91430   0.00017  -0.00009   0.00183   0.00186   1.91616
   A13        1.88577  -0.00113  -0.00016  -0.01029  -0.01039   1.87538
   A14        1.96480  -0.00032   0.00002  -0.00038  -0.00035   1.96446
   A15        1.87716  -0.00010   0.00008   0.00045   0.00049   1.87764
   A16        1.97102   0.00140   0.00012   0.00892   0.00893   1.97995
   A17        2.26885   0.00001   0.00005   0.00120   0.00115   2.27000
   A18        2.10940  -0.00075  -0.00009  -0.00411  -0.00422   2.10518
   A19        1.90387   0.00073   0.00004   0.00283   0.00299   1.90686
   A20        1.81909  -0.00012  -0.00001  -0.00046  -0.00048   1.81860
   A21        1.99505  -0.00014   0.00003  -0.00030  -0.00026   1.99479
   A22        1.96695  -0.00006   0.00004   0.00008   0.00011   1.96706
   A23        1.90951   0.00040  -0.00002   0.00158   0.00153   1.91104
   A24        1.90462   0.00009  -0.00004  -0.00019  -0.00020   1.90442
   A25        1.86708  -0.00013   0.00000  -0.00061  -0.00061   1.86647
   A26        1.90815  -0.00069  -0.00005  -0.00255  -0.00278   1.90537
   A27        2.13854   0.00050   0.00002   0.00036   0.00103   2.13957
   A28        2.23649   0.00019   0.00003   0.00218   0.00172   2.23821
   A29        1.83157  -0.00017   0.00001  -0.00031  -0.00034   1.83124
   A30        1.95980   0.00026   0.00005   0.00232   0.00238   1.96219
   A31        1.89919   0.00008   0.00002   0.00038   0.00041   1.89961
   A32        1.97696  -0.00020  -0.00004  -0.00200  -0.00201   1.97494
   A33        1.89204  -0.00010  -0.00004  -0.00151  -0.00155   1.89048
   A34        1.90139   0.00011   0.00000   0.00102   0.00100   1.90239
   A35        1.79248   0.00028   0.00003   0.00166   0.00180   1.79428
   A36        1.95296  -0.00044  -0.00002  -0.00322  -0.00327   1.94969
   A37        2.00591  -0.00058  -0.00001  -0.00298  -0.00303   2.00288
   A38        1.89027   0.00030   0.00004   0.00286   0.00286   1.89314
   A39        1.94431   0.00046   0.00000   0.00255   0.00252   1.94683
   A40        1.87537   0.00005  -0.00004  -0.00038  -0.00042   1.87495
   A41        1.90168  -0.00215   0.00027  -0.00213  -0.00158   1.90010
   A42        1.97531   0.00384   0.00025   0.01444   0.01441   1.98972
   A43        1.98656  -0.00434   0.00008  -0.02234  -0.02272   1.96384
   A44        1.88694  -0.00078   0.00043   0.01081   0.01113   1.89807
   A45        1.80589   0.00513  -0.00089   0.01752   0.01646   1.82235
   A46        1.89759  -0.00150  -0.00018  -0.01635  -0.01612   1.88147
   A47        2.02711   0.00147  -0.00027   0.00275   0.00150   2.02861
   A48        2.28222  -0.00530   0.00041  -0.00777  -0.01024   2.27198
   A49        1.97356   0.00381  -0.00014   0.00462   0.00822   1.98178
   A50        1.90229   0.00091   0.00008   0.00524   0.00531   1.90760
   A51        1.93571   0.00035   0.00000   0.00144   0.00143   1.93714
   A52        1.90375   0.00151   0.00009   0.00914   0.00921   1.91296
   A53        1.91145  -0.00080  -0.00006  -0.00516  -0.00522   1.90623
   A54        1.90557  -0.00110  -0.00006  -0.00601  -0.00610   1.89948
   A55        1.90482  -0.00088  -0.00005  -0.00473  -0.00479   1.90003
   A56        1.94229  -0.00124  -0.00019  -0.00857  -0.00876   1.93353
   A57        1.92312   0.00003  -0.00006  -0.00134  -0.00141   1.92171
   A58        1.90335   0.00061   0.00015   0.00564   0.00579   1.90914
   A59        1.90000   0.00041   0.00007   0.00231   0.00237   1.90237
   A60        1.89694   0.00057   0.00008   0.00478   0.00488   1.90182
   A61        1.89745  -0.00036  -0.00005  -0.00266  -0.00271   1.89474
   A62        1.96418  -0.00460  -0.00036  -0.01572  -0.02356   1.94062
   A63        2.08346   0.00268   0.00200   0.08962   0.07246   2.15592
   A64        2.02537   0.00916   0.00130   0.11649   0.09976   2.12512
   A65        2.03539  -0.00617  -0.00003  -0.03227  -0.02779   2.00759
   A66        2.11327   0.01789   0.00098   0.07614   0.07489   2.18816
   A67        2.13351  -0.01168  -0.00095  -0.04366  -0.04691   2.08661
   A68        1.59529   0.00141   0.00141   0.02219   0.02271   1.61800
   A69        1.97933  -0.00113  -0.00003  -0.00701  -0.00702   1.97231
   A70        1.90490   0.00119   0.00019   0.00916   0.00931   1.91421
   A71        1.91275   0.00195   0.00012   0.01152   0.01161   1.92435
   A72        1.89625  -0.00049  -0.00009  -0.00468  -0.00476   1.89149
   A73        1.89006  -0.00090  -0.00009  -0.00634  -0.00642   1.88364
   A74        1.87786  -0.00065  -0.00011  -0.00273  -0.00294   1.87492
   A75        1.93941  -0.00015   0.00000  -0.00071  -0.00071   1.93870
   A76        1.93378   0.00012   0.00002   0.00088   0.00089   1.93467
   A77        1.93830  -0.00005   0.00001  -0.00005  -0.00003   1.93827
   A78        1.89302   0.00005  -0.00001   0.00016   0.00015   1.89317
   A79        1.86142   0.00007   0.00000   0.00019   0.00019   1.86161
   A80        1.89561  -0.00004  -0.00002  -0.00050  -0.00052   1.89510
    D1        0.23707  -0.00026   0.00000  -0.00206  -0.00204   0.23502
    D2       -2.91892  -0.00021   0.00003  -0.00131  -0.00127  -2.92020
    D3       -2.97799  -0.00024  -0.00011  -0.00612  -0.00615  -2.98414
    D4        0.14920  -0.00019  -0.00007  -0.00537  -0.00537   0.14383
    D5       -0.34359   0.00033   0.00003   0.00443   0.00444  -0.33915
    D6       -2.46604   0.00072   0.00004   0.00488   0.00487  -2.46117
    D7        1.66189  -0.00038   0.00006  -0.00064  -0.00060   1.66129
    D8        2.85817   0.00039   0.00011   0.00799   0.00804   2.86621
    D9        0.73572   0.00079   0.00012   0.00844   0.00848   0.74420
   D10       -1.41954  -0.00032   0.00014   0.00293   0.00301  -1.41653
   D11       -0.08538   0.00005   0.00002  -0.00061  -0.00060  -0.08598
   D12        3.11165   0.00024   0.00009   0.00124   0.00126   3.11290
   D13        2.98040   0.00007  -0.00009  -0.00466  -0.00467   2.97573
   D14       -0.10576   0.00026  -0.00001  -0.00281  -0.00282  -0.10858
   D15       -0.00311  -0.00008  -0.00005  -0.00194  -0.00198  -0.00509
   D16        3.13747   0.00007   0.00001   0.00074   0.00074   3.13822
   D17       -3.13054  -0.00012  -0.00009  -0.00266  -0.00272  -3.13326
   D18        0.01004   0.00003  -0.00003   0.00002   0.00001   0.01004
   D19       -1.12682   0.00003  -0.00004  -0.00006  -0.00009  -1.12691
   D20        3.05056  -0.00002  -0.00003  -0.00038  -0.00041   3.05015
   D21        0.94221  -0.00001  -0.00003  -0.00031  -0.00033   0.94188
   D22        1.99876   0.00006   0.00000   0.00070   0.00069   1.99945
   D23       -0.10704   0.00001   0.00000   0.00038   0.00038  -0.10667
   D24       -2.21539   0.00002   0.00001   0.00045   0.00045  -2.21494
   D25       -0.17709   0.00024   0.00007   0.00394   0.00401  -0.17308
   D26        2.96545   0.00010   0.00001   0.00143   0.00145   2.96690
   D27        0.28230  -0.00050  -0.00007  -0.00544  -0.00548   0.27682
   D28        2.37184  -0.00059  -0.00015  -0.00450  -0.00454   2.36730
   D29       -1.72908   0.00092   0.00007   0.00696   0.00702  -1.72206
   D30       -1.01125   0.00092  -0.00041  -0.00002  -0.00071  -1.01196
   D31        1.08854   0.00093   0.00046   0.02154   0.02190   1.11044
   D32       -3.01647  -0.00151   0.00048  -0.00732  -0.00686  -3.02332
   D33       -3.06010   0.00122  -0.00040   0.00113   0.00049  -3.05961
   D34       -0.96031   0.00122   0.00047   0.02270   0.02310  -0.93722
   D35        1.21787  -0.00122   0.00049  -0.00617  -0.00566   1.21221
   D36        1.09307   0.00053  -0.00060  -0.00590  -0.00669   1.08637
   D37       -3.09033   0.00053   0.00027   0.01566   0.01591  -3.07442
   D38       -0.91215  -0.00190   0.00029  -0.01320  -0.01284  -0.92499
   D39       -3.12103   0.00023  -0.00007   0.00189   0.00187  -3.11916
   D40        1.05280   0.00050   0.00001   0.00554   0.00558   1.05838
   D41       -1.02857   0.00056   0.00001   0.00614   0.00618  -1.02238
   D42       -1.13689  -0.00056  -0.00007  -0.00489  -0.00497  -1.14186
   D43        3.03694  -0.00028   0.00000  -0.00124  -0.00125   3.03568
   D44        0.95558  -0.00023   0.00000  -0.00064  -0.00065   0.95492
   D45        1.04164  -0.00009   0.00008   0.00102   0.00108   1.04272
   D46       -1.06772   0.00019   0.00016   0.00467   0.00479  -1.06293
   D47        3.13410   0.00024   0.00016   0.00527   0.00540   3.13950
   D48        3.05384   0.00019   0.00008   0.00115   0.00115   3.05500
   D49        0.97022  -0.00015   0.00009  -0.00031  -0.00026   0.96996
   D50       -1.16650   0.00019   0.00004   0.00068   0.00068  -1.16582
   D51       -0.13810  -0.00002   0.00001  -0.00070  -0.00072  -0.13881
   D52       -2.22172  -0.00036   0.00002  -0.00217  -0.00213  -2.22385
   D53        1.92475  -0.00002  -0.00003  -0.00117  -0.00119   1.92356
   D54        2.88160  -0.00004  -0.00004   0.00071   0.00077   2.88237
   D55       -0.26201  -0.00018  -0.00008  -0.00511  -0.00512  -0.26713
   D56       -0.21506   0.00013   0.00002   0.00220   0.00227  -0.21279
   D57        2.92451  -0.00002  -0.00002  -0.00361  -0.00362   2.92089
   D58        0.42285  -0.00005  -0.00002  -0.00083  -0.00086   0.42199
   D59        2.57758  -0.00025  -0.00003  -0.00212  -0.00216   2.57542
   D60       -1.59929   0.00011   0.00001   0.00090   0.00091  -1.59837
   D61        2.56355  -0.00007   0.00000  -0.00062  -0.00064   2.56291
   D62       -1.56490  -0.00027  -0.00001  -0.00191  -0.00194  -1.56684
   D63        0.54142   0.00009   0.00003   0.00110   0.00113   0.54255
   D64       -1.68227   0.00005  -0.00004  -0.00057  -0.00062  -1.68289
   D65        0.47246  -0.00015  -0.00005  -0.00186  -0.00192   0.47054
   D66        2.57878   0.00021   0.00000   0.00115   0.00115   2.57993
   D67        0.47294  -0.00012  -0.00004  -0.00249  -0.00256   0.47038
   D68       -1.55075  -0.00043  -0.00009  -0.00531  -0.00544  -1.55618
   D69        2.58736   0.00031  -0.00002   0.00014   0.00011   2.58747
   D70       -2.66649   0.00004   0.00001   0.00375   0.00376  -2.66273
   D71        1.59301  -0.00028  -0.00005   0.00093   0.00089   1.59390
   D72       -0.55207   0.00047   0.00003   0.00639   0.00643  -0.54564
   D73       -0.06838   0.00015   0.00008   0.01239   0.01239  -0.05598
   D74        3.04502  -0.00034  -0.00022  -0.00641  -0.00614   3.03889
   D75        3.07080  -0.00003   0.00003   0.00540   0.00530   3.07610
   D76       -0.09899  -0.00052  -0.00028  -0.01340  -0.01323  -0.11222
   D77       -0.54287   0.00001   0.00002   0.00147   0.00148  -0.54139
   D78        1.52541  -0.00023   0.00003  -0.00013  -0.00010   1.52531
   D79       -2.69893   0.00029   0.00001   0.00266   0.00265  -2.69628
   D80       -2.68657  -0.00008  -0.00003  -0.00002  -0.00005  -2.68662
   D81       -0.61829  -0.00032  -0.00002  -0.00161  -0.00163  -0.61992
   D82        1.44056   0.00020  -0.00004   0.00117   0.00112   1.44168
   D83        1.48421  -0.00003   0.00003   0.00105   0.00107   1.48527
   D84       -2.73070  -0.00026   0.00003  -0.00055  -0.00051  -2.73121
   D85       -0.67185   0.00026   0.00002   0.00224   0.00224  -0.66961
   D86        0.69614  -0.00004   0.00021  -0.00804  -0.00780   0.68834
   D87       -2.42224   0.00051   0.00046   0.00764   0.00793  -2.41431
   D88       -1.45727  -0.00293  -0.00050  -0.03118  -0.03167  -1.48895
   D89        1.70753  -0.00238  -0.00025  -0.01550  -0.01595   1.69158
   D90        2.81544  -0.00334  -0.00005  -0.02551  -0.02607   2.78937
   D91       -0.30294  -0.00279   0.00020  -0.00983  -0.01034  -0.31328
   D92       -3.05088  -0.00126  -0.00027  -0.01913  -0.01974  -3.07062
   D93        1.12663  -0.00108  -0.00024  -0.01703  -0.01761   1.10902
   D94       -0.97177  -0.00118  -0.00023  -0.01796  -0.01852  -0.99029
   D95       -0.94272  -0.00207   0.00050  -0.00514  -0.00438  -0.94710
   D96       -3.04840  -0.00188   0.00053  -0.00304  -0.00225  -3.05064
   D97        1.13639  -0.00199   0.00053  -0.00397  -0.00316   1.13323
   D98        1.00671   0.00278  -0.00041   0.01263   0.01228   1.01899
   D99       -1.09897   0.00296  -0.00039   0.01473   0.01441  -1.08456
   D100       3.08581   0.00286  -0.00038   0.01380   0.01350   3.09931
   D101       2.31176  -0.00031   0.00006   0.01527   0.01503   2.32679
   D102       0.25062   0.00126   0.00026   0.01816   0.01833   0.26895
   D103      -1.75224   0.00030   0.00030   0.00426   0.00467  -1.74757
   D104      -2.89567   0.00076   0.00003   0.00614   0.00676  -2.88891
   D105       0.92346  -0.01269  -0.00376  -0.30109  -0.30551   0.61796
   D106       0.21842   0.00026  -0.00027  -0.01223  -0.01145   0.20697
   D107      -2.24564  -0.01319  -0.00406  -0.31946  -0.32372  -2.56935
   D108      -0.00193  -0.00022   0.00047   0.02116   0.02021   0.01828
   D109       3.09218   0.00042   0.00024   0.02475   0.02351   3.11569
   D110       2.48608   0.01031   0.00452   0.30864   0.31598   2.80206
   D111      -0.70299   0.01095   0.00429   0.31223   0.31928  -0.38371
   D112      -0.15777  -0.00048  -0.00042  -0.02200  -0.02138  -0.17915
   D113       3.03191  -0.00200  -0.00023  -0.02916  -0.02805   3.00386
   D114      -3.11117  -0.00082  -0.00007  -0.01236  -0.01244  -3.12361
   D115      -0.99461  -0.00135  -0.00006  -0.01647  -0.01659  -1.01120
   D116       1.05775  -0.00031  -0.00002  -0.00777  -0.00776   1.04999
   D117      -0.01977   0.00007  -0.00029  -0.00800  -0.00828  -0.02804
   D118       2.09679  -0.00046  -0.00028  -0.01211  -0.01242   2.08437
   D119      -2.13404   0.00058  -0.00024  -0.00341  -0.00359  -2.13763
         Item               Value     Threshold  Converged?
 Maximum Force            0.047089     0.000450     NO 
 RMS     Force            0.004450     0.000300     NO 
 Maximum Displacement     0.521531     0.001800     NO 
 RMS     Displacement     0.065754     0.001200     NO 
 Predicted change in Energy=-2.333363D-02
 Lowest energy point so far.  Saving SCF results.
 GradGradGradGradGradGradGradGradGradGradGradGradGradGradGradGradGradGrad

 Leave Link  103 at Mon Apr 19 15:55:17 2021, MaxMem=   536870912 cpu:       117.8
 (Enter /pbs_home/pkowalski/g09d01/g09/l202.exe)
                          Input orientation:                          
 ---------------------------------------------------------------------
 Center     Atomic      Atomic             Coordinates (Angstroms)
 Number     Number       Type             X           Y           Z
 ---------------------------------------------------------------------
      1          6           0        0.248479    1.619374   -0.084952
      2          6           0        0.685059    2.996404   -0.041968
      3          6           0       -0.370739    3.851160    0.046863
      4         16           0       -1.960911    3.154130    0.081375
      5          6           0       -1.252144    1.504514   -0.350815
      6          6           0        0.927455    0.442739   -0.012595
      7          6           0        2.406287    0.181187    0.041886
      8          6           0        0.216551   -0.826671   -0.048080
      9          6           0        2.514423   -1.357090    0.244537
     10          6           0        1.190372   -1.926801   -0.316537
     11          9           0        3.044987    0.813682    1.047518
     12          9           0        3.038850    0.522336   -1.102609
     13          9           0        3.594947   -1.871650   -0.339301
     14          9           0        2.562214   -1.618535    1.559617
     15          9           0        1.345758   -2.145382   -1.643948
     16          9           0        0.880169   -3.102915    0.250910
     17          6           0       -1.841324    0.375126    0.491114
     18          6           0       -1.120098   -0.920088    0.150509
     19          6           0       -1.746148    0.608787    1.999141
     20          1           0       -2.123313   -0.276307    2.527932
     21          1           0       -2.333196    1.485931    2.298759
     22          1           0       -0.695252    0.770518    2.282050
     23          6           0       -1.437927    1.301252   -1.861238
     24          6           0       -2.010171   -2.071499    0.040261
     25          6           0       -3.364708   -1.669088    0.010345
     26         16           0       -3.621336    0.035196    0.080191
     27          6           0       -4.540328   -2.588761   -0.128558
     28          1           0       -5.500165   -2.057944   -0.146141
     29          1           0       -4.448325   -3.169516   -1.057749
     30          1           0       -4.564667   -3.306624    0.708613
     31          1           0       -2.502523    1.234405   -2.116928
     32          1           0       -0.933626    0.378244   -2.183428
     33          1           0       -0.993447    2.149514   -2.400953
     34          1           0       -0.279860    4.938427    0.095742
     35          6           0        2.111297    3.443207   -0.071455
     36          1           0        2.650905    3.102621    0.823710
     37          1           0        2.176851    4.538270   -0.121599
     38          1           0        2.640051    3.020346   -0.938421
     39          1           0       -1.718618   -3.086780    0.313092
 ---------------------------------------------------------------------
                    Distance matrix (angstroms):
                    1          2          3          4          5
     1  C    0.000000
     2  C    1.445220   0.000000
     3  C    2.319844   1.361326   0.000000
     4  S    2.695282   2.653535   1.736575   0.000000
     5  C    1.528315   2.464524   2.538065   1.846719   0.000000
     6  C    1.360409   2.565312   3.647763   3.962718   2.447940
     7  C    2.596267   3.300773   4.602238   5.283215   3.910182
     8  C    2.446531   3.851680   4.715509   4.539259   2.771848
     9  C    3.755317   4.730917   5.957274   6.356599   4.767626
    10  C    3.676432   4.956680   5.996163   5.992060   4.212005
    11  F    3.122832   3.394189   4.679185   5.609826   4.571424
    12  F    3.166273   3.575794   4.901801   5.772848   4.465703
    13  F    4.842601   5.679243   6.973259   7.503532   5.907022
    14  F    4.306046   5.233207   6.388130   6.739599   5.287014
    15  F    4.219938   5.425940   6.462485   6.480403   4.662942
    16  F    4.776175   6.109463   7.068633   6.873943   5.112459
    17  C    2.499456   3.679386   3.800367   2.811592   1.526923
    18  C    2.894359   4.316775   4.830848   4.160649   2.479407
    19  C    3.056676   3.972105   4.026926   3.194170   2.562940
    20  H    4.005767   5.020158   5.124765   4.216623   3.495346
    21  H    3.516380   4.107358   3.810063   2.799691   2.861688
    22  H    2.685867   3.501555   3.819912   3.482308   2.789419
    23  C    2.469891   3.269610   3.358835   2.735035   1.535320
    24  C    4.328940   5.740615   6.145378   5.226022   3.676331
    25  C    4.886532   6.178201   6.279995   5.023856   3.829506
    26  S    4.184778   5.227688   5.012891   3.533378   2.820945
    27  C    6.375184   7.648936   7.673905   6.299067   5.255135
    28  H    6.824465   7.988384   7.827246   6.304268   5.547853
    29  H    6.777888   8.087151   8.193703   6.890089   5.706302
    30  H    6.932646   8.237181   8.322309   6.993876   5.936518
    31  H    3.441677   4.191751   4.009227   2.968371   2.180725
    32  H    2.709498   3.749767   4.165596   3.726955   2.174490
    33  H    2.680913   3.016524   3.045516   2.847314   2.164721
    34  H    3.365696   2.172898   1.092153   2.451501   3.596736
    35  C    2.607036   1.494877   2.518120   4.085316   3.892212
    36  H    2.966031   2.150636   3.208448   4.671463   4.378042
    37  H    3.498559   2.146890   2.643996   4.367851   4.584128
    38  H    2.900129   2.150859   3.275041   4.714524   4.218082
    39  H    5.116228   6.550485   7.072671   6.249908   4.662440
                    6          7          8          9         10
     6  C    0.000000
     7  C    1.502771   0.000000
     8  C    1.455350   2.412222   0.000000
     9  C    2.413290   1.555333   2.376380   0.000000
    10  C    2.403378   2.459783   1.493547   1.546766   0.000000
    11  F    2.396952   1.348808   3.448353   2.374559   3.579175
    12  F    2.377489   1.351438   3.301094   2.371090   3.167499
    13  F    3.546639   2.402573   3.548288   1.331605   2.405314
    14  F    3.064823   2.359412   2.951927   1.341668   2.344554
    15  F    3.087824   3.062626   2.358157   2.356598   1.354231
    16  F    3.555747   3.627403   2.389785   2.391386   1.342187
    17  C    2.815036   4.275700   2.443337   4.694028   3.891317
    18  C    2.465030   3.695943   1.354546   3.661906   2.563177
    19  C    3.350046   4.610467   3.178654   5.009568   4.518266
    20  H    4.034661   5.187196   3.523308   5.281153   4.668581
    21  H    4.130671   5.409115   4.166172   5.983478   5.558961
    22  H    2.829489   3.871070   2.968485   4.356626   4.193300
    23  C    3.122428   4.433328   3.248522   5.207892   4.440088
    24  C    3.867018   4.957791   2.552585   4.585199   3.223619
    25  C    4.783619   6.060437   3.679470   5.892060   4.574060
    26  S    4.567954   6.029512   3.935562   6.293887   5.211465
    27  C    6.253006   7.480449   5.073394   7.171172   5.771867
    28  H    6.898228   8.219552   5.848632   8.054654   6.693992
    29  H    6.560468   7.708574   5.316900   7.311682   5.821395
    30  H    6.688891   7.823270   5.439007   7.357279   6.006274
    31  H    4.101183   5.464994   3.990179   6.120630   5.183831
    32  H    2.860123   4.018193   2.708217   4.560202   3.648271
    33  H    3.508162   4.626009   3.982184   5.621392   5.072494
    34  H    4.656238   5.463480   5.788218   6.889390   7.032988
    35  C    3.226105   3.277291   4.671452   4.827547   5.453911
    36  H    3.277905   3.034116   4.703768   4.499233   5.359889
    37  H    4.283252   4.366181   5.712335   5.916358   6.542804
    38  H    3.230201   3.012718   4.633098   4.536201   5.192550
    39  H    4.423265   5.269535   2.997235   4.573309   3.194402
                   11         12         13         14         15
    11  F    0.000000
    12  F    2.169784   0.000000
    13  F    3.071926   2.573529   0.000000
    14  F    2.531994   3.449341   2.176349   0.000000
    15  F    4.345966   3.205670   2.614551   3.467010   0.000000
    16  F    4.545410   4.431067   3.038812   2.597186   2.173507
    17  C    4.937403   5.135924   5.940591   4.950508   4.590092
    18  C    4.599839   4.576869   4.834980   4.004102   3.286619
    19  C    4.889023   5.703028   6.336259   4.869921   5.515200
    20  H    5.485529   6.361335   6.592772   4.969243   5.738683
    21  H    5.562587   6.430917   7.305860   5.843721   6.501236
    22  H    3.938949   5.045892   5.679642   4.103726   5.299213
    23  C    5.366106   4.606925   6.141124   6.019014   4.435696
    24  C    5.907068   5.790228   5.621508   4.839455   3.755567
    25  C    6.951552   6.859050   6.971376   6.126272   5.015181
    26  S    6.780976   6.781917   7.475746   6.569614   5.692065
    27  C    8.396235   8.250553   8.169538   7.364603   6.094178
    28  H    9.093442   8.971480   9.099070   8.252554   7.008405
    29  H    8.743440   8.348028   8.178927   7.642239   5.913027
    30  H    8.660174   8.703730   8.350842   7.373350   6.466541
    31  H    6.400437   5.678266   7.070125   6.878068   5.143534
    32  H    5.143732   4.119405   5.382453   5.497128   3.443156
    33  H    5.475888   4.537932   6.439994   6.521276   4.948845
    34  H    5.382750   5.652587   7.847327   7.294797   7.473252
    35  C    3.006372   3.233437   5.524550   5.337130   5.855860
    36  H    2.333373   3.243313   5.194919   4.778989   5.944264
    37  H    3.999131   4.222932   6.568521   6.393844   6.905032
    38  H    2.996213   2.534966   5.020199   5.269295   5.371937
    39  H    6.200396   6.137053   5.489638   4.694155   3.755880
                   16         17         18         19         20
    16  F    0.000000
    17  C    4.422781   0.000000
    18  C    2.962412   1.521104   0.000000
    19  C    4.871405   1.528987   2.479282   0.000000
    20  H    4.711204   2.156968   2.659518   1.097845   0.000000
    21  H    5.964638   2.177936   3.446087   1.097168   1.789429
    22  H    4.648760   2.162699   2.753564   1.100263   1.787641
    23  C    5.406609   2.560078   3.013717   3.934086   4.714155
    24  C    3.076079   2.493542   1.459497   3.330292   3.069857
    25  C    4.486950   2.594350   2.370427   3.429834   3.133552
    26  S    5.490031   1.858186   2.678378   2.743667   2.886615
    27  C    5.458034   4.056259   3.815798   4.749616   4.271573
    28  H    6.477521   4.439937   4.535163   5.079993   4.661333
    29  H    5.487247   4.664753   4.194867   5.560747   5.160760
    30  H    5.467836   4.584669   4.227540   4.993991   4.295690
    31  H    5.988456   2.824434   3.419680   4.231492   4.899059
    32  H    4.618910   2.824376   2.677256   4.266993   4.903132
    33  H    6.175016   3.497342   3.993552   4.722418   5.608486
    34  H    8.126065   4.839236   5.918716   4.951638   6.042129
    35  C    6.668681   5.035158   5.434107   5.215477   6.206732
    36  H    6.478602   5.265925   5.554804   5.189887   6.092182
    37  H    7.759373   5.818326   6.382601   5.943762   6.977936
    38  H    6.481205   5.396617   5.554413   5.803760   6.750790
    39  H    2.599581   3.468651   2.253711   4.062109   3.601118
                   21         22         23         24         25
    21  H    0.000000
    22  H    1.787444   0.000000
    23  C    4.259247   4.242650   0.000000
    24  C    4.226164   3.851193   3.913899   0.000000
    25  C    4.031750   4.270635   4.004776   1.413365   0.000000
    26  S    2.947199   3.735084   3.184230   2.652473   1.724912
    27  C    5.231292   5.646273   5.268706   2.588002   1.499057
    28  H    5.344743   6.081406   5.543242   3.494995   2.176206
    29  H    6.116626   6.384645   5.449390   2.890651   2.136898
    30  H    5.520563   5.837051   6.132956   2.915078   2.146858
    31  H    4.426085   4.778329   1.096910   3.978049   3.701206
    32  H    4.824496   4.489008   1.100031   3.479221   3.861913
    33  H    4.931791   4.890917   1.099274   4.980984   5.100879
    34  H    4.581397   4.724823   4.289515   7.220534   7.292657
    35  C    5.403921   4.534200   4.515339   6.885561   7.491922
    36  H    5.443410   4.331538   5.212717   7.007919   7.721294
    37  H    5.959482   5.312481   5.154731   7.826008   8.322115
    38  H    6.129188   5.153387   4.520706   6.964859   7.677766
    39  H    5.022974   4.450036   4.905234   1.090979   2.193427
                   26         27         28         29         30
    26  S    0.000000
    27  C    2.788058   0.000000
    28  H    2.821783   1.096979   0.000000
    29  H    3.499857   1.099608   1.781289   0.000000
    30  H    3.528817   1.103075   1.779034   1.775491   0.000000
    31  H    2.741747   4.766849   4.869231   4.929758   5.732107
    32  H    3.530643   5.102342   5.562268   5.119263   5.926770
    33  H    4.187149   6.339983   6.564860   6.483244   7.224434
    34  H    5.933581   8.652194   8.732657   9.189417   9.312145
    35  C    6.670879   8.979532   9.391624   9.366404   9.525609
    36  H    7.021605   9.220221   9.695978   9.658088   9.651743
    37  H    7.344207   9.793626  10.121621  10.206826  10.376882
    38  H    7.010967   9.147447   9.627038   9.411361   9.728886
    39  H    3.663511   2.899159   3.945821   3.055709   2.881799
                   31         32         33         34         35
    31  H    0.000000
    32  H    1.788539   0.000000
    33  H    1.787570   1.785579   0.000000
    34  H    4.853445   5.139776   3.810608   0.000000
    35  C    5.509093   4.808948   4.091410   2.825114   0.000000
    36  H    6.220564   5.414238   4.958646   3.534049   1.099317
    37  H    6.065757   5.588562   4.577379   2.498557   1.098170
    38  H    5.569968   4.615400   4.012438   3.643406   1.100009
    39  H    5.019177   4.342259   5.942280   8.156054   7.580030
                   36         37         38         39
    36  H    0.000000
    37  H    1.783095   0.000000
    38  H    1.764084   1.784894   0.000000
    39  H    7.593559   8.573507   7.606659   0.000000
 Stoichiometry    C17H14F6S2
 Framework group  C1[X(C17H14F6S2)]
 Deg. of freedom   111
 Full point group                 C1      NOp   1
 RotChk:  IX=0 Diff= 7.20D-03
 Largest Abelian subgroup         C1      NOp   1
 Largest concise Abelian subgroup C1      NOp   1
                         Standard orientation:                         
 ---------------------------------------------------------------------
 Center     Atomic      Atomic             Coordinates (Angstroms)
 Number     Number       Type             X           Y           Z
 ---------------------------------------------------------------------
      1          6           0        0.227582    1.526170   -0.090671
      2          6           0        0.543431    2.935756   -0.046282
      3          6           0       -0.582835    3.696358    0.032560
      4         16           0       -2.107216    2.864827    0.055153
      5          6           0       -1.255294    1.282105   -0.368627
      6          6           0        1.004860    0.412532   -0.010908
      7          6           0        2.500233    0.279527    0.056085
      8          6           0        0.406376   -0.913483   -0.050214
      9          6           0        2.738919   -1.243520    0.262035
     10          6           0        1.473620   -1.925770   -0.308961
     11          9           0        3.073660    0.965610    1.065915
     12          9           0        3.110491    0.672967   -1.083729
     13          9           0        3.864589   -1.663488   -0.312130
     14          9           0        2.798172   -1.498737    1.577872
     15          9           0        1.658272   -2.131280   -1.634710
     16          9           0        1.261288   -3.123764    0.257778
     17          6           0       -1.751858    0.106842    0.470228
     18          6           0       -0.918841   -1.121646    0.137575
     19          6           0       -1.689688    0.349139    1.978614
     20          1           0       -1.993503   -0.564726    2.505692
     21          1           0       -2.352644    1.172651    2.272037
     22          1           0       -0.659032    0.601135    2.269860
     23          6           0       -1.410330    1.062278   -1.880198
     24          6           0       -1.705375   -2.345616    0.021858
     25          6           0       -3.089271   -2.061538   -0.019777
     26         16           0       -3.492463   -0.385673    0.045285
     27          6           0       -4.180022   -3.079282   -0.166851
     28          1           0       -5.181875   -2.633228   -0.193124
     29          1           0       -4.030588   -3.650740   -1.094343
     30          1           0       -4.149313   -3.795848    0.671221
     31          1           0       -2.463042    0.903655   -2.144487
     32          1           0       -0.825669    0.185919   -2.196797
     33          1           0       -1.036188    1.945244   -2.417591
     34          1           0       -0.586450    4.787454    0.080471
     35          6           0        1.926029    3.503858   -0.064798
     36          1           0        2.485554    3.211845    0.835289
     37          1           0        1.897331    4.600452   -0.116126
     38          1           0        2.496443    3.127422   -0.926740
     39          1           0       -1.329638   -3.331738    0.298663
 ---------------------------------------------------------------------
 Rotational constants (GHZ):      0.2737889      0.1996844      0.1322162
 Leave Link  202 at Mon Apr 19 15:55:17 2021, MaxMem=   536870912 cpu:         0.6
 (Enter /pbs_home/pkowalski/g09d01/g09/l301.exe)
 Basis read from rwf:  (5D, 7F)
 No pseudopotential information found on rwf file.
 There are   453 symmetry adapted cartesian basis functions of A   symmetry.
 There are   428 symmetry adapted basis functions of A   symmetry.
   428 basis functions,   747 primitive gaussians,   453 cartesian basis functions
   101 alpha electrons      101 beta electrons
       nuclear repulsion energy      2896.5863042314 Hartrees.
 IExCor= 1009 DFT=T Ex+Corr=PBE1PBE ExCW=0 ScaHFX=  0.250000
 ScaDFX=  0.750000  0.750000  1.000000  1.000000 ScalE2=  1.000000  1.000000
 IRadAn=      0 IRanWt=     -1 IRanGd=            0 ICorTp=0 IEmpDi=141
 NAtoms=   39 NActive=   39 NUniq=   39 SFac= 1.00D+00 NAtFMM=   60 NAOKFM=F Big=F
 Integral buffers will be    131072 words long.
 Raffenetti 2 integral format.
 Two-electron integral symmetry is turned on.
 R6Disp:  Grimme-D3(BJ) Dispersion energy=       -0.0566659507 Hartrees.
 Nuclear repulsion after empirical dispersion term =     2896.5296382807 Hartrees.
 No density basis found on file   724.
 Leave Link  301 at Mon Apr 19 15:55:17 2021, MaxMem=   536870912 cpu:         0.5
 (Enter /pbs_home/pkowalski/g09d01/g09/l302.exe)
 NPDir=0 NMtPBC=     1 NCelOv=     1 NCel=       1 NClECP=     1 NCelD=      1
         NCelK=      1 NCelE2=     1 NClLst=     1 CellRange=     0.0.
 One-electron integrals computed using PRISM.
 NBasis=   428 RedAO= T EigKep=  3.23D-04  NBF=   428
 NBsUse=   428 1.00D-06 EigRej= -1.00D+00 NBFU=   428
 Precomputing XC quadrature grid using
 IXCGrd= 4 IRadAn=           0 IRanWt=          -1 IRanGd=           0 AccXCQ= 0.00D+00.
 Generated NRdTot=       0 NPtTot=           0 NUsed=           0 NTot=          32
 NSgBfM=   448   448   448   448   448 MxSgAt=    39 MxSgA2=    39.
 Leave Link  302 at Mon Apr 19 15:55:24 2021, MaxMem=   536870912 cpu:        25.4
 (Enter /pbs_home/pkowalski/g09d01/g09/l303.exe)
 DipDrv:  MaxL=1.
 Leave Link  303 at Mon Apr 19 15:55:25 2021, MaxMem=   536870912 cpu:         3.8
 (Enter /pbs_home/pkowalski/g09d01/g09/l401.exe)
 Initial guess from the checkpoint file:  "l2_freq_closed_pbe0d3.chk"
 B after Tr=     0.000000    0.000000    0.000000
         Rot=    0.999988    0.000013    0.000555   -0.004794 Ang=   0.55 deg.
 Guess basis will be translated and rotated to current coordinates.
 JPrj=2 DoOrth=T DoCkMO=T.
 Generating alternative initial guess.
 ExpMin= 1.22D-01 ExpMax= 9.18D+03 ExpMxC= 1.38D+03 IAcc=1 IRadAn=         1 AccDes= 0.00D+00
 Harris functional with IExCor= 1009 and IRadAn=       1 diagonalized for initial guess.
 HarFok:  IExCor= 1009 AccDes= 0.00D+00 IRadAn=         1 IDoV= 1 UseB2=F ITyADJ=14
 ICtDFT=  3500011 ScaDFX=  1.000000  1.000000  1.000000  1.000000
 FoFCou: FMM=F IPFlag=           0 FMFlag=      100000 FMFlg1=           0
         NFxFlg=           0 DoJE=T BraDBF=F KetDBF=T FulRan=T
         wScrn=  0.000000 ICntrl=     500 IOpCl=  0 I1Cent=   200000004 NGrid=           0
         NMat0=    1 NMatS0=      1 NMatT0=    0 NMatD0=    1 NMtDS0=    0 NMtDT0=    0
 Petite list used in FoFCou.
 Harris En= -2048.95875274359    
 Leave Link  401 at Mon Apr 19 15:55:40 2021, MaxMem=   536870912 cpu:        59.6
 (Enter /pbs_home/pkowalski/g09d01/g09/l502.exe)
 Closed shell SCF:
 Using DIIS extrapolation, IDIIS=  1040.
 Integral symmetry usage will be decided dynamically.
 IVT=      641221 IEndB=      641221 NGot=   536870912 MDV=   536451994
 LenX=   536451994 LenY=   536246332
 Requested convergence on RMS density matrix=1.00D-08 within 128 cycles.
 Requested convergence on MAX density matrix=1.00D-06.
 Requested convergence on             energy=1.00D-06.
 No special actions if energy rises.
 Fock matrices will be formed incrementally for  20 cycles.
 Integral accuracy reduced to 1.0D-05 until final iterations.

 Cycle   1  Pass 0  IDiag  1:
 FoFJK:  IHMeth= 1 ICntrl=       0 DoSepK=F KAlg= 0 I1Cent=   0 FoldK=F
 IRaf= 820000000 NMat=   1 IRICut=       1 DoRegI=T DoRafI=F ISym2E= 0.
 FoFCou: FMM=F IPFlag=           0 FMFlag=      100000 FMFlg1=           0
         NFxFlg=           0 DoJE=F BraDBF=F KetDBF=F FulRan=T
         wScrn=  0.000000 ICntrl=       0 IOpCl=  0 I1Cent=           0 NGrid=           0
         NMat0=    1 NMatS0=      1 NMatT0=    0 NMatD0=    1 NMtDS0=    0 NMtDT0=    0
 Symmetry not used in FoFCou.
 E= -2048.91728665771    
 DIIS: error= 2.94D-03 at cycle   1 NSaved=   1.
 NSaved= 1 IEnMin= 1 EnMin= -2048.91728665771     IErMin= 1 ErrMin= 2.94D-03
 ErrMax= 2.94D-03  0.00D+00 EMaxC= 1.00D-01 BMatC= 8.59D-03 BMatP= 8.59D-03
 IDIUse=3 WtCom= 9.71D-01 WtEn= 2.94D-02
 Coeff-Com:  0.100D+01
 Coeff-En:   0.100D+01
 Coeff:      0.100D+01
 Gap=     0.577 Goal=   None    Shift=    0.000
 GapD=    0.577 DampG=2.000 DampE=1.000 DampFc=2.0000 IDamp=-1.
 RMSDP=6.19D-04 MaxDP=3.60D-02              OVMax= 3.51D-02

 Cycle   2  Pass 0  IDiag  1:
 RMSU=  6.19D-04    CP:  1.00D+00
 E= -2048.92991504864     Delta-E=       -0.012628390922 Rises=F Damp=F
 DIIS: error= 8.80D-04 at cycle   2 NSaved=   2.
 NSaved= 2 IEnMin= 2 EnMin= -2048.92991504864     IErMin= 2 ErrMin= 8.80D-04
 ErrMax= 8.80D-04  0.00D+00 EMaxC= 1.00D-01 BMatC= 7.12D-04 BMatP= 8.59D-03
 IDIUse=3 WtCom= 9.91D-01 WtEn= 8.80D-03
 Coeff-Com:  0.779D-01 0.922D+00
 Coeff-En:   0.000D+00 0.100D+01
 Coeff:      0.772D-01 0.923D+00
 Gap=     0.113 Goal=   None    Shift=    0.000
 RMSDP=2.18D-04 MaxDP=1.42D-02 DE=-1.26D-02 OVMax= 2.04D-02

 Cycle   3  Pass 0  IDiag  1:
 RMSU=  2.17D-04    CP:  9.99D-01  9.85D-01
 E= -2048.92907055123     Delta-E=        0.000844497403 Rises=F Damp=F
 DIIS: error= 1.30D-03 at cycle   3 NSaved=   3.
 NSaved= 3 IEnMin= 2 EnMin= -2048.92991504864     IErMin= 2 ErrMin= 8.80D-04
 ErrMax= 1.30D-03  0.00D+00 EMaxC= 1.00D-01 BMatC= 1.54D-03 BMatP= 7.12D-04
 IDIUse=3 WtCom= 2.17D-01 WtEn= 7.83D-01
 Coeff-Com: -0.196D-01 0.610D+00 0.409D+00
 Coeff-En:   0.000D+00 0.652D+00 0.348D+00
 Coeff:     -0.426D-02 0.643D+00 0.361D+00
 Gap=     0.113 Goal=   None    Shift=    0.000
 RMSDP=1.36D-04 MaxDP=9.66D-03 DE= 8.44D-04 OVMax= 1.43D-02

 Cycle   4  Pass 0  IDiag  1:
 RMSU=  5.57D-05    CP:  9.99D-01  1.03D+00  4.45D-01
 E= -2048.93073753410     Delta-E=       -0.001666982868 Rises=F Damp=F
 DIIS: error= 1.50D-04 at cycle   4 NSaved=   4.
 NSaved= 4 IEnMin= 4 EnMin= -2048.93073753410     IErMin= 4 ErrMin= 1.50D-04
 ErrMax= 1.50D-04  0.00D+00 EMaxC= 1.00D-01 BMatC= 3.03D-05 BMatP= 7.12D-04
 IDIUse=3 WtCom= 9.99D-01 WtEn= 1.50D-03
 Coeff-Com: -0.174D-01 0.239D+00 0.155D+00 0.623D+00
 Coeff-En:   0.000D+00 0.000D+00 0.000D+00 0.100D+01
 Coeff:     -0.174D-01 0.239D+00 0.155D+00 0.624D+00
 Gap=     0.112 Goal=   None    Shift=    0.000
 RMSDP=3.13D-05 MaxDP=1.66D-03 DE=-1.67D-03 OVMax= 3.15D-03

 Cycle   5  Pass 0  IDiag  1:
 RMSU=  2.82D-05    CP:  9.99D-01  1.04D+00  4.67D-01  8.00D-01
 E= -2048.93075839599     Delta-E=       -0.000020861887 Rises=F Damp=F
 DIIS: error= 8.72D-05 at cycle   5 NSaved=   5.
 NSaved= 5 IEnMin= 5 EnMin= -2048.93075839599     IErMin= 5 ErrMin= 8.72D-05
 ErrMax= 8.72D-05  0.00D+00 EMaxC= 1.00D-01 BMatC= 1.09D-05 BMatP= 3.03D-05
 IDIUse=1 WtCom= 1.00D+00 WtEn= 0.00D+00
 Coeff-Com: -0.793D-02 0.669D-01 0.463D-01 0.386D+00 0.509D+00
 Coeff:     -0.793D-02 0.669D-01 0.463D-01 0.386D+00 0.509D+00
 Gap=     0.112 Goal=   None    Shift=    0.000
 RMSDP=1.57D-05 MaxDP=5.73D-04 DE=-2.09D-05 OVMax= 1.89D-03

 Cycle   6  Pass 0  IDiag  1:
 RMSU=  1.03D-05    CP:  9.99D-01  1.04D+00  4.65D-01  9.21D-01  6.53D-01
 E= -2048.93077031252     Delta-E=       -0.000011916535 Rises=F Damp=F
 DIIS: error= 2.72D-05 at cycle   6 NSaved=   6.
 NSaved= 6 IEnMin= 6 EnMin= -2048.93077031252     IErMin= 6 ErrMin= 2.72D-05
 ErrMax= 2.72D-05  0.00D+00 EMaxC= 1.00D-01 BMatC= 1.03D-06 BMatP= 1.09D-05
 IDIUse=1 WtCom= 1.00D+00 WtEn= 0.00D+00
 Coeff-Com: -0.224D-02 0.629D-02 0.813D-02 0.136D+00 0.293D+00 0.558D+00
 Coeff:     -0.224D-02 0.629D-02 0.813D-02 0.136D+00 0.293D+00 0.558D+00
 Gap=     0.112 Goal=   None    Shift=    0.000
 RMSDP=5.32D-06 MaxDP=2.37D-04 DE=-1.19D-05 OVMax= 6.86D-04

 Initial convergence to 1.0D-05 achieved.  Increase integral accuracy.
 Cycle   7  Pass 1  IDiag  1:
 E= -2048.93083075100     Delta-E=       -0.000060438474 Rises=F Damp=F
 DIIS: error= 8.16D-05 at cycle   1 NSaved=   1.
 NSaved= 1 IEnMin= 1 EnMin= -2048.93083075100     IErMin= 1 ErrMin= 8.16D-05
 ErrMax= 8.16D-05  0.00D+00 EMaxC= 1.00D-01 BMatC= 2.38D-06 BMatP= 2.38D-06
 IDIUse=1 WtCom= 1.00D+00 WtEn= 0.00D+00
 Coeff-Com:  0.100D+01
 Coeff:      0.100D+01
 Gap=     0.112 Goal=   None    Shift=    0.000
 RMSDP=5.32D-06 MaxDP=2.37D-04 DE=-6.04D-05 OVMax= 4.11D-04

 Cycle   8  Pass 1  IDiag  1:
 RMSU=  6.24D-05    CP:  1.00D+00
 E= -2048.93083278306     Delta-E=       -0.000002032068 Rises=F Damp=F
 DIIS: error= 1.60D-05 at cycle   2 NSaved=   2.
 NSaved= 2 IEnMin= 2 EnMin= -2048.93083278306     IErMin= 2 ErrMin= 1.60D-05
 ErrMax= 1.60D-05  0.00D+00 EMaxC= 1.00D-01 BMatC= 4.70D-07 BMatP= 2.38D-06
 IDIUse=1 WtCom= 1.00D+00 WtEn= 0.00D+00
 Coeff-Com:  0.209D+00 0.791D+00
 Coeff:      0.209D+00 0.791D+00
 Gap=     0.112 Goal=   None    Shift=    0.000
 RMSDP=5.59D-06 MaxDP=2.82D-04 DE=-2.03D-06 OVMax= 7.48D-04

 Cycle   9  Pass 1  IDiag  1:
 RMSU=  5.54D-06    CP:  1.00D+00  1.01D+00
 E= -2048.93083240098     Delta-E=        0.000000382086 Rises=F Damp=F
 DIIS: error= 2.01D-05 at cycle   3 NSaved=   3.
 NSaved= 3 IEnMin= 2 EnMin= -2048.93083278306     IErMin= 2 ErrMin= 1.60D-05
 ErrMax= 2.01D-05  0.00D+00 EMaxC= 1.00D-01 BMatC= 8.37D-07 BMatP= 4.70D-07
 IDIUse=1 WtCom= 1.00D+00 WtEn= 0.00D+00
 Coeff-Com: -0.538D-02 0.574D+00 0.431D+00
 Coeff:     -0.538D-02 0.574D+00 0.431D+00
 Gap=     0.112 Goal=   None    Shift=    0.000
 RMSDP=3.25D-06 MaxDP=1.79D-04 DE= 3.82D-07 OVMax= 4.51D-04

 Cycle  10  Pass 1  IDiag  1:
 RMSU=  8.78D-07    CP:  1.00D+00  1.02D+00  4.42D-01
 E= -2048.93083326935     Delta-E=       -0.000000868369 Rises=F Damp=F
 DIIS: error= 2.82D-06 at cycle   4 NSaved=   4.
 NSaved= 4 IEnMin= 4 EnMin= -2048.93083326935     IErMin= 4 ErrMin= 2.82D-06
 ErrMax= 2.82D-06  0.00D+00 EMaxC= 1.00D-01 BMatC= 1.35D-08 BMatP= 4.70D-07
 IDIUse=1 WtCom= 1.00D+00 WtEn= 0.00D+00
 Coeff-Com: -0.701D-02 0.330D+00 0.257D+00 0.420D+00
 Coeff:     -0.701D-02 0.330D+00 0.257D+00 0.420D+00
 Gap=     0.112 Goal=   None    Shift=    0.000
 RMSDP=4.88D-07 MaxDP=2.24D-05 DE=-8.68D-07 OVMax= 5.78D-05

 Cycle  11  Pass 1  IDiag  1:
 RMSU=  3.39D-07    CP:  1.00D+00  1.02D+00  4.65D-01  6.31D-01
 E= -2048.93083328387     Delta-E=       -0.000000014526 Rises=F Damp=F
 DIIS: error= 6.87D-07 at cycle   5 NSaved=   5.
 NSaved= 5 IEnMin= 5 EnMin= -2048.93083328387     IErMin= 5 ErrMin= 6.87D-07
 ErrMax= 6.87D-07  0.00D+00 EMaxC= 1.00D-01 BMatC= 6.21D-10 BMatP= 1.35D-08
 IDIUse=1 WtCom= 1.00D+00 WtEn= 0.00D+00
 Coeff-Com: -0.322D-02 0.128D+00 0.982D-01 0.221D+00 0.557D+00
 Coeff:     -0.322D-02 0.128D+00 0.982D-01 0.221D+00 0.557D+00
 Gap=     0.112 Goal=   None    Shift=    0.000
 RMSDP=1.41D-07 MaxDP=6.57D-06 DE=-1.45D-08 OVMax= 1.58D-05

 Cycle  12  Pass 1  IDiag  1:
 RMSU=  1.18D-07    CP:  1.00D+00  1.02D+00  4.62D-01  6.86D-01  8.36D-01
 E= -2048.93083328435     Delta-E=       -0.000000000472 Rises=F Damp=F
 DIIS: error= 5.02D-07 at cycle   6 NSaved=   6.
 NSaved= 6 IEnMin= 6 EnMin= -2048.93083328435     IErMin= 6 ErrMin= 5.02D-07
 ErrMax= 5.02D-07  0.00D+00 EMaxC= 1.00D-01 BMatC= 1.89D-10 BMatP= 6.21D-10
 IDIUse=1 WtCom= 1.00D+00 WtEn= 0.00D+00
 Coeff-Com: -0.684D-03 0.157D-01 0.979D-02 0.620D-01 0.378D+00 0.536D+00
 Coeff:     -0.684D-03 0.157D-01 0.979D-02 0.620D-01 0.378D+00 0.536D+00
 Gap=     0.112 Goal=   None    Shift=    0.000
 RMSDP=6.22D-08 MaxDP=3.15D-06 DE=-4.72D-10 OVMax= 6.36D-06

 Cycle  13  Pass 1  IDiag  1:
 RMSU=  4.21D-08    CP:  1.00D+00  1.02D+00  4.62D-01  6.91D-01  9.44D-01
                    CP:  7.73D-01
 E= -2048.93083328453     Delta-E=       -0.000000000187 Rises=F Damp=F
 DIIS: error= 8.98D-08 at cycle   7 NSaved=   7.
 NSaved= 7 IEnMin= 7 EnMin= -2048.93083328453     IErMin= 7 ErrMin= 8.98D-08
 ErrMax= 8.98D-08  0.00D+00 EMaxC= 1.00D-01 BMatC= 1.02D-11 BMatP= 1.89D-10
 IDIUse=1 WtCom= 1.00D+00 WtEn= 0.00D+00
 Coeff-Com:  0.149D-03-0.110D-01-0.103D-01-0.230D-02 0.883D-01 0.233D+00
 Coeff-Com:  0.702D+00
 Coeff:      0.149D-03-0.110D-01-0.103D-01-0.230D-02 0.883D-01 0.233D+00
 Coeff:      0.702D+00
 Gap=     0.112 Goal=   None    Shift=    0.000
 RMSDP=2.08D-08 MaxDP=7.97D-07 DE=-1.87D-10 OVMax= 2.73D-06

 Cycle  14  Pass 1  IDiag  1:
 RMSU=  1.68D-08    CP:  1.00D+00  1.02D+00  4.62D-01  6.99D-01  9.62D-01
                    CP:  8.13D-01  8.81D-01
 E= -2048.93083328463     Delta-E=       -0.000000000096 Rises=F Damp=F
 DIIS: error= 6.27D-08 at cycle   8 NSaved=   8.
 NSaved= 8 IEnMin= 8 EnMin= -2048.93083328463     IErMin= 8 ErrMin= 6.27D-08
 ErrMax= 6.27D-08  0.00D+00 EMaxC= 1.00D-01 BMatC= 2.80D-12 BMatP= 1.02D-11
 IDIUse=1 WtCom= 1.00D+00 WtEn= 0.00D+00
 Coeff-Com:  0.163D-03-0.869D-02-0.777D-02-0.776D-02 0.186D-01 0.901D-01
 Coeff-Com:  0.437D+00 0.478D+00
 Coeff:      0.163D-03-0.869D-02-0.777D-02-0.776D-02 0.186D-01 0.901D-01
 Coeff:      0.437D+00 0.478D+00
 Gap=     0.112 Goal=   None    Shift=    0.000
 RMSDP=7.95D-09 MaxDP=2.76D-07 DE=-9.64D-11 OVMax= 7.16D-07

 SCF Done:  E(RPBE1PBE) =  -2048.93083328     A.U. after   14 cycles
            NFock= 14  Conv=0.80D-08     -V/T= 2.0056
 KE= 2.037420194657D+03 PE=-1.062722566820D+04 EE= 3.644345001981D+03
 Leave Link  502 at Mon Apr 19 16:03:41 2021, MaxMem=   536870912 cpu:      1917.5
 (Enter /pbs_home/pkowalski/g09d01/g09/l701.exe)
 Compute integral first derivatives.
 ... and contract with generalized density number  0.
 R6Disp: Adding Grimme-D3(BJ) dispersion energy 1st derivatives to the gradient.
 Leave Link  701 at Mon Apr 19 16:03:43 2021, MaxMem=   536870912 cpu:         9.7
 (Enter /pbs_home/pkowalski/g09d01/g09/l702.exe)
 L702 exits ... SP integral derivatives will be done elsewhere.
 Leave Link  702 at Mon Apr 19 16:03:43 2021, MaxMem=   536870912 cpu:         0.2
 (Enter /pbs_home/pkowalski/g09d01/g09/l703.exe)
 Compute integral first derivatives, UseDBF=F ICtDFT=           0.
 Integral derivatives from FoFJK, PRISM(SPDF).
 Calling FoFJK, ICntrl=      2127 FMM=F ISym2X=0 I1Cent= 0 IOpClX= 0 NMat=1 NMatS=1 NMatT=0.
 FoFJK:  IHMeth= 1 ICntrl=    2127 DoSepK=F KAlg= 0 I1Cent=   0 FoldK=F
 IRaf=         0 NMat=   1 IRICut=       1 DoRegI=T DoRafI=F ISym2E= 0.
 FoFCou: FMM=F IPFlag=           0 FMFlag=      100000 FMFlg1=         800
         NFxFlg=           0 DoJE=F BraDBF=F KetDBF=F FulRan=T
         wScrn=  0.000000 ICntrl=    2127 IOpCl=  0 I1Cent=           0 NGrid=           0
         NMat0=    1 NMatS0=      1 NMatT0=    0 NMatD0=    1 NMtDS0=    0 NMtDT0=    0
 Symmetry not used in FoFCou.
 Leave Link  703 at Mon Apr 19 16:05:23 2021, MaxMem=   536870912 cpu:       395.3
 (Enter /pbs_home/pkowalski/g09d01/g09/l716.exe)
 Dipole        =-1.56364738D+00 3.63493950D-01 1.20058249D-01
 ***** Axes restored to original set *****
 -------------------------------------------------------------------
 Center     Atomic                   Forces (Hartrees/Bohr)
 Number     Number              X              Y              Z
 -------------------------------------------------------------------
      1        6           0.000640786    0.001375757    0.000222975
      2        6           0.000131585    0.000180854    0.000160639
      3        6           0.000005982    0.000450484   -0.000184568
      4       16           0.000753260    0.000799571   -0.000069786
      5        6          -0.000334997    0.001017506   -0.000583384
      6        6           0.000031251   -0.001764462    0.000292465
      7        6          -0.000504784   -0.000190426    0.000058547
      8        6           0.004544343   -0.001019096    0.003325787
      9        6          -0.000424889   -0.000343104    0.000114745
     10        6          -0.000123056    0.002200587    0.000398457
     11        9          -0.000063518   -0.000106524   -0.000025623
     12        9           0.000143831    0.000070727   -0.000224596
     13        9           0.000121248    0.000031928   -0.000162564
     14        9           0.000151937    0.000013058    0.000058859
     15        9           0.000144281   -0.000505405   -0.000313288
     16        9          -0.000157828   -0.000906393    0.000198195
     17        6          -0.005034110   -0.003158482   -0.003102545
     18        6          -0.008865813   -0.015397890   -0.008657370
     19        6           0.000534549    0.000110285    0.000908366
     20        1           0.000011074   -0.000253685    0.000364305
     21        1           0.000131913    0.000394891    0.000378634
     22        1          -0.000137835   -0.000167382    0.000723209
     23        6           0.000253909    0.000552584   -0.001263017
     24        6          -0.034926490    0.033128245    0.022214066
     25        6           0.038311747   -0.022517187   -0.003522444
     26       16          -0.000488579    0.006906115   -0.000774716
     27        6           0.003886270    0.000229533    0.003686020
     28        1           0.000213298    0.001605549    0.000124163
     29        1          -0.000455723   -0.000291997   -0.000401202
     30        1           0.000058099    0.000512419   -0.000882537
     31        1          -0.000474006   -0.000121534   -0.000709874
     32        1          -0.000187281   -0.000063342   -0.000116039
     33        1           0.000054138   -0.000417100    0.000604943
     34        1          -0.000009529    0.000022629   -0.000023888
     35        6          -0.000458899   -0.000011153    0.000159054
     36        1          -0.000032234    0.000002325    0.000004795
     37        1          -0.000070521    0.000010667   -0.000014280
     38        1          -0.000114579   -0.000022921   -0.000002227
     39        1           0.002741173   -0.002357629   -0.012964275
 -------------------------------------------------------------------
 Cartesian Forces:  Max     0.038311747 RMS     0.006887561
 Leave Link  716 at Mon Apr 19 16:05:23 2021, MaxMem=   536870912 cpu:         0.5
 (Enter /pbs_home/pkowalski/g09d01/g09/l103.exe)

 GradGradGradGradGradGradGradGradGradGradGradGradGradGradGradGradGradGrad
 Berny optimization.
 Using GEDIIS/GDIIS optimizer.
 FormGI is forming the generalized inverse of G from B-inverse, IUseBI=4.
 Internal  Forces:  Max     0.039163612 RMS     0.003091324
 Search for a local minimum.
 Step number   6 out of a maximum of  234
 All quantities printed in internal units (Hartrees-Bohrs-Radians)
 RMS Force = .30913D-02 SwitMx=.10000D-02 MixMth= 1
 Mixed Optimization -- RFO/linear search
 Update second derivatives using D2CorX and points    5    6
 DE= -1.51D-02 DEPred=-2.33D-02 R= 6.46D-01
 TightC=F SS=  1.41D+00  RLast= 6.94D-01 DXNew= 1.4270D+00 2.0808D+00
 Trust test= 6.46D-01 RLast= 6.94D-01 DXMaxT set to 1.43D+00
 ITU=  1  1  0  0  1  0
 Use linear search instead of GDIIS.
     Eigenvalues ---    0.00230   0.00285   0.00443   0.00561   0.00778
     Eigenvalues ---    0.00847   0.00933   0.00997   0.01083   0.01327
     Eigenvalues ---    0.01374   0.01496   0.01516   0.01651   0.01714
     Eigenvalues ---    0.01921   0.02213   0.03133   0.04576   0.04782
     Eigenvalues ---    0.05034   0.05530   0.05558   0.05713   0.05714
     Eigenvalues ---    0.05792   0.06343   0.07126   0.07246   0.07321
     Eigenvalues ---    0.07378   0.07401   0.07522   0.07832   0.09205
     Eigenvalues ---    0.09274   0.09558   0.09601   0.10409   0.10807
     Eigenvalues ---    0.11158   0.12116   0.12286   0.14338   0.14379
     Eigenvalues ---    0.14670   0.15261   0.15993   0.16000   0.16000
     Eigenvalues ---    0.16000   0.16000   0.16000   0.16000   0.16000
     Eigenvalues ---    0.16000   0.16000   0.16000   0.16006   0.16711
     Eigenvalues ---    0.16962   0.18176   0.20722   0.22525   0.22734
     Eigenvalues ---    0.23667   0.23959   0.24258   0.24341   0.24933
     Eigenvalues ---    0.24996   0.26579   0.27043   0.27167   0.27589
     Eigenvalues ---    0.27846   0.28268   0.28831   0.30955   0.31051
     Eigenvalues ---    0.31282   0.32513   0.33033   0.33480   0.33498
     Eigenvalues ---    0.33575   0.33675   0.33678   0.33727   0.33756
     Eigenvalues ---    0.33808   0.33830   0.33855   0.33877   0.33883
     Eigenvalues ---    0.33897   0.34466   0.34552   0.37311   0.37730
     Eigenvalues ---    0.42447   0.49719   0.50343   0.54200   0.54399
     Eigenvalues ---    0.54636   0.55321   0.56940   0.56968   0.59183
     Eigenvalues ---    0.97819
 RFO step:  Lambda=-1.69900608D-02 EMin= 2.29994416D-03
 Quartic linear search produced a step of  0.03201.
 Iteration  1 RMS(Cart)=  0.04064304 RMS(Int)=  0.01890790
 Iteration  2 RMS(Cart)=  0.01613191 RMS(Int)=  0.00269352
 Iteration  3 RMS(Cart)=  0.00088708 RMS(Int)=  0.00248810
 Iteration  4 RMS(Cart)=  0.00000303 RMS(Int)=  0.00248810
 Iteration  5 RMS(Cart)=  0.00000004 RMS(Int)=  0.00248810
 ITry= 1 IFail=0 DXMaxC= 5.38D-01 DCOld= 1.00D+10 DXMaxT= 1.43D+00 DXLimC= 3.00D+00 Rises=F
 Variable       Old X    -DE/DX   Delta X   Delta X   Delta X     New X
                                 (Linear)    (Quad)   (Total)
    R1        2.73107   0.00043  -0.00013   0.00121   0.00107   2.73214
    R2        2.88810   0.00086   0.00006   0.00500   0.00475   2.89285
    R3        2.57080   0.00203  -0.00006   0.00350   0.00295   2.57375
    R4        2.57253   0.00009   0.00008  -0.00085  -0.00083   2.57170
    R5        2.82491  -0.00064   0.00003  -0.00207  -0.00203   2.82288
    R6        3.28165  -0.00015  -0.00020  -0.00010  -0.00034   3.28131
    R7        2.06387   0.00002   0.00002  -0.00005  -0.00003   2.06384
    R8        3.48979   0.00055  -0.00022   0.00385   0.00366   3.49346
    R9        2.88547   0.00269  -0.00057   0.01282   0.01229   2.89776
   R10        2.90133   0.00151  -0.00007   0.00526   0.00518   2.90652
   R11        2.83983  -0.00020  -0.00004  -0.00063  -0.00067   2.83915
   R12        2.75021  -0.00028   0.00002  -0.00198  -0.00195   2.74826
   R13        2.93915  -0.00004   0.00003   0.00017   0.00011   2.93926
   R14        2.54888  -0.00010  -0.00003   0.00002  -0.00001   2.54887
   R15        2.55385   0.00027  -0.00001   0.00042   0.00041   2.55426
   R16        2.82240  -0.00068   0.00008  -0.00213  -0.00195   2.82044
   R17        2.55972   0.00263  -0.00021   0.00148   0.00167   2.56139
   R18        2.92296  -0.00044   0.00003  -0.00138  -0.00143   2.92153
[truncated: 2,358,698 more chars]
